# Supplementary material for: Striatal dopamine signals reflect perceived cue–action–outcome associations in mice
Source: Nat Neurosci. 2024 Jan 30;27(4):747–57. doi: 10.1038/s41593-023-01567-2 (PMC11001585; doi:10.1038/s41593-023-01567-2)
Supplement: Supplementary file 3 — Statistical source data. [file 41593_2023_1567_MOESM3_ESM.xlsx]

## Sheet: 1d
Fig. 1d	Fraction correct
	Location																										Frequency
	Animal																										Animal
Session	1	2	3	4	5	6	7	8	9	10	11	12	13	14	15	16	17	18	19	20	21	22	23	24	25	26	1	2	3	4	5	6	7	8	9	10	11	12	13	14	15	16	17	18	19	20	21	22	23
1	0.520134	0.49789	0.5	0.496552	0.498339	0.477157	0.497917	0.501211	0.476056	0.49711	0.5	0.50566	0.498024	0.498054	0.507042	0.5	0.491329	0.5	0.501085	0.502674	0.501548	0.508009	0.497512	0.496	0.496241	0.502392	0.524178	0.619444	0.490909	0.583333	0.534826	0.471783	0.586777	0.571795	0.528889	0.566563	0.538889	0.573141	0.535787	0.674877	0.493213	0.543529	0.536388	0.507592	0.503979	0.467742	0.505423	0.525275	0.554745
2	0.555556	0.503846	0.487245	0.519298	0.492891	0.468227	0.496552	0.51634	0.50463	0.508772	0.516827	0.538813	0.533557	0.526786	0.482955	0.477064	0.511236	0.502924	0.49734	0.493976	0.506631	0.520089	0.525926	0.508287	0.522358	0.489316	0.633094	0.666667	0.549889	0.641026	0.579805	0.533156	0.5875	0.476636	0.623441	0.597183	0.523385	0.639405	0.624561	0.721805	0.568493	0.547009	0.610553	0.590323	0.524178	0.469974	0.62	0.697044	0.620192
3	0.515892	0.501458	0.533742	0.538647	0.501319	0.493151	0.48926	0.492918	0.495652	0.506579	0.502336	0.51676	0.539192	0.5	0.491758	0.517007	0.5	0.577508	0.488636	0.498638	0.535211	0.504532	0.510363	0.483092	0.503817	0.511945	0.727494	0.794788	0.556989	0.707265	0.753056	0.577508	0.735192	0.657676	0.6725	0.647383	0.630531	0.675585	0.655738	0.80597	0.547684	0.572816	0.641975	0.740061	0.688312	0.521905	0.661253	0.643875	0.693291
4	0.511828	0.492375	0.564682	0.531323	0.509978	0.492908	0.465306	0.501066	0.478764	0.528455	0.50677	0.581818	0.435673	0.484746	0.532751	0.522796	0.541176	0.562874	0.504762	0.542714	0.541176	0.480106	0.523684	0.503731	0.501114	0.486842	0.81068	0.824373	0.739796	0.734177	0.823899	0.614334	0.695502	0.641457	0.753623	0.731429	0.748062	0.703125	0.708333	0.849315	0.698745	0.722892	0.742647	0.843537	0.819549	0.604972	0.706573	0.736181	0.674923
5	0.527163	0.505995	0.519157	0.518812	0.501006	0.483871	0.517699	0.466216	0.465696	0.493113	0.539185	0.529268	0.613514	0.477778	0.576087	0.512465	0.532051	0.497093	0.503759	0.529851	0.578667	0.497727	0.48785	0.503341	0.646119	0.50995	0.925267	0.852814		0.740385	0.824257	0.742105	0.736667	0.64794	0.797814	0.855263	0.78626	0.773585	0.827068	0.88	0.652174	0.833333	0.799213	0.866667	0.892593	0.645933	0.685393	0.75	0.694864
6	0.509653	0.504451	0.508961	0.634731	0.498765	0.498688	0.481707	0.544578	0.539446	0.604598	0.546414	0.577778	0.75102	0.518248	0.645022	0.525926	0.662687	0.488764	0.551136	0.567358	0.617021	0.515081	0.507246	0.494145	0.725166	0.497396	0.938547	0.772109		0.814159	0.781538	0.8	0.719472	0.71916	0.906149	0.849673	0.87372	0.842932	0.823009		0.710383	0.879747	0.89049	0.870748	0.858974	0.768683	0.762295	0.712375	0.664303
7	0.523702	0.494983	0.541176	0.586331	0.5	0.498615	0.480493	0.555556	0.502752	0.563422	0.510471	0.587467	0.763848	0.522222	0.704225	0.507338	0.638978	0.527397	0.595166	0.505495	0.579661	0.474619	0.529915	0.538095	0.673333	0.496835	0.929368	0.910448		0.846154	0.897661	0.836449	0.7	0.803571	0.90303	0.894737	0.878873	0.910653	0.940299		0.779141	0.85274	0.814947	0.911661	0.900369	0.701149	0.853035	0.757576	0.696532
8	0.545833	0.490814	0.71164	0.60473	0.547325	0.534743	0.48866	0.54386	0.55079	0.637717	0.672131	0.651961	0.810185	0.576419	0.622754	0.582375	0.619863	0.564706	0.692308	0.528169	0.643243	0.568093	0.529301	0.5	0.775578	0.629902				0.882129	0.923875	0.880769	0.790698	0.769976	0.866426		0.896714	0.914141			0.776371		0.903846			0.75841	0.919028	0.819549	0.780899
9	0.616915	0.507463	0.795455	0.630319	0.733333	0.548193	0.503802	0.554572	0.536481	0.64	0.818519	0.628571	0.903571	0.566125	0.682848	0.634328	0.604369	0.706371	0.742947	0.568396	0.736508	0.616257	0.567493	0.592138	0.755418	0.624549				0.883333	0.937729	0.862876	0.733813	0.816384	0.927336		0.911765	0.949495			0.851406		0.89			0.83871	0.888889	0.782609	0.83004
10	0.6	0.523035	0.773171	0.668493	0.81268	0.526178	0.510526	0.53617	0.615385	0.660767	0.852308	0.691589	0.899083	0.488599	0.755319	0.734177	0.714681	0.755319	0.811475	0.632242	0.791798	0.664671	0.600619	0.510112	0.880734	0.660377				0.908784			0.748052								0.862245					0.834101		0.809129	0.900415
11	0.656593	0.531818	0.808743	0.771812	0.832787	0.611801	0.485194	0.476578	0.488889	0.660574	0.885993	0.648746	0.938182	0.516934	0.756677	0.859477	0.801061	0.853026	0.784024	0.706667	0.87291	0.644068	0.643087	0.563492	0.831683	0.686047				0.948097			0.75								0.866397					0.861314		0.910035	0.862454
12	0.690667	0.55082	0.791086	0.761506	0.797428	0.701031	0.505376	0.505543	0.717033	0.636095		0.740385		0.552083	0.822857	0.803493	0.81571	0.863309	0.816964	0.792388	0.882911	0.649306	0.606122	0.630435	0.859375	0.679128							0.724739															0.892241
13	0.684615	0.610837	0.803371	0.768627	0.851632	0.700855	0.561404	0.523256	0.702194	0.78852		0.679191		0.542705	0.858639	0.844311	0.86194	0.906367	0.813433	0.665493	0.906716	0.566176	0.614035	0.5125	0.869281	0.706422							0.792857															0.940767
14	0.772152	0.611276	0.800578	0.791045	0.735941	0.782609	0.600478	0.544643	0.74772	0.679525		0.743802		0.629032	0.925926				0.801619	0.78972		0.564417	0.637131	0.733146		0.655172							0.778169
15	0.801205	0.614396	0.853035	0.890244	0.921933	0.725146	0.618123	0.525066	0.870833	0.735178		0.794393		0.631884	0.895238				0.883117	0.817568		0.65942	0.683544	0.723849		0.767717							0.856089
16	0.802168	0.699229	0.884868	0.826531	0.900302	0.772727	0.627778	0.516049	0.850909	0.838583		0.801843		0.643443					0.866412	0.757709		0.633758	0.648562	0.756598		0.740602							0.857678
17	0.827893	0.754209	0.818868	0.902344		0.736462	0.572438	0.564557	0.896296	0.834337		0.76324		0.657971					0.921502	0.850534		0.67313	0.653409	0.754717		0.807087							0.909836
18	0.869841	0.836257	0.843844	0.899614		0.782407	0.677326	0.647059		0.844311		0.789474		0.75969								0.688	0.752874	0.805825		0.766187
19	0.879668	0.898246	0.914163	0.934363		0.714286	0.639535	0.659686		0.853982		0.807692		0.757812								0.828897	0.702479	0.732468		0.8
20	0.880503	0.825455	0.847458	0.877622		0.802721	0.663768	0.687324				0.844037		0.81768								0.763934	0.746914	0.764368		0.84375
21		0.881944				0.828671	0.681115	0.642353				0.80531		0.806452								0.876364	0.751773	0.683849		0.920635
22		0.897351				0.842767	0.656168	0.68262				0.846626		0.764192									0.731618	0.82971		0.945783
23						0.873077	0.742972	0.694981				0.881057		0.812883									0.829582	0.836299		0.918605
24						0.819853	0.685535	0.704478															0.746667	0.916667		0.766129
25						0.900474	0.732704	0.768595															0.785311	0.841897		0.907489
26						0.824324	0.730897	0.747922															0.781116
27							0.767361	0.772727															0.858974
28							0.806569	0.771363
29							0.716846	0.715909
30							0.743772	0.762918
31							0.751938	0.824427
32							0.752412	0.754768
33							0.807971	0.774799
34							0.822064	0.798046
35							0.824818	0.779141
36								0.785075
37								0.832845
[truncated: 27 more columns]

## Sheet: 1e
Fig. 1e	Absolute response bias
	Location																										Frequency
	Animal																										Animal
Session	1	2	3	4	5	6	7	8	9	10	11	12	13	14	15	16	17	18	19	20	21	22	23	24	25	26	1	2	3	4	5	6	7	8	9	10	11	12	13	14	15	16	17	18	19	20	21	22	23
1	0.278852	0.5	0.494351	0.5	0.480641	0.5	0.483264	0.480399	0.49405	0.5	0.5	0.492481	0.5	0.492188	0.464321	0.5	0.482353	0.5	0.495652	0.489362	0.5	0.481901	0.495	0.5	0.485291	0.490566	0.0488578	0.0246637	0.0407407	0.073703	0.0998841	0.0922116	0.00841934	0.102928	0.170307	0.126968	0.1211	0.0493048	0.0335893	0.018172	0.186128	0.245483	0.00852142	0.052355	0.254962	0.365066	0.435883	0.0239085	0.0558165
2	0.141176	0.164122	0.0968586	0.0422829	0.189533	0.133244	0.266368	0.173766	0.121678	0.0258879	0.0255814	0.0401053	0.395618	0.288136	0.0641504	0.0754295	0.0191738	0.151163	0.217634	0.0426597	0.114036	0.208155	0.15126	0.326087	0.0856974	0.0787036	0.154219	0.0533185	0.0895265	0.110245	0.13935	0.0210643	0.0159574	0.169762	0.00275317	0.2438	0.275245	0.0155851	0.00175439	0.0104167	0.0421687	0.403304	0.00548042	0.0355191	0.444039	0.0679485	0.12212	0.116047	0.0775194
3	0.0201066	0.5	0.345601	0.325112	0.489529	0.493149	0.431403	0.471106	0.5	0.493334	0.490698	0.135253	0.0541846	0.493865	0.170391	0.0472328	0.482607	0.272618	0.490781	0.472822	0.314261	0.421721	0.114213	0.0626239	0.386364	0.48621	0.0931481	0.029462	0.299917	0.069833	0.117109	0.132614	0.108297	0.0310569	0.103309	0.191019	0.213986	0.0395731	0.0625	0.00437667	0.263227	0.358998	0.0166179	0.0882591	0.179245	0.137807	0.146675	0.0428341	0.148314
4	0.0724752	0.10307	0.0444361	0.158346	0.0380284	0.118705	0.188596	0.120273	0.00403226	0.0785096	0.103979	0.152571	0.130872	0.333113	0.157707	0.0829895	0.114286	0.162258	0.304895	0.0156214	0.0748141	0.416723	0.0151924	0.0906944	0.0366704	0.11331	0.0778443	0.0721592	0.0457474	0.062746	0.00763359	0.0538695	0.138415	0.00358392	0.104167	0.101562	0.0246323	0.0703704	0.120915	0.013848	0.0350165	0.14817	0.0983061	0.053091	0.0898644	0.280822	0.0329166	0.106497	0.119069
5	0.18998	0.17404	0.0959422	0.170882	0.0351507	0.0897921	0.448718	0.417874	0.357651	0.489008	0.365551	0.232719	0.100934	0.352285	0.273585	0.461552	0.415663	0.488304	0.4898	0.176056	0.287126	0.490868	0.293716	0.468893	0.149564	0.475372	0.0251485	0.0250022		0.094659	0.0446429	0.0451645	0.0101197	0.167327	0.079531	0.00328947	0.00589282	0.0260657	0.0075188	0.00803152	0.197385	0.054386	0.0270936	0.0346154	0.0223697	0.192593	0.192623	0.00586835	0.0811386
6	0.450395	0.494083	0.471634	0.132075	0.489854	0.494709	0.054955	0.186878	0.068124	0.0479164	0.0019305	0.208488	0.0617933	0.286632	0.131561	0.205144	0.142774	0.0834788	0.113402	0.168942	0.209017	0.138569	0.0190476	0.0130778	0.0505315	0.311518	0.0208333	0.119951		0.0804035	0.0487684	0.0870584	0.0671877	0.0461444	0.00518943	0.00711377	0.0285433	0.0439875	0.016129		0.030303	0.0332726	0.0127669	0.0122262	0.0122523	0.0341789	0.133366	0.0355114	0.0314266
7	0.0613229	0.0892004	0.0576829	0.102007	0.145443	0.062475	0.478889	0.15834	0.481817	0.249042	0.464103	0.0479605	0.12244	0.271782	0.16	0.487448	0.174225	0.395251	0.29485	0.443243	0.269707	0.152406	0.11155	0.368349	0.113861	0.5	0.0264427	0.00998356		0.0187682	0.034202	0.0799791	0.016129	0.00856106	0.0127699	0.0177047	0.0110232	0.00360496	0.0227165		0.019685	0.054852	0.00315482	0.0014245	0.0264304	0.0224587	0.0147048	0.114273	0.0145228
8	0.293893	0.436143	0.00557621	0.0777123	0.384303	0.350821	0.0517229	0.18094	0.316252	0.1559	0.169091	0.0312017	0.1	0.164723	0.175707	0.314635	0.226569	0.208333	0.0722222	0.204182	0.0141066	0.275331	0.236449	0.349389	0.0856332	0.0228465				0.0315469	0.00763369	0.0152838	0.0245098	0.00193403	0.0440429		0.0375074	0.00323733			0.0564316		0.00212766			0.0357619	0.0218446	0.0789074	0.108838
9	0.193548	0.0269908	0.0571429	0.0848638	0.137832	0.0849901	0.413808	0.176824	0.269526	0.0491071	0.0302482	0.0244232	0.0410988	0.302878	0.0244524	0.272997	0.260807	0.0280313	0.117516	0.0163166	0.0501533	0.174275	0.052036	0.0240474	0.0230457	0.284037				0.0135985	0.0252647	0.00995644	0.0672609	0.0114743	0.00946466		0.0262357	0.00859599			0.0114411		0.012695			0.00110294	0.0300118	0.119885	0.0448182
10	0.164021	0.279602	0.0820414	0.103771	0.015624	0.430348	0.0335485	0.265873	0.0192369	0.0297806	0.0177822	0.0519243	0.0561224	0.222768	0.026434	0.157076	0.139588	0.0868545	0.0646402	0.109956	0.0522253	0.155861	0.0994258	0.139803	0.03125	0.0739641				0.035316			0.0221296								0.00806013					0.0658015		0.0599898	0.0191336
11	0.0412057	0.042735	0.049336	0.0183888	0.0481841	0.0482234	0.485979	0.250161	0.404468	0.0718445	0.00204786	0.155842	0.0250698	0.356492	0.0240101	0.0323194	0.0152314	0.0222108	0.102837	0.105049	0.0150808	0.166917	0.0771723	0.166667	0.0347594	0.209421				0.016327			0.0535809								0.025384					0.000587689		0.015382	0.044331
12	0.127874	0.312498	0.0875049	0.10091	0.00324187	0.0326032	0.0138622	0.0537277	0.094181	0.113953		0.00649351		0.141509	0.0596855	0.0510746	0.0237296	0.0297505	0.0737705	0.0213779	0.0519713	0.147059	0.0993266	0.130872	0.0272727	0.205128							0.0752212															0.0308663
13	0.0530984	0.111215	0.072682	0.0784443	0.0206451	0.0839822	0.132703	0.152641	0.0386209	0.0203817		0.144163		0.258683	0.0200408	0.0141844	0.0232051	0.00303481	0.0669765	0.115721	0.0222437	0.0603567	0.166667	0.394309	0.0435807	0.125582							0.018018															0.0165553
14	0.0175197	0.146988	0.0703971	0.0707547	0.144486	0.0026171	0.0322636	0.0846995	0.150499	0.0867096		0.0777778		0.163073	0.00617284				0.0665809	0.0194604		0.329796	0.137714	0.0210728		0.154004							0.0666805
15	0.049651	0.0401042	0.0147048	0.0159817	0.0096076	0.0858748	0.176393	0.0615152	0.0358852	0.0825688		0.0514005		0.120632	0.00643755				0.0482561	0.0214222		0.0348578	0.0509259	0.0271547		0.0372508							0.0123364
16	0.00473331	0.00863796	0.00972334	0.063786	0.0283516	0.0882353	0.0575221	0.113612	0.024476	0.0399061		0.00805085		0.185076					0.0292376	0.110009		0.115079	0.0402853	0.0614971		0.0228426							0.030886
17	0.0319439	0.015075	0.00879878	0.0151515		0.00799943	0.186816	0.0458303	0.0160974	0.0096248		0.0240033		0.0505627					0.0319418	0.0325158		0.0446142	0.0130435	0.0125		0.0560976							0.0172006
18	0.0641329	0.049554	0.0263271	0.0259721		0.0548744	0.0793991	0.0315896		0.035461		0.0977011		0.0357143								0.0697256	0.03149	0.0168986		0.116322
19	0.0026424	0.0212827	0.000604595	0.0101943		0.130475	0.00163856	0.0251673		0.0121951		0.0185185		0.032646								0.0286242	0.135211	0.146578		0.124161
20	0.0285714	0.0717587	0.00569476	0.00996016		0.0729455	0.141564	0.12018				0.0755685		0.0107527								0.0616863	0.0867769	0.0413534		0.0873016
21		0.00787402				0.035865	0.14687	0.150946				0.104396		0.0069206								0.0163393	0.0035461	0.16178		0.00431034
22		0.0166052				0.0640737	0.0280771	0.154277				0.0682303		0.0235362									0.0664292	0.00218341		0.022654
23						0.0330396	0.0129007	0.0202952				0.0378107		0.0200444									0.0456088	0.0301424		0.0105485
24						0.0336323	0.137615	0.0226761															0.0479477	0.0124227		0.0684211
25						0.0186867	0.0321888	0.0541947															0.0971223	0.0324849		0.0458743
26						0.0300546	0.0177519	0.0448655															0.0217084
27							0.0113122	0.0387912															0.0280803
28							0.00313801	0.0384743
29							0.0817452	0.0634921
30							0.0293276	0.0522822
31							0.0515464	0.022329
32							0.0304491	0.0753392
33							0.0255356	0.0903995
34							0.0110604	0.0558507
35							0.0273362	0.0433071
36								0.0650732
37								0.0255161
[truncated: 27 more columns]

## Sheet: 1f
Fig. 1f top	Learning rate
Animal	Location	Frequency	Freq. rev.
1	0.0339488	0.0979764	0.0775676
2	0.0439646	0.0624445	0.0579211
5	0.132678	0.104047	0.0435509
6	0.0190748	0.0616025	0.0340826
7	0.0135573	0.0127337	0.0247504
8	0.0133102	0.0418087	0.0349055
9	0.0528941	0.0711583	0.058408
10	0.0228329	0.0711645	0.0290824
11	0.154024	0.0737231	0.0486969
12	0.0215576	0.0541995	0.0681172
13	0.0840668	0.0666333	0.0493339
14	0.0353175	0.0655467	0.123297
15	0.0297505	0.0421826	0.0324729
16	0.0931154	0.0755491	0.0783881
17	0.0313004	0.0696331	0.0546306
18	0.0913908	0.0971364	0.0580114
19	0.0699567	0.10726	0.043145
20	0.0364749	0.0478563	0.0565111
21	0.0496118	0.0482702	0.0565503
22	0.0124153	0.0245974	0.0507489
23	0.0149782	0.0263194	0.026476
24	0.0361993	0.0757801	0.0525864
25	0.0502811	0.0606365	0.0569442
26	0.0221229	0.0599174	0.0951989
Fig, 1f bottom	Absolute response bias (novice sessions)
Animal	Location	Frequency	Freq. rev.
1	0.260812	0.0488578	0.117553
2	0.420388	NaN	0.422518
3	0.437195	0.170329	NaN
4	0.412556	0.073703	NaN
5	0.461082	0.0998841	0.334843
6	0.453806	0.112413	0.327628
7	0.382697	0.00841934	0.276909
8	0.246077	0.102928	0.467432
9	0.417919	0.170307	0.405164
10	0.432846	0.126968	0.479735
11	0.455088	0.1211	0.441542
12	0.227103	0.0493048	0.351999
13	0.277092	0.0335893	0.296912
14	0.361168	NaN	0.474727
15	0.302766	0.224678	0.300823
16	0.374058	0.30224	0.375374
17	0.460207	0.00852142	0.493172
18	0.414043	0.052355	0.268364
19	0.442771	0.254962	0.412773
20	0.31956	0.251436	0.49393
21	0.342773	0.435883	0.325306
22	0.386724	0.0239085	0.414167
23	0.238076	0.0558165	0.339226
24	0.283556	0.0876289	0.484133
25	0.435827	0.0352941	0.430898
26	0.488037	0.156834	0.411765

## Sheet: 1g
Fig. 1g	Fraction correct
	Last loc.		First freq.		Last freq.	First freq. rev.
Animal	Stay	Switch	Stay	Switch	Switch	Switch
1	0.72	0.94	0.88	0.1	0.87	0.41
2	0.76	0.7	0.897959	0.392157	0.93	0.18
3	0.843137	0.938776	0.88	0.08	NaN	NaN
4	0.941176	0.918367	0.96	0.26	NaN	NaN
5	0.88	0.82	0.84	0.2	0.91	0.3
6	0.604167	0.961538	0.86	0.06	0.92	0.37
7	0.78	0.78	0.895833	0.326923	0.89	0.29
8	0.64	0.92	0.76	0.26	0.77	0.28
9	0.795918	0.784314	0.823529	0.306122	0.96	0.25
10	0.755102	0.901961	0.823529	0.204082	0.87	0.29
11	0.857143	0.901961	0.865385	0.104167	0.93	0.24
12	0.947368	0.944444	0.942308	0.166667	0.960526	0.15
13	0.871795	0.861111	0.903846	0.125	0.855263	0.21
14	0.923077	0.783784	0.918367	0.45098	0.815789	0.25
15	0.815789	0.894737	0.7	0.16	0.921053	0.42
16	0.789474	0.810811	0.921569	0.122449	0.828947	0.15
17	0.846154	0.875	0.857143	0.176471	0.83	0.19
18	0.882353	0.897959	0.8	0.12	0.87	0.19
19	0.92	0.92	0.88	0.06	0.88	0.32
20	0.882353	0.938776	0.76	0.12	0.92	0.29
21	0.86	0.8	0.62	0.34	0.88	0.29
22	0.74	0.78	0.92	0.06	0.94	0.37
23	0.92	0.94	0.918367	0.196078	0.88	0.13
24	0.77551	0.803922	0.82	0.08	0.9	0.03
25	0.96	0.8	0.693878	0.176471	0.88	0.17
26	0.76	0.8	0.816327	0.176471	0.92	0.24

## Sheet: 1i
Fig. 1i		Cross-validated accuracy
		Mean	Mean - s.e.m.	Mean + s.e.m.
Elimination	Freq.	0.700928	0.693803	0.708052
	Loc.	0.803939	0.796076	0.811803
	∆ Rew. rate	0.847634	0.842498	0.85277
	Full model	0.860726	0.855735	0.865716
Alternative models	Rew. rate L/R	0.86078	0.855746	0.865814
	Choice hist	0.860834	0.855805	0.865864
	WSLS	0.858329	0.85327	0.863388
	Prev. choice	0.857809	0.852766	0.862851
	Choice/rew.	0.861942	0.856925	0.866958
	Choice/rew. hist.	0.861255	0.856133	0.866376
	WSLS	0.861508	0.856509	0.866508
	WSLS hist.	0.861886	0.856849	0.866922
	Cue interact.	0.860652	0.85565	0.865653
	Cue hist.	0.859959	0.854893	0.865026

## Sheet: 1j
Fig. 1j	Weight (a.u.)
	Session-based model
Trial	Intercept	∆ Rew. rate.	Freq.	Loc.
0	-2.52849	1.85409	0.18248	0.0412687
1	-2.52849	1.85409	0.18248	0.0412687
2	-2.52849	1.85409	0.18248	0.0412687
3	-2.52849	1.85409	0.18248	0.0412687
4	-2.52849	1.85409	0.18248	0.0412687
5	-2.52849	1.85409	0.18248	0.0412687
6	-2.52849	1.85409	0.18248	0.0412687
7	-2.52849	1.85409	0.18248	0.0412687
8	-2.52849	1.85409	0.18248	0.0412687
9	-2.52849	1.85409	0.18248	0.0412687
10	-2.52849	1.85409	0.18248	0.0412687
11	-2.52849	1.85409	0.18248	0.0412687
12	-2.52849	1.85409	0.18248	0.0412687
13	-2.52849	1.85409	0.18248	0.0412687
14	-2.52849	1.85409	0.18248	0.0412687
15	-2.52849	1.85409	0.18248	0.0412687
16	-2.52849	1.85409	0.18248	0.0412687
17	-2.52849	1.85409	0.18248	0.0412687
18	-2.52849	1.85409	0.18248	0.0412687
19	-2.52849	1.85409	0.18248	0.0412687
20	-2.52849	1.85409	0.18248	0.0412687
21	-2.52849	1.85409	0.18248	0.0412687
22	-2.52849	1.85409	0.18248	0.0412687
23	-2.52849	1.85409	0.18248	0.0412687
24	-2.52849	1.85409	0.18248	0.0412687
25	-2.52849	1.85409	0.18248	0.0412687
26	-2.52849	1.85409	0.18248	0.0412687
27	-2.52849	1.85409	0.18248	0.0412687
28	-2.52849	1.85409	0.18248	0.0412687
29	-2.52849	1.85409	0.18248	0.0412687
30	-2.52849	1.85409	0.18248	0.0412687
31	-2.52849	1.85409	0.18248	0.0412687
32	-2.52849	1.85409	0.18248	0.0412687
33	-2.52849	1.85409	0.18248	0.0412687
34	-2.52849	1.85409	0.18248	0.0412687
35	-2.52849	1.85409	0.18248	0.0412687
36	-2.52849	1.85409	0.18248	0.0412687
37	-2.52849	1.85409	0.18248	0.0412687
38	-2.52849	1.85409	0.18248	0.0412687
39	-2.52849	1.85409	0.18248	0.0412687
40	-2.52849	1.85409	0.18248	0.0412687
41	-2.52849	1.85409	0.18248	0.0412687
42	-2.52849	1.85409	0.18248	0.0412687
43	-2.52849	1.85409	0.18248	0.0412687
44	-2.52849	1.85409	0.18248	0.0412687
45	-2.52849	1.85409	0.18248	0.0412687
46	-2.52849	1.85409	0.18248	0.0412687
47	-2.52849	1.85409	0.18248	0.0412687
48	-2.52849	1.85409	0.18248	0.0412687
49	-2.52849	1.85409	0.18248	0.0412687
50	-2.52849	1.85409	0.18248	0.0412687
51	-2.52849	1.85409	0.18248	0.0412687
52	-2.52849	1.85409	0.18248	0.0412687
53	-2.52849	1.85409	0.18248	0.0412687
54	-2.52849	1.85409	0.18248	0.0412687
55	-2.52849	1.85409	0.18248	0.0412687
56	-2.52849	1.85409	0.18248	0.0412687
57	-2.52849	1.85409	0.18248	0.0412687
58	-2.52849	1.85409	0.18248	0.0412687
59	-2.52849	1.85409	0.18248	0.0412687
60	-2.52849	1.85409	0.18248	0.0412687
61	-2.52849	1.85409	0.18248	0.0412687
62	-2.52849	1.85409	0.18248	0.0412687
63	-2.52849	1.85409	0.18248	0.0412687
64	-2.52849	1.85409	0.18248	0.0412687
65	-2.52849	1.85409	0.18248	0.0412687
66	-2.52849	1.85409	0.18248	0.0412687
67	-2.52849	1.85409	0.18248	0.0412687
68	-2.52849	1.85409	0.18248	0.0412687
69	-2.52849	1.85409	0.18248	0.0412687
70	-2.52849	1.85409	0.18248	0.0412687
71	-2.52849	1.85409	0.18248	0.0412687
72	-2.52849	1.85409	0.18248	0.0412687
73	-2.52849	1.85409	0.18248	0.0412687
74	-2.52849	1.85409	0.18248	0.0412687
75	-2.52849	1.85409	0.18248	0.0412687
76	-2.52849	1.85409	0.18248	0.0412687
77	-2.52849	1.85409	0.18248	0.0412687
78	-2.52849	1.85409	0.18248	0.0412687
79	-2.52849	1.85409	0.18248	0.0412687
80	-2.52849	1.85409	0.18248	0.0412687
81	-2.52849	1.85409	0.18248	0.0412687
82	-2.52849	1.85409	0.18248	0.0412687
83	-2.52849	1.85409	0.18248	0.0412687
84	-2.52849	1.85409	0.18248	0.0412687
85	-2.52849	1.85409	0.18248	0.0412687
86	-2.52849	1.85409	0.18248	0.0412687
87	-2.52849	1.85409	0.18248	0.0412687
88	-2.52849	1.85409	0.18248	0.0412687
89	-2.52849	1.85409	0.18248	0.0412687
90	-2.52849	1.85409	0.18248	0.0412687
91	-2.52849	1.85409	0.18248	0.0412687
92	-2.52849	1.85409	0.18248	0.0412687
93	-2.52849	1.85409	0.18248	0.0412687
94	-2.52849	1.85409	0.18248	0.0412687
95	-2.52849	1.85409	0.18248	0.0412687
96	-2.52849	1.85409	0.18248	0.0412687
97	-2.52849	1.85409	0.18248	0.0412687
98	-2.52849	1.85409	0.18248	0.0412687
99	-2.52849	1.85409	0.18248	0.0412687
100	-2.52849	1.85409	0.18248	0.0412687
101	-2.52849	1.85409	0.18248	0.0412687
102	-2.52849	1.85409	0.18248	0.0412687
103	-2.52849	1.85409	0.18248	0.0412687
104	-2.52849	1.85409	0.18248	0.0412687
105	-2.52849	1.85409	0.18248	0.0412687
106	-2.52849	1.85409	0.18248	0.0412687
107	-2.52849	1.85409	0.18248	0.0412687
108	-2.52849	1.85409	0.18248	0.0412687
109	-2.52849	1.85409	0.18248	0.0412687
110	-2.52849	1.85409	0.18248	0.0412687
111	-2.52849	1.85409	0.18248	0.0412687
112	-2.52849	1.85409	0.18248	0.0412687
113	-2.52849	1.85409	0.18248	0.0412687
114	-2.52849	1.85409	0.18248	0.0412687
115	-2.52849	1.85409	0.18248	0.0412687
116	-2.52849	1.85409	0.18248	0.0412687
117	-2.52849	1.85409	0.18248	0.0412687
118	-2.52849	1.85409	0.18248	0.0412687
119	-2.52849	1.85409	0.18248	0.0412687
120	-2.52849	1.85409	0.18248	0.0412687
121	-2.52849	1.85409	0.18248	0.0412687
122	-2.52849	1.85409	0.18248	0.0412687
123	-2.52849	1.85409	0.18248	0.0412687
124	-2.52849	1.85409	0.18248	0.0412687
125	-2.52849	1.85409	0.18248	0.0412687
126	-2.52849	1.85409	0.18248	0.0412687
127	-2.52849	1.85409	0.18248	0.0412687
128	-2.52849	1.85409	0.18248	0.0412687
129	-2.52849	1.85409	0.18248	0.0412687
130	-2.52849	1.85409	0.18248	0.0412687
131	-2.52849	1.85409	0.18248	0.0412687
132	-2.52849	1.85409	0.18248	0.0412687
133	-2.52849	1.85409	0.18248	0.0412687
134	-2.52849	1.85409	0.18248	0.0412687
135	-2.52849	1.85409	0.18248	0.0412687
136	-2.52849	1.85409	0.18248	0.0412687
137	-2.52849	1.85409	0.18248	0.0412687
138	-2.52849	1.85409	0.18248	0.0412687
139	-2.52849	1.85409	0.18248	0.0412687
140	-2.52849	1.85409	0.18248	0.0412687
141	-2.52849	1.85409	0.18248	0.0412687
142	-2.52849	1.85409	0.18248	0.0412687
143	-2.52849	1.85409	0.18248	0.0412687
144	-2.52849	1.85409	0.18248	0.0412687
145	-2.52849	1.85409	0.18248	0.0412687
146	-2.52849	1.85409	0.18248	0.0412687
147	-2.52849	1.85409	0.18248	0.0412687
148	-2.52849	1.85409	0.18248	0.0412687
149	-2.52849	1.85409	0.18248	0.0412687
150	-2.52849	1.85409	0.18248	0.0412687
151	-2.52849	1.85409	0.18248	0.0412687
152	-2.52849	1.85409	0.18248	0.0412687
153	-2.52849	1.85409	0.18248	0.0412687
154	-2.52849	1.85409	0.18248	0.0412687
155	-2.52849	1.85409	0.18248	0.0412687
156	-2.52849	1.85409	0.18248	0.0412687
157	-2.52849	1.85409	0.18248	0.0412687
158	-2.52849	1.85409	0.18248	0.0412687
159	-2.52849	1.85409	0.18248	0.0412687
160	-2.52849	1.85409	0.18248	0.0412687
161	-2.52849	1.85409	0.18248	0.0412687
162	-2.52849	1.85409	0.18248	0.0412687
163	-2.52849	1.85409	0.18248	0.0412687
164	-2.52849	1.85409	0.18248	0.0412687
165	-2.52849	1.85409	0.18248	0.0412687
166	-2.52849	1.85409	0.18248	0.0412687
167	-2.52849	1.85409	0.18248	0.0412687
168	-2.52849	1.85409	0.18248	0.0412687
169	-2.52849	1.85409	0.18248	0.0412687
170	-2.52849	1.85409	0.18248	0.0412687
171	-2.52849	1.85409	0.18248	0.0412687
172	-2.52849	1.85409	0.18248	0.0412687
173	-2.52849	1.85409	0.18248	0.0412687
174	-2.52849	1.85409	0.18248	0.0412687
175	-2.52849	1.85409	0.18248	0.0412687
176	-2.52849	1.85409	0.18248	0.0412687
177	-2.52849	1.85409	0.18248	0.0412687
178	-2.52849	1.85409	0.18248	0.0412687
179	-2.52849	1.85409	0.18248	0.0412687
180	-2.52849	1.85409	0.18248	0.0412687
181	-2.52849	1.85409	0.18248	0.0412687
182	-2.52849	1.85409	0.18248	0.0412687
183	-2.52849	1.85409	0.18248	0.0412687
184	-2.52849	1.85409	0.18248	0.0412687
185	-2.52849	1.85409	0.18248	0.0412687
186	-2.52849	1.85409	0.18248	0.0412687
187	-2.52849	1.85409	0.18248	0.0412687
188	-2.52849	1.85409	0.18248	0.0412687
189	-2.52849	1.85409	0.18248	0.0412687
190	-2.52849	1.85409	0.18248	0.0412687
191	-2.52849	1.85409	0.18248	0.0412687
192	-2.52849	1.85409	0.18248	0.0412687
193	-2.52849	1.85409	0.18248	0.0412687
194	-2.52849	1.85409	0.18248	0.0412687
195	-2.52849	1.85409	0.18248	0.0412687
196	-2.52849	1.85409	0.18248	0.0412687
197	-2.52849	1.85409	0.18248	0.0412687
198	-2.52849	1.85409	0.18248	0.0412687
199	-2.52849	1.85409	0.18248	0.0412687
200	-2.52849	1.85409	0.18248	0.0412687
201	-2.52849	1.85409	0.18248	0.0412687
202	-2.52849	1.85409	0.18248	0.0412687
203	-2.52849	1.85409	0.18248	0.0412687
204	-2.52849	1.85409	0.18248	0.0412687
205	-2.52849	1.85409	0.18248	0.0412687
206	-2.52849	1.85409	0.18248	0.0412687
207	-2.52849	1.85409	0.18248	0.0412687
208	-2.52849	1.85409	0.18248	0.0412687
209	-2.52849	1.85409	0.18248	0.0412687
210	-2.52849	1.85409	0.18248	0.0412687
211	-2.52849	1.85409	0.18248	0.0412687
212	-2.52849	1.85409	0.18248	0.0412687
213	-2.52849	1.85409	0.18248	0.0412687
214	-2.52849	1.85409	0.18248	0.0412687
215	-2.52849	1.85409	0.18248	0.0412687
216	-2.52849	1.85409	0.18248	0.0412687
217	-2.52849	1.85409	0.18248	0.0412687
218	-2.52849	1.85409	0.18248	0.0412687
219	-2.52849	1.85409	0.18248	0.0412687
220	-2.52849	1.85409	0.18248	0.0412687
221	-2.52849	1.85409	0.18248	0.0412687
222	-2.52849	1.85409	0.18248	0.0412687
223	-2.52849	1.85409	0.18248	0.0412687
224	-2.52849	1.85409	0.18248	0.0412687
225	-2.52849	1.85409	0.18248	0.0412687
226	-2.52849	1.85409	0.18248	0.0412687
227	-2.52849	1.85409	0.18248	0.0412687
228	-2.52849	1.85409	0.18248	0.0412687
229	-2.52849	1.85409	0.18248	0.0412687
230	-2.52849	1.85409	0.18248	0.0412687
231	-2.52849	1.85409	0.18248	0.0412687
232	-2.52849	1.85409	0.18248	0.0412687
233	-2.52849	1.85409	0.18248	0.0412687
234	-2.52849	1.85409	0.18248	0.0412687
235	-2.52849	1.85409	0.18248	0.0412687
236	-2.52849	1.85409	0.18248	0.0412687
237	-2.52849	1.85409	0.18248	0.0412687
238	-2.52849	1.85409	0.18248	0.0412687
239	-2.52849	1.85409	0.18248	0.0412687
240	-2.52849	1.85409	0.18248	0.0412687
241	-2.52849	1.85409	0.18248	0.0412687
242	-2.52849	1.85409	0.18248	0.0412687
243	-2.52849	1.85409	0.18248	0.0412687
244	-2.52849	1.85409	0.18248	0.0412687
245	-2.52849	1.85409	0.18248	0.0412687
246	-2.52849	1.85409	0.18248	0.0412687
247	-2.52849	1.85409	0.18248	0.0412687
248	-2.52849	1.85409	0.18248	0.0412687
249	-2.52849	1.85409	0.18248	0.0412687
250	-2.52849	1.85409	0.18248	0.0412687
251	-2.52849	1.85409	0.18248	0.0412687
252	-2.52849	1.85409	0.18248	0.0412687
253	-2.52849	1.85409	0.18248	0.0412687
254	-2.52849	1.85409	0.18248	0.0412687
255	-2.52849	1.85409	0.18248	0.0412687
256	-2.52849	1.85409	0.18248	0.0412687
257	-2.52849	1.85409	0.18248	0.0412687
258	-2.52849	1.85409	0.18248	0.0412687
259	-2.52849	1.85409	0.18248	0.0412687
260	-2.52849	1.85409	0.18248	0.0412687
261	-2.52849	1.85409	0.18248	0.0412687
262	-2.52849	1.85409	0.18248	0.0412687
263	-2.52849	1.85409	0.18248	0.0412687
264	-2.52849	1.85409	0.18248	0.0412687
265	-2.52849	1.85409	0.18248	0.0412687
266	-2.52849	1.85409	0.18248	0.0412687
267	-2.52849	1.85409	0.18248	0.0412687
268	-2.52849	1.85409	0.18248	0.0412687
269	-2.52849	1.85409	0.18248	0.0412687
270	-2.52849	1.85409	0.18248	0.0412687
271	-2.52849	1.85409	0.18248	0.0412687
272	-2.52849	1.85409	0.18248	0.0412687
273	-2.52849	1.85409	0.18248	0.0412687
274	-2.52849	1.85409	0.18248	0.0412687
275	-2.52849	1.85409	0.18248	0.0412687
276	-2.52849	1.85409	0.18248	0.0412687
277	-2.52849	1.85409	0.18248	0.0412687
278	-2.52849	1.85409	0.18248	0.0412687
279	-2.52849	1.85409	0.18248	0.0412687
280	-2.52849	1.85409	0.18248	0.0412687
281	-2.52849	1.85409	0.18248	0.0412687
282	-2.52849	1.85409	0.18248	0.0412687
283	-2.52849	1.85409	0.18248	0.0412687
284	-0.560652	0.900749	0.0102175	-0.0210449
285	-0.560652	0.900749	0.0102175	-0.0210449
286	-0.560652	0.900749	0.0102175	-0.0210449
287	-0.560652	0.900749	0.0102175	-0.0210449
288	-0.560652	0.900749	0.0102175	-0.0210449
289	-0.560652	0.900749	0.0102175	-0.0210449
290	-0.560652	0.900749	0.0102175	-0.0210449
291	-0.560652	0.900749	0.0102175	-0.0210449
292	-0.560652	0.900749	0.0102175	-0.0210449
293	-0.560652	0.900749	0.0102175	-0.0210449
294	-0.560652	0.900749	0.0102175	-0.0210449
295	-0.560652	0.900749	0.0102175	-0.0210449
296	-0.560652	0.900749	0.0102175	-0.0210449
297	-0.560652	0.900749	0.0102175	-0.0210449
298	-0.560652	0.900749	0.0102175	-0.0210449
299	-0.560652	0.900749	0.0102175	-0.0210449
300	-0.560652	0.900749	0.0102175	-0.0210449
301	-0.560652	0.900749	0.0102175	-0.0210449
302	-0.560652	0.900749	0.0102175	-0.0210449
303	-0.560652	0.900749	0.0102175	-0.0210449
304	-0.560652	0.900749	0.0102175	-0.0210449
305	-0.560652	0.900749	0.0102175	-0.0210449
306	-0.560652	0.900749	0.0102175	-0.0210449
307	-0.560652	0.900749	0.0102175	-0.0210449
308	-0.560652	0.900749	0.0102175	-0.0210449
309	-0.560652	0.900749	0.0102175	-0.0210449
310	-0.560652	0.900749	0.0102175	-0.0210449
311	-0.560652	0.900749	0.0102175	-0.0210449
312	-0.560652	0.900749	0.0102175	-0.0210449
313	-0.560652	0.900749	0.0102175	-0.0210449
314	-0.560652	0.900749	0.0102175	-0.0210449
315	-0.560652	0.900749	0.0102175	-0.0210449
316	-0.560652	0.900749	0.0102175	-0.0210449
317	-0.560652	0.900749	0.0102175	-0.0210449
318	-0.560652	0.900749	0.0102175	-0.0210449
319	-0.560652	0.900749	0.0102175	-0.0210449
320	-0.560652	0.900749	0.0102175	-0.0210449
321	-0.560652	0.900749	0.0102175	-0.0210449
322	-0.560652	0.900749	0.0102175	-0.0210449
323	-0.560652	0.900749	0.0102175	-0.0210449
324	-0.560652	0.900749	0.0102175	-0.0210449
325	-0.560652	0.900749	0.0102175	-0.0210449
326	-0.560652	0.900749	0.0102175	-0.0210449
327	-0.560652	0.900749	0.0102175	-0.0210449
328	-0.560652	0.900749	0.0102175	-0.0210449
329	-0.560652	0.900749	0.0102175	-0.0210449
330	-0.560652	0.900749	0.0102175	-0.0210449
331	-0.560652	0.900749	0.0102175	-0.0210449
332	-0.560652	0.900749	0.0102175	-0.0210449
333	-0.560652	0.900749	0.0102175	-0.0210449
334	-0.560652	0.900749	0.0102175	-0.0210449
335	-0.560652	0.900749	0.0102175	-0.0210449
336	-0.560652	0.900749	0.0102175	-0.0210449
337	-0.560652	0.900749	0.0102175	-0.0210449
338	-0.560652	0.900749	0.0102175	-0.0210449
339	-0.560652	0.900749	0.0102175	-0.0210449
340	-0.560652	0.900749	0.0102175	-0.0210449
341	-0.560652	0.900749	0.0102175	-0.0210449
342	-0.560652	0.900749	0.0102175	-0.0210449
343	-0.560652	0.900749	0.0102175	-0.0210449
344	-0.560652	0.900749	0.0102175	-0.0210449
345	-0.560652	0.900749	0.0102175	-0.0210449
346	-0.560652	0.900749	0.0102175	-0.0210449
347	-0.560652	0.900749	0.0102175	-0.0210449
348	-0.560652	0.900749	0.0102175	-0.0210449
349	-0.560652	0.900749	0.0102175	-0.0210449
350	-0.560652	0.900749	0.0102175	-0.0210449
351	-0.560652	0.900749	0.0102175	-0.0210449
352	-0.560652	0.900749	0.0102175	-0.0210449
353	-0.560652	0.900749	0.0102175	-0.0210449
354	-0.560652	0.900749	0.0102175	-0.0210449
355	-0.560652	0.900749	0.0102175	-0.0210449
356	-0.560652	0.900749	0.0102175	-0.0210449
357	-0.560652	0.900749	0.0102175	-0.0210449
358	-0.560652	0.900749	0.0102175	-0.0210449
359	-0.560652	0.900749	0.0102175	-0.0210449
360	-0.560652	0.900749	0.0102175	-0.0210449
361	-0.560652	0.900749	0.0102175	-0.0210449
362	-0.560652	0.900749	0.0102175	-0.0210449
363	-0.560652	0.900749	0.0102175	-0.0210449
364	-0.560652	0.900749	0.0102175	-0.0210449
365	-0.560652	0.900749	0.0102175	-0.0210449
366	-0.560652	0.900749	0.0102175	-0.0210449
367	-0.560652	0.900749	0.0102175	-0.0210449
368	-0.560652	0.900749	0.0102175	-0.0210449
369	-0.560652	0.900749	0.0102175	-0.0210449
370	-0.560652	0.900749	0.0102175	-0.0210449
371	-0.560652	0.900749	0.0102175	-0.0210449
372	-0.560652	0.900749	0.0102175	-0.0210449
373	-0.560652	0.900749	0.0102175	-0.0210449
374	-0.560652	0.900749	0.0102175	-0.0210449
375	-0.560652	0.900749	0.0102175	-0.0210449
376	-0.560652	0.900749	0.0102175	-0.0210449
377	-0.560652	0.900749	0.0102175	-0.0210449
378	-0.560652	0.900749	0.0102175	-0.0210449
379	-0.560652	0.900749	0.0102175	-0.0210449
380	-0.560652	0.900749	0.0102175	-0.0210449
381	-0.560652	0.900749	0.0102175	-0.0210449
382	-0.560652	0.900749	0.0102175	-0.0210449
383	-0.560652	0.900749	0.0102175	-0.0210449
384	-0.560652	0.900749	0.0102175	-0.0210449
385	-0.560652	0.900749	0.0102175	-0.0210449
386	-0.560652	0.900749	0.0102175	-0.0210449
387	-0.560652	0.900749	0.0102175	-0.0210449
388	-0.560652	0.900749	0.0102175	-0.0210449
389	-0.560652	0.900749	0.0102175	-0.0210449
390	-0.560652	0.900749	0.0102175	-0.0210449
391	-0.560652	0.900749	0.0102175	-0.0210449
392	-0.560652	0.900749	0.0102175	-0.0210449
393	-0.560652	0.900749	0.0102175	-0.0210449
394	-0.560652	0.900749	0.0102175	-0.0210449
395	-0.560652	0.900749	0.0102175	-0.0210449
396	-0.560652	0.900749	0.0102175	-0.0210449
397	-0.560652	0.900749	0.0102175	-0.0210449
398	-0.560652	0.900749	0.0102175	-0.0210449
399	-0.560652	0.900749	0.0102175	-0.0210449
400	-0.560652	0.900749	0.0102175	-0.0210449
401	-0.560652	0.900749	0.0102175	-0.0210449
402	-0.560652	0.900749	0.0102175	-0.0210449
403	-0.560652	0.900749	0.0102175	-0.0210449
404	-0.560652	0.900749	0.0102175	-0.0210449
405	-0.560652	0.900749	0.0102175	-0.0210449
406	-0.560652	0.900749	0.0102175	-0.0210449
407	-0.560652	0.900749	0.0102175	-0.0210449
408	-0.560652	0.900749	0.0102175	-0.0210449
409	-0.560652	0.900749	0.0102175	-0.0210449
410	-0.560652	0.900749	0.0102175	-0.0210449
411	-0.560652	0.900749	0.0102175	-0.0210449
412	-0.560652	0.900749	0.0102175	-0.0210449
413	-0.560652	0.900749	0.0102175	-0.0210449
414	-0.560652	0.900749	0.0102175	-0.0210449
415	-0.560652	0.900749	0.0102175	-0.0210449
416	-0.560652	0.900749	0.0102175	-0.0210449
417	-0.560652	0.900749	0.0102175	-0.0210449
418	-0.560652	0.900749	0.0102175	-0.0210449
419	-0.560652	0.900749	0.0102175	-0.0210449
420	-0.560652	0.900749	0.0102175	-0.0210449
421	-0.560652	0.900749	0.0102175	-0.0210449
422	-0.560652	0.900749	0.0102175	-0.0210449
423	-0.560652	0.900749	0.0102175	-0.0210449
424	-0.560652	0.900749	0.0102175	-0.0210449
425	-0.560652	0.900749	0.0102175	-0.0210449
426	-0.560652	0.900749	0.0102175	-0.0210449
427	-0.560652	0.900749	0.0102175	-0.0210449
428	-0.560652	0.900749	0.0102175	-0.0210449
429	-0.560652	0.900749	0.0102175	-0.0210449
430	-0.560652	0.900749	0.0102175	-0.0210449
431	-0.560652	0.900749	0.0102175	-0.0210449
432	-0.560652	0.900749	0.0102175	-0.0210449
433	-0.560652	0.900749	0.0102175	-0.0210449
434	-0.560652	0.900749	0.0102175	-0.0210449
435	-0.560652	0.900749	0.0102175	-0.0210449
436	-0.560652	0.900749	0.0102175	-0.0210449
437	-0.560652	0.900749	0.0102175	-0.0210449
438	-0.560652	0.900749	0.0102175	-0.0210449
439	-0.560652	0.900749	0.0102175	-0.0210449
440	-0.560652	0.900749	0.0102175	-0.0210449
441	-0.560652	0.900749	0.0102175	-0.0210449
442	-0.560652	0.900749	0.0102175	-0.0210449
443	-0.560652	0.900749	0.0102175	-0.0210449
444	-0.560652	0.900749	0.0102175	-0.0210449
445	-0.560652	0.900749	0.0102175	-0.0210449
446	-0.560652	0.900749	0.0102175	-0.0210449
447	-0.560652	0.900749	0.0102175	-0.0210449
448	-0.560652	0.900749	0.0102175	-0.0210449
449	-0.560652	0.900749	0.0102175	-0.0210449
450	-0.560652	0.900749	0.0102175	-0.0210449
451	-0.560652	0.900749	0.0102175	-0.0210449
452	-0.560652	0.900749	0.0102175	-0.0210449
453	-0.560652	0.900749	0.0102175	-0.0210449
454	-0.560652	0.900749	0.0102175	-0.0210449
455	-0.560652	0.900749	0.0102175	-0.0210449
456	-0.560652	0.900749	0.0102175	-0.0210449
457	-0.560652	0.900749	0.0102175	-0.0210449
458	-0.560652	0.900749	0.0102175	-0.0210449
459	-0.560652	0.900749	0.0102175	-0.0210449
460	-0.560652	0.900749	0.0102175	-0.0210449
461	-0.560652	0.900749	0.0102175	-0.0210449
462	-0.560652	0.900749	0.0102175	-0.0210449
463	-0.560652	0.900749	0.0102175	-0.0210449
464	-0.560652	0.900749	0.0102175	-0.0210449
465	-0.560652	0.900749	0.0102175	-0.0210449
466	-0.560652	0.900749	0.0102175	-0.0210449
467	-0.560652	0.900749	0.0102175	-0.0210449
468	-0.560652	0.900749	0.0102175	-0.0210449
469	-0.560652	0.900749	0.0102175	-0.0210449
470	-0.560652	0.900749	0.0102175	-0.0210449
471	-0.560652	0.900749	0.0102175	-0.0210449
472	-0.560652	0.900749	0.0102175	-0.0210449
473	-0.560652	0.900749	0.0102175	-0.0210449
474	-0.560652	0.900749	0.0102175	-0.0210449
475	-0.560652	0.900749	0.0102175	-0.0210449
476	-0.560652	0.900749	0.0102175	-0.0210449
477	-0.560652	0.900749	0.0102175	-0.0210449
478	-0.560652	0.900749	0.0102175	-0.0210449
479	-0.560652	0.900749	0.0102175	-0.0210449
480	-0.560652	0.900749	0.0102175	-0.0210449
481	-0.560652	0.900749	0.0102175	-0.0210449
482	-0.560652	0.900749	0.0102175	-0.0210449
483	-0.560652	0.900749	0.0102175	-0.0210449
484	-0.560652	0.900749	0.0102175	-0.0210449
485	-0.560652	0.900749	0.0102175	-0.0210449
486	-0.560652	0.900749	0.0102175	-0.0210449
487	-0.560652	0.900749	0.0102175	-0.0210449
488	-0.560652	0.900749	0.0102175	-0.0210449
489	-0.560652	0.900749	0.0102175	-0.0210449
490	-0.560652	0.900749	0.0102175	-0.0210449
491	-0.560652	0.900749	0.0102175	-0.0210449
492	-0.560652	0.900749	0.0102175	-0.0210449
493	-0.560652	0.900749	0.0102175	-0.0210449
494	-0.560652	0.900749	0.0102175	-0.0210449
495	-0.560652	0.900749	0.0102175	-0.0210449
496	-0.560652	0.900749	0.0102175	-0.0210449
497	-0.560652	0.900749	0.0102175	-0.0210449
498	-0.560652	0.900749	0.0102175	-0.0210449
499	-0.560652	0.900749	0.0102175	-0.0210449
500	-0.560652	0.900749	0.0102175	-0.0210449
501	-0.560652	0.900749	0.0102175	-0.0210449
502	-0.560652	0.900749	0.0102175	-0.0210449
503	-0.560652	0.900749	0.0102175	-0.0210449
504	-0.560652	0.900749	0.0102175	-0.0210449
505	-0.560652	0.900749	0.0102175	-0.0210449
506	-0.560652	0.900749	0.0102175	-0.0210449
507	-0.560652	0.900749	0.0102175	-0.0210449
508	-0.560652	0.900749	0.0102175	-0.0210449
509	-0.560652	0.900749	0.0102175	-0.0210449
510	-0.560652	0.900749	0.0102175	-0.0210449
511	-0.560652	0.900749	0.0102175	-0.0210449
512	-0.560652	0.900749	0.0102175	-0.0210449
513	-0.560652	0.900749	0.0102175	-0.0210449
514	-0.560652	0.900749	0.0102175	-0.0210449
515	-0.560652	0.900749	0.0102175	-0.0210449
516	-0.560652	0.900749	0.0102175	-0.0210449
517	-0.560652	0.900749	0.0102175	-0.0210449
518	-0.560652	0.900749	0.0102175	-0.0210449
519	-0.560652	0.900749	0.0102175	-0.0210449
520	-0.560652	0.900749	0.0102175	-0.0210449
521	-0.560652	0.900749	0.0102175	-0.0210449
522	-0.560652	0.900749	0.0102175	-0.0210449
523	-0.560652	0.900749	0.0102175	-0.0210449
524	-0.560652	0.900749	0.0102175	-0.0210449
525	-0.560652	0.900749	0.0102175	-0.0210449
526	-0.560652	0.900749	0.0102175	-0.0210449
527	-0.560652	0.900749	0.0102175	-0.0210449
528	-0.560652	0.900749	0.0102175	-0.0210449
529	-0.560652	0.900749	0.0102175	-0.0210449
530	-0.560652	0.900749	0.0102175	-0.0210449
531	-0.560652	0.900749	0.0102175	-0.0210449
532	-0.560652	0.900749	0.0102175	-0.0210449
533	-0.560652	0.900749	0.0102175	-0.0210449
534	-0.560652	0.900749	0.0102175	-0.0210449
535	-0.560652	0.900749	0.0102175	-0.0210449
536	-0.560652	0.900749	0.0102175	-0.0210449
537	-0.560652	0.900749	0.0102175	-0.0210449
538	-0.560652	0.900749	0.0102175	-0.0210449
539	-0.560652	0.900749	0.0102175	-0.0210449
540	-0.560652	0.900749	0.0102175	-0.0210449
541	-0.560652	0.900749	0.0102175	-0.0210449
542	-0.560652	0.900749	0.0102175	-0.0210449
543	-0.560652	0.900749	0.0102175	-0.0210449
544	-0.560652	0.900749	0.0102175	-0.0210449
545	-0.560652	0.900749	0.0102175	-0.0210449
546	-0.560652	0.900749	0.0102175	-0.0210449
547	-0.560652	0.900749	0.0102175	-0.0210449
548	-0.560652	0.900749	0.0102175	-0.0210449
549	-0.560652	0.900749	0.0102175	-0.0210449
550	-0.560652	0.900749	0.0102175	-0.0210449
551	-0.560652	0.900749	0.0102175	-0.0210449
552	-0.560652	0.900749	0.0102175	-0.0210449
553	-0.560652	0.900749	0.0102175	-0.0210449
554	-0.560652	0.900749	0.0102175	-0.0210449
555	-0.560652	0.900749	0.0102175	-0.0210449
556	-0.560652	0.900749	0.0102175	-0.0210449
557	-0.560652	0.900749	0.0102175	-0.0210449
558	-0.560652	0.900749	0.0102175	-0.0210449
559	-0.560652	0.900749	0.0102175	-0.0210449
560	-0.560652	0.900749	0.0102175	-0.0210449
561	-0.560652	0.900749	0.0102175	-0.0210449
562	-0.560652	0.900749	0.0102175	-0.0210449
563	-0.560652	0.900749	0.0102175	-0.0210449
564	-0.560652	0.900749	0.0102175	-0.0210449
565	-0.560652	0.900749	0.0102175	-0.0210449
566	-0.560652	0.900749	0.0102175	-0.0210449
567	-0.560652	0.900749	0.0102175	-0.0210449
568	-0.560652	0.900749	0.0102175	-0.0210449
569	-0.560652	0.900749	0.0102175	-0.0210449
570	-0.560652	0.900749	0.0102175	-0.0210449
571	-0.560652	0.900749	0.0102175	-0.0210449
572	-0.560652	0.900749	0.0102175	-0.0210449
573	-0.560652	0.900749	0.0102175	-0.0210449
574	-0.560652	0.900749	0.0102175	-0.0210449
575	-0.560652	0.900749	0.0102175	-0.0210449
576	-0.560652	0.900749	0.0102175	-0.0210449
577	-0.560652	0.900749	0.0102175	-0.0210449
578	-0.560652	0.900749	0.0102175	-0.0210449
579	-0.560652	0.900749	0.0102175	-0.0210449
580	-0.560652	0.900749	0.0102175	-0.0210449
581	-0.560652	0.900749	0.0102175	-0.0210449
582	-0.560652	0.900749	0.0102175	-0.0210449
583	-0.560652	0.900749	0.0102175	-0.0210449
584	-0.560652	0.900749	0.0102175	-0.0210449
585	-0.560652	0.900749	0.0102175	-0.0210449
586	-0.560652	0.900749	0.0102175	-0.0210449
587	-0.560652	0.900749	0.0102175	-0.0210449
588	-0.560652	0.900749	0.0102175	-0.0210449
589	-0.560652	0.900749	0.0102175	-0.0210449
590	-0.560652	0.900749	0.0102175	-0.0210449
591	-0.560652	0.900749	0.0102175	-0.0210449
592	-0.560652	0.900749	0.0102175	-0.0210449
593	-0.560652	0.900749	0.0102175	-0.0210449
594	-0.560652	0.900749	0.0102175	-0.0210449
595	-0.560652	0.900749	0.0102175	-0.0210449
596	-0.560652	0.900749	0.0102175	-0.0210449
597	-0.560652	0.900749	0.0102175	-0.0210449
598	-0.560652	0.900749	0.0102175	-0.0210449
599	-0.560652	0.900749	0.0102175	-0.0210449
600	-0.560652	0.900749	0.0102175	-0.0210449
601	-0.560652	0.900749	0.0102175	-0.0210449
602	-0.560652	0.900749	0.0102175	-0.0210449
603	-0.560652	0.900749	0.0102175	-0.0210449
604	-0.560652	0.900749	0.0102175	-0.0210449
605	-0.560652	0.900749	0.0102175	-0.0210449
606	-0.560652	0.900749	0.0102175	-0.0210449
607	-0.560652	0.900749	0.0102175	-0.0210449
608	-0.560652	0.900749	0.0102175	-0.0210449
609	-0.560652	0.900749	0.0102175	-0.0210449
610	-0.560652	0.900749	0.0102175	-0.0210449
611	-0.560652	0.900749	0.0102175	-0.0210449
612	-0.560652	0.900749	0.0102175	-0.0210449
613	-0.560652	0.900749	0.0102175	-0.0210449
614	-0.560652	0.900749	0.0102175	-0.0210449
615	-0.560652	0.900749	0.0102175	-0.0210449
616	-0.560652	0.900749	0.0102175	-0.0210449
617	-0.560652	0.900749	0.0102175	-0.0210449
618	-0.560652	0.900749	0.0102175	-0.0210449
619	-0.560652	0.900749	0.0102175	-0.0210449
620	-0.560652	0.900749	0.0102175	-0.0210449
621	-0.560652	0.900749	0.0102175	-0.0210449
622	-0.560652	0.900749	0.0102175	-0.0210449
623	-0.560652	0.900749	0.0102175	-0.0210449
624	-0.560652	0.900749	0.0102175	-0.0210449
625	-0.560652	0.900749	0.0102175	-0.0210449
626	-0.560652	0.900749	0.0102175	-0.0210449
627	-0.560652	0.900749	0.0102175	-0.0210449
628	-0.560652	0.900749	0.0102175	-0.0210449
629	-0.560652	0.900749	0.0102175	-0.0210449
630	-0.560652	0.900749	0.0102175	-0.0210449
631	-0.560652	0.900749	0.0102175	-0.0210449
632	-0.560652	0.900749	0.0102175	-0.0210449
633	-0.560652	0.900749	0.0102175	-0.0210449
634	-0.560652	0.900749	0.0102175	-0.0210449
635	-0.560652	0.900749	0.0102175	-0.0210449
636	-0.560652	0.900749	0.0102175	-0.0210449
637	-0.560652	0.900749	0.0102175	-0.0210449
638	-0.560652	0.900749	0.0102175	-0.0210449
639	-0.560652	0.900749	0.0102175	-0.0210449
640	-0.560652	0.900749	0.0102175	-0.0210449
641	-0.560652	0.900749	0.0102175	-0.0210449
642	-0.560652	0.900749	0.0102175	-0.0210449
643	-0.560652	0.900749	0.0102175	-0.0210449
644	-0.560652	0.900749	0.0102175	-0.0210449
645	-0.560652	0.900749	0.0102175	-0.0210449
646	-0.560652	0.900749	0.0102175	-0.0210449
647	-0.560652	0.900749	0.0102175	-0.0210449
648	-1.34857	0.623592	0.0624739	0.508103
649	-1.34857	0.623592	0.0624739	0.508103
650	-1.34857	0.623592	0.0624739	0.508103
651	-1.34857	0.623592	0.0624739	0.508103
652	-1.34857	0.623592	0.0624739	0.508103
653	-1.34857	0.623592	0.0624739	0.508103
654	-1.34857	0.623592	0.0624739	0.508103
655	-1.34857	0.623592	0.0624739	0.508103
656	-1.34857	0.623592	0.0624739	0.508103
657	-1.34857	0.623592	0.0624739	0.508103
658	-1.34857	0.623592	0.0624739	0.508103
659	-1.34857	0.623592	0.0624739	0.508103
660	-1.34857	0.623592	0.0624739	0.508103
661	-1.34857	0.623592	0.0624739	0.508103
662	-1.34857	0.623592	0.0624739	0.508103
663	-1.34857	0.623592	0.0624739	0.508103
664	-1.34857	0.623592	0.0624739	0.508103
665	-1.34857	0.623592	0.0624739	0.508103
666	-1.34857	0.623592	0.0624739	0.508103
667	-1.34857	0.623592	0.0624739	0.508103
668	-1.34857	0.623592	0.0624739	0.508103
669	-1.34857	0.623592	0.0624739	0.508103
670	-1.34857	0.623592	0.0624739	0.508103
671	-1.34857	0.623592	0.0624739	0.508103
672	-1.34857	0.623592	0.0624739	0.508103
673	-1.34857	0.623592	0.0624739	0.508103
674	-1.34857	0.623592	0.0624739	0.508103
675	-1.34857	0.623592	0.0624739	0.508103
676	-1.34857	0.623592	0.0624739	0.508103
677	-1.34857	0.623592	0.0624739	0.508103
678	-1.34857	0.623592	0.0624739	0.508103
679	-1.34857	0.623592	0.0624739	0.508103
680	-1.34857	0.623592	0.0624739	0.508103
681	-1.34857	0.623592	0.0624739	0.508103
682	-1.34857	0.623592	0.0624739	0.508103
683	-1.34857	0.623592	0.0624739	0.508103
684	-1.34857	0.623592	0.0624739	0.508103
685	-1.34857	0.623592	0.0624739	0.508103
686	-1.34857	0.623592	0.0624739	0.508103
687	-1.34857	0.623592	0.0624739	0.508103
688	-1.34857	0.623592	0.0624739	0.508103
689	-1.34857	0.623592	0.0624739	0.508103
690	-1.34857	0.623592	0.0624739	0.508103
691	-1.34857	0.623592	0.0624739	0.508103
692	-1.34857	0.623592	0.0624739	0.508103
693	-1.34857	0.623592	0.0624739	0.508103
694	-1.34857	0.623592	0.0624739	0.508103
695	-1.34857	0.623592	0.0624739	0.508103
696	-1.34857	0.623592	0.0624739	0.508103
697	-1.34857	0.623592	0.0624739	0.508103
698	-1.34857	0.623592	0.0624739	0.508103
699	-1.34857	0.623592	0.0624739	0.508103
700	-1.34857	0.623592	0.0624739	0.508103
701	-1.34857	0.623592	0.0624739	0.508103
702	-1.34857	0.623592	0.0624739	0.508103
703	-1.34857	0.623592	0.0624739	0.508103
704	-1.34857	0.623592	0.0624739	0.508103
705	-1.34857	0.623592	0.0624739	0.508103
706	-1.34857	0.623592	0.0624739	0.508103
707	-1.34857	0.623592	0.0624739	0.508103
708	-1.34857	0.623592	0.0624739	0.508103
709	-1.34857	0.623592	0.0624739	0.508103
710	-1.34857	0.623592	0.0624739	0.508103
711	-1.34857	0.623592	0.0624739	0.508103
712	-1.34857	0.623592	0.0624739	0.508103
713	-1.34857	0.623592	0.0624739	0.508103
714	-1.34857	0.623592	0.0624739	0.508103
715	-1.34857	0.623592	0.0624739	0.508103
716	-1.34857	0.623592	0.0624739	0.508103
717	-1.34857	0.623592	0.0624739	0.508103
718	-1.34857	0.623592	0.0624739	0.508103
719	-1.34857	0.623592	0.0624739	0.508103
720	-1.34857	0.623592	0.0624739	0.508103
721	-1.34857	0.623592	0.0624739	0.508103
722	-1.34857	0.623592	0.0624739	0.508103
723	-1.34857	0.623592	0.0624739	0.508103
724	-1.34857	0.623592	0.0624739	0.508103
725	-1.34857	0.623592	0.0624739	0.508103
726	-1.34857	0.623592	0.0624739	0.508103
727	-1.34857	0.623592	0.0624739	0.508103
728	-1.34857	0.623592	0.0624739	0.508103
729	-1.34857	0.623592	0.0624739	0.508103
730	-1.34857	0.623592	0.0624739	0.508103
731	-1.34857	0.623592	0.0624739	0.508103
732	-1.34857	0.623592	0.0624739	0.508103
733	-1.34857	0.623592	0.0624739	0.508103
734	-1.34857	0.623592	0.0624739	0.508103
735	-1.34857	0.623592	0.0624739	0.508103
736	-1.34857	0.623592	0.0624739	0.508103
737	-1.34857	0.623592	0.0624739	0.508103
738	-1.34857	0.623592	0.0624739	0.508103
739	-1.34857	0.623592	0.0624739	0.508103
740	-1.34857	0.623592	0.0624739	0.508103
741	-1.34857	0.623592	0.0624739	0.508103
742	-1.34857	0.623592	0.0624739	0.508103
743	-1.34857	0.623592	0.0624739	0.508103
744	-1.34857	0.623592	0.0624739	0.508103
745	-1.34857	0.623592	0.0624739	0.508103
746	-1.34857	0.623592	0.0624739	0.508103
747	-1.34857	0.623592	0.0624739	0.508103
748	-1.34857	0.623592	0.0624739	0.508103
749	-1.34857	0.623592	0.0624739	0.508103
750	-1.34857	0.623592	0.0624739	0.508103
751	-1.34857	0.623592	0.0624739	0.508103
752	-1.34857	0.623592	0.0624739	0.508103
753	-1.34857	0.623592	0.0624739	0.508103
754	-1.34857	0.623592	0.0624739	0.508103
755	-1.34857	0.623592	0.0624739	0.508103
756	-1.34857	0.623592	0.0624739	0.508103
757	-1.34857	0.623592	0.0624739	0.508103
758	-1.34857	0.623592	0.0624739	0.508103
759	-1.34857	0.623592	0.0624739	0.508103
760	-1.34857	0.623592	0.0624739	0.508103
761	-1.34857	0.623592	0.0624739	0.508103
762	-1.34857	0.623592	0.0624739	0.508103
763	-1.34857	0.623592	0.0624739	0.508103
764	-1.34857	0.623592	0.0624739	0.508103
765	-1.34857	0.623592	0.0624739	0.508103
766	-1.34857	0.623592	0.0624739	0.508103
767	-1.34857	0.623592	0.0624739	0.508103
768	-1.34857	0.623592	0.0624739	0.508103
769	-1.34857	0.623592	0.0624739	0.508103
770	-1.34857	0.623592	0.0624739	0.508103
771	-1.34857	0.623592	0.0624739	0.508103
772	-1.34857	0.623592	0.0624739	0.508103
773	-1.34857	0.623592	0.0624739	0.508103
774	-1.34857	0.623592	0.0624739	0.508103
775	-1.34857	0.623592	0.0624739	0.508103
776	-1.34857	0.623592	0.0624739	0.508103
777	-1.34857	0.623592	0.0624739	0.508103
778	-1.34857	0.623592	0.0624739	0.508103
779	-1.34857	0.623592	0.0624739	0.508103
780	-1.34857	0.623592	0.0624739	0.508103
781	-1.34857	0.623592	0.0624739	0.508103
782	-1.34857	0.623592	0.0624739	0.508103
783	-1.34857	0.623592	0.0624739	0.508103
784	-1.34857	0.623592	0.0624739	0.508103
785	-1.34857	0.623592	0.0624739	0.508103
786	-1.34857	0.623592	0.0624739	0.508103
787	-1.34857	0.623592	0.0624739	0.508103
788	-1.34857	0.623592	0.0624739	0.508103
789	-1.34857	0.623592	0.0624739	0.508103
790	-1.34857	0.623592	0.0624739	0.508103
791	-1.34857	0.623592	0.0624739	0.508103
792	-1.34857	0.623592	0.0624739	0.508103
793	-1.34857	0.623592	0.0624739	0.508103
794	-1.34857	0.623592	0.0624739	0.508103
795	-1.34857	0.623592	0.0624739	0.508103
796	-1.34857	0.623592	0.0624739	0.508103
797	-1.34857	0.623592	0.0624739	0.508103
798	-1.34857	0.623592	0.0624739	0.508103
799	-1.34857	0.623592	0.0624739	0.508103
800	-1.34857	0.623592	0.0624739	0.508103
801	-1.34857	0.623592	0.0624739	0.508103
802	-1.34857	0.623592	0.0624739	0.508103
803	-1.34857	0.623592	0.0624739	0.508103
804	-1.34857	0.623592	0.0624739	0.508103
805	-1.34857	0.623592	0.0624739	0.508103
806	-1.34857	0.623592	0.0624739	0.508103
807	-1.34857	0.623592	0.0624739	0.508103
808	-1.34857	0.623592	0.0624739	0.508103
809	-1.34857	0.623592	0.0624739	0.508103
810	-1.34857	0.623592	0.0624739	0.508103
811	-1.34857	0.623592	0.0624739	0.508103
812	-1.34857	0.623592	0.0624739	0.508103
813	-1.34857	0.623592	0.0624739	0.508103
814	-1.34857	0.623592	0.0624739	0.508103
815	-1.34857	0.623592	0.0624739	0.508103
816	-1.34857	0.623592	0.0624739	0.508103
817	-1.34857	0.623592	0.0624739	0.508103
818	-1.34857	0.623592	0.0624739	0.508103
819	-1.34857	0.623592	0.0624739	0.508103
820	-1.34857	0.623592	0.0624739	0.508103
821	-1.34857	0.623592	0.0624739	0.508103
822	-1.34857	0.623592	0.0624739	0.508103
823	-1.34857	0.623592	0.0624739	0.508103
824	-1.34857	0.623592	0.0624739	0.508103
825	-1.34857	0.623592	0.0624739	0.508103
826	-1.34857	0.623592	0.0624739	0.508103
827	-1.34857	0.623592	0.0624739	0.508103
828	-1.34857	0.623592	0.0624739	0.508103
829	-1.34857	0.623592	0.0624739	0.508103
830	-1.34857	0.623592	0.0624739	0.508103
831	-1.34857	0.623592	0.0624739	0.508103
832	-1.34857	0.623592	0.0624739	0.508103
833	-1.34857	0.623592	0.0624739	0.508103
834	-1.34857	0.623592	0.0624739	0.508103
835	-1.34857	0.623592	0.0624739	0.508103
836	-1.34857	0.623592	0.0624739	0.508103
837	-1.34857	0.623592	0.0624739	0.508103
838	-1.34857	0.623592	0.0624739	0.508103
839	-1.34857	0.623592	0.0624739	0.508103
840	-1.34857	0.623592	0.0624739	0.508103
841	-1.34857	0.623592	0.0624739	0.508103
842	-1.34857	0.623592	0.0624739	0.508103
843	-1.34857	0.623592	0.0624739	0.508103
844	-1.34857	0.623592	0.0624739	0.508103
845	-1.34857	0.623592	0.0624739	0.508103
846	-1.34857	0.623592	0.0624739	0.508103
847	-1.34857	0.623592	0.0624739	0.508103
848	-1.34857	0.623592	0.0624739	0.508103
849	-1.34857	0.623592	0.0624739	0.508103
850	-1.34857	0.623592	0.0624739	0.508103
851	-1.34857	0.623592	0.0624739	0.508103
852	-1.34857	0.623592	0.0624739	0.508103
853	-1.34857	0.623592	0.0624739	0.508103
854	-1.34857	0.623592	0.0624739	0.508103
855	-1.34857	0.623592	0.0624739	0.508103
856	-1.34857	0.623592	0.0624739	0.508103
857	-1.34857	0.623592	0.0624739	0.508103
858	-1.34857	0.623592	0.0624739	0.508103
859	-1.34857	0.623592	0.0624739	0.508103
860	-1.34857	0.623592	0.0624739	0.508103
861	-1.34857	0.623592	0.0624739	0.508103
862	-1.34857	0.623592	0.0624739	0.508103
863	-1.34857	0.623592	0.0624739	0.508103
864	-1.34857	0.623592	0.0624739	0.508103
865	-1.34857	0.623592	0.0624739	0.508103
866	-1.34857	0.623592	0.0624739	0.508103
867	-1.34857	0.623592	0.0624739	0.508103
868	-1.34857	0.623592	0.0624739	0.508103
869	-1.34857	0.623592	0.0624739	0.508103
870	-1.34857	0.623592	0.0624739	0.508103
871	-1.34857	0.623592	0.0624739	0.508103
872	-1.34857	0.623592	0.0624739	0.508103
873	-1.34857	0.623592	0.0624739	0.508103
874	-1.34857	0.623592	0.0624739	0.508103
875	-1.34857	0.623592	0.0624739	0.508103
876	-1.34857	0.623592	0.0624739	0.508103
877	-1.34857	0.623592	0.0624739	0.508103
878	-1.34857	0.623592	0.0624739	0.508103
879	-1.34857	0.623592	0.0624739	0.508103
880	-1.34857	0.623592	0.0624739	0.508103
881	-1.34857	0.623592	0.0624739	0.508103
882	-1.34857	0.623592	0.0624739	0.508103
883	-1.34857	0.623592	0.0624739	0.508103
884	-1.34857	0.623592	0.0624739	0.508103
885	-1.34857	0.623592	0.0624739	0.508103
886	-1.34857	0.623592	0.0624739	0.508103
887	-1.34857	0.623592	0.0624739	0.508103
888	-1.34857	0.623592	0.0624739	0.508103
889	-1.34857	0.623592	0.0624739	0.508103
890	-1.34857	0.623592	0.0624739	0.508103
891	-1.34857	0.623592	0.0624739	0.508103
892	-1.34857	0.623592	0.0624739	0.508103
893	-1.34857	0.623592	0.0624739	0.508103
894	-1.34857	0.623592	0.0624739	0.508103
895	-1.34857	0.623592	0.0624739	0.508103
896	-1.34857	0.623592	0.0624739	0.508103
897	-1.34857	0.623592	0.0624739	0.508103
898	-1.34857	0.623592	0.0624739	0.508103
899	-1.34857	0.623592	0.0624739	0.508103
900	-1.34857	0.623592	0.0624739	0.508103
901	-1.34857	0.623592	0.0624739	0.508103
902	-1.34857	0.623592	0.0624739	0.508103
903	-1.34857	0.623592	0.0624739	0.508103
904	-1.34857	0.623592	0.0624739	0.508103
905	-1.34857	0.623592	0.0624739	0.508103
906	-1.34857	0.623592	0.0624739	0.508103
907	-1.34857	0.623592	0.0624739	0.508103
908	-1.34857	0.623592	0.0624739	0.508103
909	-1.34857	0.623592	0.0624739	0.508103
910	-1.34857	0.623592	0.0624739	0.508103
911	-1.34857	0.623592	0.0624739	0.508103
912	-1.34857	0.623592	0.0624739	0.508103
913	-1.34857	0.623592	0.0624739	0.508103
914	-1.34857	0.623592	0.0624739	0.508103
915	-1.34857	0.623592	0.0624739	0.508103
916	-1.34857	0.623592	0.0624739	0.508103
917	-1.34857	0.623592	0.0624739	0.508103
918	-1.34857	0.623592	0.0624739	0.508103
919	-1.34857	0.623592	0.0624739	0.508103
920	-1.34857	0.623592	0.0624739	0.508103
921	-1.34857	0.623592	0.0624739	0.508103
922	-1.34857	0.623592	0.0624739	0.508103
923	-1.34857	0.623592	0.0624739	0.508103
924	-1.34857	0.623592	0.0624739	0.508103
925	-1.34857	0.623592	0.0624739	0.508103
926	-1.34857	0.623592	0.0624739	0.508103
927	-1.34857	0.623592	0.0624739	0.508103
928	-1.34857	0.623592	0.0624739	0.508103
929	-1.34857	0.623592	0.0624739	0.508103
930	-1.34857	0.623592	0.0624739	0.508103
931	-1.34857	0.623592	0.0624739	0.508103
932	-1.34857	0.623592	0.0624739	0.508103
933	-1.34857	0.623592	0.0624739	0.508103
934	-1.34857	0.623592	0.0624739	0.508103
935	-1.34857	0.623592	0.0624739	0.508103
936	-1.34857	0.623592	0.0624739	0.508103
937	-1.34857	0.623592	0.0624739	0.508103
938	-1.34857	0.623592	0.0624739	0.508103
939	-1.34857	0.623592	0.0624739	0.508103
940	-1.34857	0.623592	0.0624739	0.508103
941	-1.34857	0.623592	0.0624739	0.508103
942	-1.34857	0.623592	0.0624739	0.508103
943	-1.34857	0.623592	0.0624739	0.508103
944	-1.34857	0.623592	0.0624739	0.508103
945	-1.34857	0.623592	0.0624739	0.508103
946	-1.34857	0.623592	0.0624739	0.508103
947	-1.34857	0.623592	0.0624739	0.508103
948	-1.34857	0.623592	0.0624739	0.508103
949	-1.34857	0.623592	0.0624739	0.508103
950	-1.34857	0.623592	0.0624739	0.508103
951	-1.34857	0.623592	0.0624739	0.508103
952	-1.34857	0.623592	0.0624739	0.508103
953	-1.34857	0.623592	0.0624739	0.508103
954	-1.34857	0.623592	0.0624739	0.508103
955	-1.34857	0.623592	0.0624739	0.508103
956	-1.34857	0.623592	0.0624739	0.508103
957	-1.34857	0.623592	0.0624739	0.508103
958	-1.34857	0.623592	0.0624739	0.508103
959	-1.34857	0.623592	0.0624739	0.508103
960	-1.34857	0.623592	0.0624739	0.508103
961	-1.34857	0.623592	0.0624739	0.508103
962	-1.34857	0.623592	0.0624739	0.508103
963	-1.34857	0.623592	0.0624739	0.508103
964	-1.34857	0.623592	0.0624739	0.508103
965	-1.34857	0.623592	0.0624739	0.508103
966	-1.34857	0.623592	0.0624739	0.508103
967	-1.34857	0.623592	0.0624739	0.508103
968	-1.34857	0.623592	0.0624739	0.508103
969	-1.34857	0.623592	0.0624739	0.508103
970	-1.34857	0.623592	0.0624739	0.508103
971	-1.34857	0.623592	0.0624739	0.508103
972	-1.34857	0.623592	0.0624739	0.508103
973	-1.34857	0.623592	0.0624739	0.508103
974	-1.34857	0.623592	0.0624739	0.508103
975	-1.34857	0.623592	0.0624739	0.508103
976	-1.34857	0.623592	0.0624739	0.508103
977	-1.34857	0.623592	0.0624739	0.508103
978	-1.34857	0.623592	0.0624739	0.508103
979	-1.34857	0.623592	0.0624739	0.508103
980	-1.34857	0.623592	0.0624739	0.508103
981	-1.34857	0.623592	0.0624739	0.508103
982	-1.34857	0.623592	0.0624739	0.508103
983	-1.34857	0.623592	0.0624739	0.508103
984	-1.34857	0.623592	0.0624739	0.508103
985	-1.34857	0.623592	0.0624739	0.508103
986	-1.34857	0.623592	0.0624739	0.508103
987	-1.34857	0.623592	0.0624739	0.508103
988	-1.34857	0.623592	0.0624739	0.508103
989	-1.34857	0.623592	0.0624739	0.508103
990	-1.34857	0.623592	0.0624739	0.508103
991	-1.34857	0.623592	0.0624739	0.508103
992	-1.34857	0.623592	0.0624739	0.508103
993	-1.34857	0.623592	0.0624739	0.508103
994	-1.34857	0.623592	0.0624739	0.508103
995	-1.34857	0.623592	0.0624739	0.508103
996	-1.34857	0.623592	0.0624739	0.508103
997	-1.34857	0.623592	0.0624739	0.508103
998	-1.34857	0.623592	0.0624739	0.508103
999	-1.34857	0.623592	0.0624739	0.508103
1000	-1.34857	0.623592	0.0624739	0.508103
1001	-1.34857	0.623592	0.0624739	0.508103
1002	-1.34857	0.623592	0.0624739	0.508103
1003	-1.34857	0.623592	0.0624739	0.508103
1004	-1.34857	0.623592	0.0624739	0.508103
1005	-1.34857	0.623592	0.0624739	0.508103
1006	-1.34857	0.623592	0.0624739	0.508103
1007	-1.34857	0.623592	0.0624739	0.508103
1008	-1.34857	0.623592	0.0624739	0.508103
1009	-1.34857	0.623592	0.0624739	0.508103
1010	-1.34857	0.623592	0.0624739	0.508103
1011	-1.34857	0.623592	0.0624739	0.508103
1012	-1.34857	0.623592	0.0624739	0.508103
1013	-1.34857	0.623592	0.0624739	0.508103
1014	-1.34857	0.623592	0.0624739	0.508103
1015	-1.34857	0.623592	0.0624739	0.508103
1016	1.12507	1.0383	0.150949	1.26996
1017	1.12507	1.0383	0.150949	1.26996
1018	1.12507	1.0383	0.150949	1.26996
1019	1.12507	1.0383	0.150949	1.26996
1020	1.12507	1.0383	0.150949	1.26996
1021	1.12507	1.0383	0.150949	1.26996
1022	1.12507	1.0383	0.150949	1.26996
1023	1.12507	1.0383	0.150949	1.26996
1024	1.12507	1.0383	0.150949	1.26996
1025	1.12507	1.0383	0.150949	1.26996
1026	1.12507	1.0383	0.150949	1.26996
1027	1.12507	1.0383	0.150949	1.26996
1028	1.12507	1.0383	0.150949	1.26996
1029	1.12507	1.0383	0.150949	1.26996
1030	1.12507	1.0383	0.150949	1.26996
1031	1.12507	1.0383	0.150949	1.26996
1032	1.12507	1.0383	0.150949	1.26996
1033	1.12507	1.0383	0.150949	1.26996
1034	1.12507	1.0383	0.150949	1.26996
1035	1.12507	1.0383	0.150949	1.26996
1036	1.12507	1.0383	0.150949	1.26996
1037	1.12507	1.0383	0.150949	1.26996
1038	1.12507	1.0383	0.150949	1.26996
1039	1.12507	1.0383	0.150949	1.26996
1040	1.12507	1.0383	0.150949	1.26996
1041	1.12507	1.0383	0.150949	1.26996
1042	1.12507	1.0383	0.150949	1.26996
1043	1.12507	1.0383	0.150949	1.26996
1044	1.12507	1.0383	0.150949	1.26996
1045	1.12507	1.0383	0.150949	1.26996
1046	1.12507	1.0383	0.150949	1.26996
1047	1.12507	1.0383	0.150949	1.26996
1048	1.12507	1.0383	0.150949	1.26996
1049	1.12507	1.0383	0.150949	1.26996
1050	1.12507	1.0383	0.150949	1.26996
1051	1.12507	1.0383	0.150949	1.26996
1052	1.12507	1.0383	0.150949	1.26996
1053	1.12507	1.0383	0.150949	1.26996
1054	1.12507	1.0383	0.150949	1.26996
1055	1.12507	1.0383	0.150949	1.26996
1056	1.12507	1.0383	0.150949	1.26996
1057	1.12507	1.0383	0.150949	1.26996
1058	1.12507	1.0383	0.150949	1.26996
1059	1.12507	1.0383	0.150949	1.26996
1060	1.12507	1.0383	0.150949	1.26996
1061	1.12507	1.0383	0.150949	1.26996
1062	1.12507	1.0383	0.150949	1.26996
1063	1.12507	1.0383	0.150949	1.26996
1064	1.12507	1.0383	0.150949	1.26996
1065	1.12507	1.0383	0.150949	1.26996
1066	1.12507	1.0383	0.150949	1.26996
1067	1.12507	1.0383	0.150949	1.26996
1068	1.12507	1.0383	0.150949	1.26996
1069	1.12507	1.0383	0.150949	1.26996
1070	1.12507	1.0383	0.150949	1.26996
1071	1.12507	1.0383	0.150949	1.26996
1072	1.12507	1.0383	0.150949	1.26996
1073	1.12507	1.0383	0.150949	1.26996
1074	1.12507	1.0383	0.150949	1.26996
1075	1.12507	1.0383	0.150949	1.26996
1076	1.12507	1.0383	0.150949	1.26996
1077	1.12507	1.0383	0.150949	1.26996
1078	1.12507	1.0383	0.150949	1.26996
1079	1.12507	1.0383	0.150949	1.26996
1080	1.12507	1.0383	0.150949	1.26996
1081	1.12507	1.0383	0.150949	1.26996
1082	1.12507	1.0383	0.150949	1.26996
1083	1.12507	1.0383	0.150949	1.26996
1084	1.12507	1.0383	0.150949	1.26996
1085	1.12507	1.0383	0.150949	1.26996
1086	1.12507	1.0383	0.150949	1.26996
1087	1.12507	1.0383	0.150949	1.26996
1088	1.12507	1.0383	0.150949	1.26996
1089	1.12507	1.0383	0.150949	1.26996
1090	1.12507	1.0383	0.150949	1.26996
1091	1.12507	1.0383	0.150949	1.26996
1092	1.12507	1.0383	0.150949	1.26996
1093	1.12507	1.0383	0.150949	1.26996
1094	1.12507	1.0383	0.150949	1.26996
1095	1.12507	1.0383	0.150949	1.26996
1096	1.12507	1.0383	0.150949	1.26996
1097	1.12507	1.0383	0.150949	1.26996
1098	1.12507	1.0383	0.150949	1.26996
1099	1.12507	1.0383	0.150949	1.26996
1100	1.12507	1.0383	0.150949	1.26996
1101	1.12507	1.0383	0.150949	1.26996
1102	1.12507	1.0383	0.150949	1.26996
1103	1.12507	1.0383	0.150949	1.26996
1104	1.12507	1.0383	0.150949	1.26996
1105	1.12507	1.0383	0.150949	1.26996
1106	1.12507	1.0383	0.150949	1.26996
1107	1.12507	1.0383	0.150949	1.26996
1108	1.12507	1.0383	0.150949	1.26996
1109	1.12507	1.0383	0.150949	1.26996
1110	1.12507	1.0383	0.150949	1.26996
1111	1.12507	1.0383	0.150949	1.26996
1112	1.12507	1.0383	0.150949	1.26996
1113	1.12507	1.0383	0.150949	1.26996
1114	1.12507	1.0383	0.150949	1.26996
1115	1.12507	1.0383	0.150949	1.26996
1116	1.12507	1.0383	0.150949	1.26996
1117	1.12507	1.0383	0.150949	1.26996
1118	1.12507	1.0383	0.150949	1.26996
1119	1.12507	1.0383	0.150949	1.26996
1120	1.12507	1.0383	0.150949	1.26996
1121	1.12507	1.0383	0.150949	1.26996
1122	1.12507	1.0383	0.150949	1.26996
1123	1.12507	1.0383	0.150949	1.26996
1124	1.12507	1.0383	0.150949	1.26996
1125	1.12507	1.0383	0.150949	1.26996
1126	1.12507	1.0383	0.150949	1.26996
1127	1.12507	1.0383	0.150949	1.26996
1128	1.12507	1.0383	0.150949	1.26996
1129	1.12507	1.0383	0.150949	1.26996
1130	1.12507	1.0383	0.150949	1.26996
1131	1.12507	1.0383	0.150949	1.26996
1132	1.12507	1.0383	0.150949	1.26996
1133	1.12507	1.0383	0.150949	1.26996
1134	1.12507	1.0383	0.150949	1.26996
1135	1.12507	1.0383	0.150949	1.26996
1136	1.12507	1.0383	0.150949	1.26996
1137	1.12507	1.0383	0.150949	1.26996
1138	1.12507	1.0383	0.150949	1.26996
1139	1.12507	1.0383	0.150949	1.26996
1140	1.12507	1.0383	0.150949	1.26996
1141	1.12507	1.0383	0.150949	1.26996
1142	1.12507	1.0383	0.150949	1.26996
1143	1.12507	1.0383	0.150949	1.26996
1144	1.12507	1.0383	0.150949	1.26996
1145	1.12507	1.0383	0.150949	1.26996
1146	1.12507	1.0383	0.150949	1.26996
1147	1.12507	1.0383	0.150949	1.26996
1148	1.12507	1.0383	0.150949	1.26996
1149	1.12507	1.0383	0.150949	1.26996
1150	1.12507	1.0383	0.150949	1.26996
1151	1.12507	1.0383	0.150949	1.26996
1152	1.12507	1.0383	0.150949	1.26996
1153	1.12507	1.0383	0.150949	1.26996
1154	1.12507	1.0383	0.150949	1.26996
1155	1.12507	1.0383	0.150949	1.26996
1156	1.12507	1.0383	0.150949	1.26996
1157	1.12507	1.0383	0.150949	1.26996
1158	1.12507	1.0383	0.150949	1.26996
1159	1.12507	1.0383	0.150949	1.26996
1160	1.12507	1.0383	0.150949	1.26996
1161	1.12507	1.0383	0.150949	1.26996
1162	1.12507	1.0383	0.150949	1.26996
1163	1.12507	1.0383	0.150949	1.26996
1164	1.12507	1.0383	0.150949	1.26996
1165	1.12507	1.0383	0.150949	1.26996
1166	1.12507	1.0383	0.150949	1.26996
1167	1.12507	1.0383	0.150949	1.26996
1168	1.12507	1.0383	0.150949	1.26996
1169	1.12507	1.0383	0.150949	1.26996
1170	1.12507	1.0383	0.150949	1.26996
1171	1.12507	1.0383	0.150949	1.26996
1172	1.12507	1.0383	0.150949	1.26996
1173	1.12507	1.0383	0.150949	1.26996
1174	1.12507	1.0383	0.150949	1.26996
1175	1.12507	1.0383	0.150949	1.26996
1176	1.12507	1.0383	0.150949	1.26996
1177	1.12507	1.0383	0.150949	1.26996
1178	1.12507	1.0383	0.150949	1.26996
1179	1.12507	1.0383	0.150949	1.26996
1180	1.12507	1.0383	0.150949	1.26996
1181	1.12507	1.0383	0.150949	1.26996
1182	1.12507	1.0383	0.150949	1.26996
1183	1.12507	1.0383	0.150949	1.26996
1184	1.12507	1.0383	0.150949	1.26996
1185	1.12507	1.0383	0.150949	1.26996
1186	1.12507	1.0383	0.150949	1.26996
1187	1.12507	1.0383	0.150949	1.26996
1188	1.12507	1.0383	0.150949	1.26996
1189	1.12507	1.0383	0.150949	1.26996
1190	1.12507	1.0383	0.150949	1.26996
1191	1.12507	1.0383	0.150949	1.26996
1192	1.12507	1.0383	0.150949	1.26996
1193	1.12507	1.0383	0.150949	1.26996
1194	1.12507	1.0383	0.150949	1.26996
1195	1.12507	1.0383	0.150949	1.26996
1196	1.12507	1.0383	0.150949	1.26996
1197	1.12507	1.0383	0.150949	1.26996
1198	1.12507	1.0383	0.150949	1.26996
1199	1.12507	1.0383	0.150949	1.26996
1200	1.12507	1.0383	0.150949	1.26996
1201	1.12507	1.0383	0.150949	1.26996
1202	1.12507	1.0383	0.150949	1.26996
1203	1.12507	1.0383	0.150949	1.26996
1204	1.12507	1.0383	0.150949	1.26996
1205	1.12507	1.0383	0.150949	1.26996
1206	1.12507	1.0383	0.150949	1.26996
1207	1.12507	1.0383	0.150949	1.26996
1208	1.12507	1.0383	0.150949	1.26996
1209	1.12507	1.0383	0.150949	1.26996
1210	1.12507	1.0383	0.150949	1.26996
1211	1.12507	1.0383	0.150949	1.26996
1212	1.12507	1.0383	0.150949	1.26996
1213	1.12507	1.0383	0.150949	1.26996
1214	1.12507	1.0383	0.150949	1.26996
1215	1.12507	1.0383	0.150949	1.26996
1216	1.12507	1.0383	0.150949	1.26996
1217	1.12507	1.0383	0.150949	1.26996
1218	1.12507	1.0383	0.150949	1.26996
1219	1.12507	1.0383	0.150949	1.26996
1220	1.12507	1.0383	0.150949	1.26996
1221	1.12507	1.0383	0.150949	1.26996
1222	1.12507	1.0383	0.150949	1.26996
1223	1.12507	1.0383	0.150949	1.26996
1224	1.12507	1.0383	0.150949	1.26996
1225	1.12507	1.0383	0.150949	1.26996
1226	1.12507	1.0383	0.150949	1.26996
1227	1.12507	1.0383	0.150949	1.26996
1228	1.12507	1.0383	0.150949	1.26996
1229	1.12507	1.0383	0.150949	1.26996
1230	1.12507	1.0383	0.150949	1.26996
1231	1.12507	1.0383	0.150949	1.26996
1232	1.12507	1.0383	0.150949	1.26996
1233	1.12507	1.0383	0.150949	1.26996
1234	1.12507	1.0383	0.150949	1.26996
1235	1.12507	1.0383	0.150949	1.26996
1236	1.12507	1.0383	0.150949	1.26996
1237	1.12507	1.0383	0.150949	1.26996
1238	1.12507	1.0383	0.150949	1.26996
1239	1.12507	1.0383	0.150949	1.26996
1240	1.12507	1.0383	0.150949	1.26996
1241	1.12507	1.0383	0.150949	1.26996
1242	1.12507	1.0383	0.150949	1.26996
1243	1.12507	1.0383	0.150949	1.26996
1244	1.12507	1.0383	0.150949	1.26996
1245	1.12507	1.0383	0.150949	1.26996
1246	1.12507	1.0383	0.150949	1.26996
1247	1.12507	1.0383	0.150949	1.26996
1248	1.12507	1.0383	0.150949	1.26996
1249	1.12507	1.0383	0.150949	1.26996
1250	1.12507	1.0383	0.150949	1.26996
1251	1.12507	1.0383	0.150949	1.26996
1252	1.12507	1.0383	0.150949	1.26996
1253	1.12507	1.0383	0.150949	1.26996
1254	1.12507	1.0383	0.150949	1.26996
1255	1.12507	1.0383	0.150949	1.26996
1256	1.12507	1.0383	0.150949	1.26996
1257	1.12507	1.0383	0.150949	1.26996
1258	1.12507	1.0383	0.150949	1.26996
1259	1.12507	1.0383	0.150949	1.26996
1260	1.12507	1.0383	0.150949	1.26996
1261	1.12507	1.0383	0.150949	1.26996
1262	1.12507	1.0383	0.150949	1.26996
1263	1.12507	1.0383	0.150949	1.26996
1264	1.12507	1.0383	0.150949	1.26996
1265	1.12507	1.0383	0.150949	1.26996
1266	1.12507	1.0383	0.150949	1.26996
1267	1.12507	1.0383	0.150949	1.26996
1268	1.12507	1.0383	0.150949	1.26996
1269	1.12507	1.0383	0.150949	1.26996
1270	1.12507	1.0383	0.150949	1.26996
1271	1.12507	1.0383	0.150949	1.26996
1272	1.12507	1.0383	0.150949	1.26996
1273	1.12507	1.0383	0.150949	1.26996
1274	1.12507	1.0383	0.150949	1.26996
1275	1.12507	1.0383	0.150949	1.26996
1276	1.12507	1.0383	0.150949	1.26996
1277	1.12507	1.0383	0.150949	1.26996
1278	1.12507	1.0383	0.150949	1.26996
1279	1.12507	1.0383	0.150949	1.26996
1280	1.12507	1.0383	0.150949	1.26996
1281	1.12507	1.0383	0.150949	1.26996
1282	1.12507	1.0383	0.150949	1.26996
1283	1.12507	1.0383	0.150949	1.26996
1284	1.12507	1.0383	0.150949	1.26996
1285	1.12507	1.0383	0.150949	1.26996
1286	1.12507	1.0383	0.150949	1.26996
1287	1.12507	1.0383	0.150949	1.26996
1288	1.12507	1.0383	0.150949	1.26996
1289	1.12507	1.0383	0.150949	1.26996
1290	1.12507	1.0383	0.150949	1.26996
1291	1.12507	1.0383	0.150949	1.26996
1292	1.12507	1.0383	0.150949	1.26996
1293	1.12507	1.0383	0.150949	1.26996
1294	1.12507	1.0383	0.150949	1.26996
1295	1.12507	1.0383	0.150949	1.26996
1296	1.12507	1.0383	0.150949	1.26996
1297	1.12507	1.0383	0.150949	1.26996
1298	1.12507	1.0383	0.150949	1.26996
1299	1.12507	1.0383	0.150949	1.26996
1300	0.1287	1.30658	0.282227	0.832334
1301	0.1287	1.30658	0.282227	0.832334
1302	0.1287	1.30658	0.282227	0.832334
1303	0.1287	1.30658	0.282227	0.832334
1304	0.1287	1.30658	0.282227	0.832334
1305	0.1287	1.30658	0.282227	0.832334
1306	0.1287	1.30658	0.282227	0.832334
1307	0.1287	1.30658	0.282227	0.832334
1308	0.1287	1.30658	0.282227	0.832334
1309	0.1287	1.30658	0.282227	0.832334
1310	0.1287	1.30658	0.282227	0.832334
1311	0.1287	1.30658	0.282227	0.832334
1312	0.1287	1.30658	0.282227	0.832334
1313	0.1287	1.30658	0.282227	0.832334
1314	0.1287	1.30658	0.282227	0.832334
1315	0.1287	1.30658	0.282227	0.832334
1316	0.1287	1.30658	0.282227	0.832334
1317	0.1287	1.30658	0.282227	0.832334
1318	0.1287	1.30658	0.282227	0.832334
1319	0.1287	1.30658	0.282227	0.832334
1320	0.1287	1.30658	0.282227	0.832334
1321	0.1287	1.30658	0.282227	0.832334
1322	0.1287	1.30658	0.282227	0.832334
1323	0.1287	1.30658	0.282227	0.832334
1324	0.1287	1.30658	0.282227	0.832334
1325	0.1287	1.30658	0.282227	0.832334
1326	0.1287	1.30658	0.282227	0.832334
1327	0.1287	1.30658	0.282227	0.832334
1328	0.1287	1.30658	0.282227	0.832334
1329	0.1287	1.30658	0.282227	0.832334
1330	0.1287	1.30658	0.282227	0.832334
1331	0.1287	1.30658	0.282227	0.832334
1332	0.1287	1.30658	0.282227	0.832334
1333	0.1287	1.30658	0.282227	0.832334
1334	0.1287	1.30658	0.282227	0.832334
1335	0.1287	1.30658	0.282227	0.832334
1336	0.1287	1.30658	0.282227	0.832334
1337	0.1287	1.30658	0.282227	0.832334
1338	0.1287	1.30658	0.282227	0.832334
1339	0.1287	1.30658	0.282227	0.832334
1340	0.1287	1.30658	0.282227	0.832334
1341	0.1287	1.30658	0.282227	0.832334
1342	0.1287	1.30658	0.282227	0.832334
1343	0.1287	1.30658	0.282227	0.832334
1344	0.1287	1.30658	0.282227	0.832334
1345	0.1287	1.30658	0.282227	0.832334
1346	0.1287	1.30658	0.282227	0.832334
1347	0.1287	1.30658	0.282227	0.832334
1348	0.1287	1.30658	0.282227	0.832334
1349	0.1287	1.30658	0.282227	0.832334
1350	0.1287	1.30658	0.282227	0.832334
1351	0.1287	1.30658	0.282227	0.832334
1352	0.1287	1.30658	0.282227	0.832334
1353	0.1287	1.30658	0.282227	0.832334
1354	0.1287	1.30658	0.282227	0.832334
1355	0.1287	1.30658	0.282227	0.832334
1356	0.1287	1.30658	0.282227	0.832334
1357	0.1287	1.30658	0.282227	0.832334
1358	0.1287	1.30658	0.282227	0.832334
1359	0.1287	1.30658	0.282227	0.832334
1360	0.1287	1.30658	0.282227	0.832334
1361	0.1287	1.30658	0.282227	0.832334
1362	0.1287	1.30658	0.282227	0.832334
1363	0.1287	1.30658	0.282227	0.832334
1364	0.1287	1.30658	0.282227	0.832334
1365	0.1287	1.30658	0.282227	0.832334
1366	0.1287	1.30658	0.282227	0.832334
1367	0.1287	1.30658	0.282227	0.832334
1368	0.1287	1.30658	0.282227	0.832334
1369	0.1287	1.30658	0.282227	0.832334
1370	0.1287	1.30658	0.282227	0.832334
1371	0.1287	1.30658	0.282227	0.832334
1372	0.1287	1.30658	0.282227	0.832334
1373	0.1287	1.30658	0.282227	0.832334
1374	0.1287	1.30658	0.282227	0.832334
1375	0.1287	1.30658	0.282227	0.832334
1376	0.1287	1.30658	0.282227	0.832334
1377	0.1287	1.30658	0.282227	0.832334
1378	0.1287	1.30658	0.282227	0.832334
1379	0.1287	1.30658	0.282227	0.832334
1380	0.1287	1.30658	0.282227	0.832334
1381	0.1287	1.30658	0.282227	0.832334
1382	0.1287	1.30658	0.282227	0.832334
1383	0.1287	1.30658	0.282227	0.832334
1384	0.1287	1.30658	0.282227	0.832334
1385	0.1287	1.30658	0.282227	0.832334
1386	0.1287	1.30658	0.282227	0.832334
1387	0.1287	1.30658	0.282227	0.832334
1388	0.1287	1.30658	0.282227	0.832334
1389	0.1287	1.30658	0.282227	0.832334
1390	0.1287	1.30658	0.282227	0.832334
1391	0.1287	1.30658	0.282227	0.832334
1392	0.1287	1.30658	0.282227	0.832334
1393	0.1287	1.30658	0.282227	0.832334
1394	0.1287	1.30658	0.282227	0.832334
1395	0.1287	1.30658	0.282227	0.832334
1396	0.1287	1.30658	0.282227	0.832334
1397	0.1287	1.30658	0.282227	0.832334
1398	0.1287	1.30658	0.282227	0.832334
1399	0.1287	1.30658	0.282227	0.832334
1400	0.1287	1.30658	0.282227	0.832334
1401	0.1287	1.30658	0.282227	0.832334
1402	0.1287	1.30658	0.282227	0.832334
1403	0.1287	1.30658	0.282227	0.832334
1404	0.1287	1.30658	0.282227	0.832334
1405	0.1287	1.30658	0.282227	0.832334
1406	0.1287	1.30658	0.282227	0.832334
1407	0.1287	1.30658	0.282227	0.832334
1408	0.1287	1.30658	0.282227	0.832334
1409	0.1287	1.30658	0.282227	0.832334
1410	0.1287	1.30658	0.282227	0.832334
1411	0.1287	1.30658	0.282227	0.832334
1412	0.1287	1.30658	0.282227	0.832334
1413	0.1287	1.30658	0.282227	0.832334
1414	0.1287	1.30658	0.282227	0.832334
1415	0.1287	1.30658	0.282227	0.832334
1416	0.1287	1.30658	0.282227	0.832334
1417	0.1287	1.30658	0.282227	0.832334
1418	0.1287	1.30658	0.282227	0.832334
1419	0.1287	1.30658	0.282227	0.832334
1420	0.1287	1.30658	0.282227	0.832334
1421	0.1287	1.30658	0.282227	0.832334
1422	0.1287	1.30658	0.282227	0.832334
1423	0.1287	1.30658	0.282227	0.832334
1424	0.1287	1.30658	0.282227	0.832334
1425	0.1287	1.30658	0.282227	0.832334
1426	0.1287	1.30658	0.282227	0.832334
1427	0.1287	1.30658	0.282227	0.832334
1428	0.1287	1.30658	0.282227	0.832334
1429	0.1287	1.30658	0.282227	0.832334
1430	0.1287	1.30658	0.282227	0.832334
1431	0.1287	1.30658	0.282227	0.832334
1432	0.1287	1.30658	0.282227	0.832334
1433	0.1287	1.30658	0.282227	0.832334
1434	0.1287	1.30658	0.282227	0.832334
1435	0.1287	1.30658	0.282227	0.832334
1436	0.1287	1.30658	0.282227	0.832334
1437	0.1287	1.30658	0.282227	0.832334
1438	0.1287	1.30658	0.282227	0.832334
1439	0.1287	1.30658	0.282227	0.832334
1440	0.1287	1.30658	0.282227	0.832334
1441	0.1287	1.30658	0.282227	0.832334
1442	0.1287	1.30658	0.282227	0.832334
1443	0.1287	1.30658	0.282227	0.832334
1444	0.1287	1.30658	0.282227	0.832334
1445	0.1287	1.30658	0.282227	0.832334
1446	0.1287	1.30658	0.282227	0.832334
1447	0.1287	1.30658	0.282227	0.832334
1448	0.1287	1.30658	0.282227	0.832334
1449	0.1287	1.30658	0.282227	0.832334
1450	0.1287	1.30658	0.282227	0.832334
1451	0.1287	1.30658	0.282227	0.832334
1452	0.1287	1.30658	0.282227	0.832334
1453	0.1287	1.30658	0.282227	0.832334
1454	0.1287	1.30658	0.282227	0.832334
1455	0.1287	1.30658	0.282227	0.832334
1456	0.1287	1.30658	0.282227	0.832334
1457	0.1287	1.30658	0.282227	0.832334
1458	0.1287	1.30658	0.282227	0.832334
1459	0.1287	1.30658	0.282227	0.832334
1460	0.1287	1.30658	0.282227	0.832334
1461	0.1287	1.30658	0.282227	0.832334
1462	0.1287	1.30658	0.282227	0.832334
1463	0.1287	1.30658	0.282227	0.832334
1464	0.1287	1.30658	0.282227	0.832334
1465	0.1287	1.30658	0.282227	0.832334
1466	0.1287	1.30658	0.282227	0.832334
1467	0.1287	1.30658	0.282227	0.832334
1468	0.1287	1.30658	0.282227	0.832334
1469	0.1287	1.30658	0.282227	0.832334
1470	0.1287	1.30658	0.282227	0.832334
1471	0.1287	1.30658	0.282227	0.832334
1472	0.1287	1.30658	0.282227	0.832334
1473	0.1287	1.30658	0.282227	0.832334
1474	0.1287	1.30658	0.282227	0.832334
1475	0.1287	1.30658	0.282227	0.832334
1476	0.1287	1.30658	0.282227	0.832334
1477	0.1287	1.30658	0.282227	0.832334
1478	0.1287	1.30658	0.282227	0.832334
1479	0.1287	1.30658	0.282227	0.832334
1480	0.1287	1.30658	0.282227	0.832334
1481	0.1287	1.30658	0.282227	0.832334
1482	0.1287	1.30658	0.282227	0.832334
1483	0.1287	1.30658	0.282227	0.832334
1484	0.1287	1.30658	0.282227	0.832334
1485	0.1287	1.30658	0.282227	0.832334
1486	0.1287	1.30658	0.282227	0.832334
1487	0.1287	1.30658	0.282227	0.832334
1488	0.1287	1.30658	0.282227	0.832334
1489	0.1287	1.30658	0.282227	0.832334
1490	0.1287	1.30658	0.282227	0.832334
1491	0.1287	1.30658	0.282227	0.832334
1492	0.1287	1.30658	0.282227	0.832334
1493	0.1287	1.30658	0.282227	0.832334
1494	0.1287	1.30658	0.282227	0.832334
1495	0.1287	1.30658	0.282227	0.832334
1496	0.1287	1.30658	0.282227	0.832334
1497	0.1287	1.30658	0.282227	0.832334
1498	0.1287	1.30658	0.282227	0.832334
1499	0.1287	1.30658	0.282227	0.832334
1500	0.1287	1.30658	0.282227	0.832334
1501	0.1287	1.30658	0.282227	0.832334
1502	0.1287	1.30658	0.282227	0.832334
1503	0.1287	1.30658	0.282227	0.832334
1504	0.1287	1.30658	0.282227	0.832334
1505	0.1287	1.30658	0.282227	0.832334
1506	0.1287	1.30658	0.282227	0.832334
1507	0.1287	1.30658	0.282227	0.832334
1508	0.1287	1.30658	0.282227	0.832334
1509	0.1287	1.30658	0.282227	0.832334
1510	0.1287	1.30658	0.282227	0.832334
1511	0.1287	1.30658	0.282227	0.832334
1512	0.1287	1.30658	0.282227	0.832334
1513	0.1287	1.30658	0.282227	0.832334
1514	0.1287	1.30658	0.282227	0.832334
1515	0.1287	1.30658	0.282227	0.832334
1516	0.1287	1.30658	0.282227	0.832334
1517	0.1287	1.30658	0.282227	0.832334
1518	0.1287	1.30658	0.282227	0.832334
1519	0.1287	1.30658	0.282227	0.832334
1520	0.1287	1.30658	0.282227	0.832334
1521	0.1287	1.30658	0.282227	0.832334
1522	0.1287	1.30658	0.282227	0.832334
1523	0.1287	1.30658	0.282227	0.832334
1524	0.1287	1.30658	0.282227	0.832334
1525	0.1287	1.30658	0.282227	0.832334
1526	0.1287	1.30658	0.282227	0.832334
1527	0.1287	1.30658	0.282227	0.832334
1528	0.1287	1.30658	0.282227	0.832334
1529	0.1287	1.30658	0.282227	0.832334
1530	0.1287	1.30658	0.282227	0.832334
1531	0.1287	1.30658	0.282227	0.832334
1532	0.1287	1.30658	0.282227	0.832334
1533	0.1287	1.30658	0.282227	0.832334
1534	0.1287	1.30658	0.282227	0.832334
1535	0.1287	1.30658	0.282227	0.832334
1536	0.1287	1.30658	0.282227	0.832334
1537	0.1287	1.30658	0.282227	0.832334
1538	0.1287	1.30658	0.282227	0.832334
1539	0.1287	1.30658	0.282227	0.832334
1540	0.1287	1.30658	0.282227	0.832334
1541	0.1287	1.30658	0.282227	0.832334
1542	0.1287	1.30658	0.282227	0.832334
1543	0.1287	1.30658	0.282227	0.832334
1544	0.1287	1.30658	0.282227	0.832334
1545	0.1287	1.30658	0.282227	0.832334
1546	0.1287	1.30658	0.282227	0.832334
1547	0.1287	1.30658	0.282227	0.832334
1548	0.1287	1.30658	0.282227	0.832334
1549	0.1287	1.30658	0.282227	0.832334
1550	0.1287	1.30658	0.282227	0.832334
1551	0.1287	1.30658	0.282227	0.832334
1552	0.1287	1.30658	0.282227	0.832334
1553	0.1287	1.30658	0.282227	0.832334
1554	0.1287	1.30658	0.282227	0.832334
1555	0.1287	1.30658	0.282227	0.832334
1556	0.1287	1.30658	0.282227	0.832334
1557	0.1287	1.30658	0.282227	0.832334
1558	0.1287	1.30658	0.282227	0.832334
1559	0.1287	1.30658	0.282227	0.832334
1560	0.1287	1.30658	0.282227	0.832334
1561	0.1287	1.30658	0.282227	0.832334
1562	0.1287	1.30658	0.282227	0.832334
1563	0.1287	1.30658	0.282227	0.832334
1564	0.1287	1.30658	0.282227	0.832334
1565	0.1287	1.30658	0.282227	0.832334
1566	0.1287	1.30658	0.282227	0.832334
1567	0.1287	1.30658	0.282227	0.832334
1568	0.1287	1.30658	0.282227	0.832334
1569	0.1287	1.30658	0.282227	0.832334
1570	0.1287	1.30658	0.282227	0.832334
1571	0.1287	1.30658	0.282227	0.832334
1572	0.1287	1.30658	0.282227	0.832334
1573	0.1287	1.30658	0.282227	0.832334
1574	0.1287	1.30658	0.282227	0.832334
1575	0.1287	1.30658	0.282227	0.832334
1576	0.1287	1.30658	0.282227	0.832334
1577	0.1287	1.30658	0.282227	0.832334
1578	0.1287	1.30658	0.282227	0.832334
1579	0.1287	1.30658	0.282227	0.832334
1580	0.1287	1.30658	0.282227	0.832334
1581	0.1287	1.30658	0.282227	0.832334
1582	0.1287	1.30658	0.282227	0.832334
1583	0.1287	1.30658	0.282227	0.832334
1584	0.1287	1.30658	0.282227	0.832334
1585	0.1287	1.30658	0.282227	0.832334
1586	0.1287	1.30658	0.282227	0.832334
1587	0.1287	1.30658	0.282227	0.832334
1588	0.1287	1.30658	0.282227	0.832334
1589	0.1287	1.30658	0.282227	0.832334
1590	0.1287	1.30658	0.282227	0.832334
1591	0.1287	1.30658	0.282227	0.832334
1592	0.1287	1.30658	0.282227	0.832334
1593	0.1287	1.30658	0.282227	0.832334
1594	0.1287	1.30658	0.282227	0.832334
1595	0.1287	1.30658	0.282227	0.832334
1596	0.1287	1.30658	0.282227	0.832334
1597	0.1287	1.30658	0.282227	0.832334
1598	0.1287	1.30658	0.282227	0.832334
1599	0.1287	1.30658	0.282227	0.832334
1600	0.1287	1.30658	0.282227	0.832334
1601	0.1287	1.30658	0.282227	0.832334
1602	0.1287	1.30658	0.282227	0.832334
1603	0.1287	1.30658	0.282227	0.832334
1604	0.1287	1.30658	0.282227	0.832334
1605	0.1287	1.30658	0.282227	0.832334
1606	0.1287	1.30658	0.282227	0.832334
1607	0.1287	1.30658	0.282227	0.832334
1608	0.1287	1.30658	0.282227	0.832334
1609	0.172685	0.765538	0.263499	1.19551
1610	0.172685	0.765538	0.263499	1.19551
1611	0.172685	0.765538	0.263499	1.19551
1612	0.172685	0.765538	0.263499	1.19551
1613	0.172685	0.765538	0.263499	1.19551
1614	0.172685	0.765538	0.263499	1.19551
1615	0.172685	0.765538	0.263499	1.19551
1616	0.172685	0.765538	0.263499	1.19551
1617	0.172685	0.765538	0.263499	1.19551
1618	0.172685	0.765538	0.263499	1.19551
1619	0.172685	0.765538	0.263499	1.19551
1620	0.172685	0.765538	0.263499	1.19551
1621	0.172685	0.765538	0.263499	1.19551
1622	0.172685	0.765538	0.263499	1.19551
1623	0.172685	0.765538	0.263499	1.19551
1624	0.172685	0.765538	0.263499	1.19551
1625	0.172685	0.765538	0.263499	1.19551
1626	0.172685	0.765538	0.263499	1.19551
1627	0.172685	0.765538	0.263499	1.19551
1628	0.172685	0.765538	0.263499	1.19551
1629	0.172685	0.765538	0.263499	1.19551
1630	0.172685	0.765538	0.263499	1.19551
1631	0.172685	0.765538	0.263499	1.19551
1632	0.172685	0.765538	0.263499	1.19551
1633	0.172685	0.765538	0.263499	1.19551
1634	0.172685	0.765538	0.263499	1.19551
1635	0.172685	0.765538	0.263499	1.19551
1636	0.172685	0.765538	0.263499	1.19551
1637	0.172685	0.765538	0.263499	1.19551
1638	0.172685	0.765538	0.263499	1.19551
1639	0.172685	0.765538	0.263499	1.19551
1640	0.172685	0.765538	0.263499	1.19551
1641	0.172685	0.765538	0.263499	1.19551
1642	0.172685	0.765538	0.263499	1.19551
1643	0.172685	0.765538	0.263499	1.19551
1644	0.172685	0.765538	0.263499	1.19551
1645	0.172685	0.765538	0.263499	1.19551
1646	0.172685	0.765538	0.263499	1.19551
1647	0.172685	0.765538	0.263499	1.19551
1648	0.172685	0.765538	0.263499	1.19551
1649	0.172685	0.765538	0.263499	1.19551
1650	0.172685	0.765538	0.263499	1.19551
1651	0.172685	0.765538	0.263499	1.19551
1652	0.172685	0.765538	0.263499	1.19551
1653	0.172685	0.765538	0.263499	1.19551
1654	0.172685	0.765538	0.263499	1.19551
1655	0.172685	0.765538	0.263499	1.19551
1656	0.172685	0.765538	0.263499	1.19551
1657	0.172685	0.765538	0.263499	1.19551
1658	0.172685	0.765538	0.263499	1.19551
1659	0.172685	0.765538	0.263499	1.19551
1660	0.172685	0.765538	0.263499	1.19551
1661	0.172685	0.765538	0.263499	1.19551
1662	0.172685	0.765538	0.263499	1.19551
1663	0.172685	0.765538	0.263499	1.19551
1664	0.172685	0.765538	0.263499	1.19551
1665	0.172685	0.765538	0.263499	1.19551
1666	0.172685	0.765538	0.263499	1.19551
1667	0.172685	0.765538	0.263499	1.19551
1668	0.172685	0.765538	0.263499	1.19551
1669	0.172685	0.765538	0.263499	1.19551
1670	0.172685	0.765538	0.263499	1.19551
1671	0.172685	0.765538	0.263499	1.19551
1672	0.172685	0.765538	0.263499	1.19551
1673	0.172685	0.765538	0.263499	1.19551
1674	0.172685	0.765538	0.263499	1.19551
1675	0.172685	0.765538	0.263499	1.19551
1676	0.172685	0.765538	0.263499	1.19551
1677	0.172685	0.765538	0.263499	1.19551
1678	0.172685	0.765538	0.263499	1.19551
1679	0.172685	0.765538	0.263499	1.19551
1680	0.172685	0.765538	0.263499	1.19551
1681	0.172685	0.765538	0.263499	1.19551
1682	0.172685	0.765538	0.263499	1.19551
1683	0.172685	0.765538	0.263499	1.19551
1684	0.172685	0.765538	0.263499	1.19551
1685	0.172685	0.765538	0.263499	1.19551
1686	0.172685	0.765538	0.263499	1.19551
1687	0.172685	0.765538	0.263499	1.19551
1688	0.172685	0.765538	0.263499	1.19551
1689	0.172685	0.765538	0.263499	1.19551
1690	0.172685	0.765538	0.263499	1.19551
1691	0.172685	0.765538	0.263499	1.19551
1692	0.172685	0.765538	0.263499	1.19551
1693	0.172685	0.765538	0.263499	1.19551
1694	0.172685	0.765538	0.263499	1.19551
1695	0.172685	0.765538	0.263499	1.19551
1696	0.172685	0.765538	0.263499	1.19551
1697	0.172685	0.765538	0.263499	1.19551
1698	0.172685	0.765538	0.263499	1.19551
1699	0.172685	0.765538	0.263499	1.19551
1700	0.172685	0.765538	0.263499	1.19551
1701	0.172685	0.765538	0.263499	1.19551
1702	0.172685	0.765538	0.263499	1.19551
1703	0.172685	0.765538	0.263499	1.19551
1704	0.172685	0.765538	0.263499	1.19551
1705	0.172685	0.765538	0.263499	1.19551
1706	0.172685	0.765538	0.263499	1.19551
1707	0.172685	0.765538	0.263499	1.19551
1708	0.172685	0.765538	0.263499	1.19551
1709	0.172685	0.765538	0.263499	1.19551
1710	0.172685	0.765538	0.263499	1.19551
1711	0.172685	0.765538	0.263499	1.19551
1712	0.172685	0.765538	0.263499	1.19551
1713	0.172685	0.765538	0.263499	1.19551
1714	0.172685	0.765538	0.263499	1.19551
1715	0.172685	0.765538	0.263499	1.19551
1716	0.172685	0.765538	0.263499	1.19551
1717	0.172685	0.765538	0.263499	1.19551
1718	0.172685	0.765538	0.263499	1.19551
1719	0.172685	0.765538	0.263499	1.19551
1720	0.172685	0.765538	0.263499	1.19551
1721	0.172685	0.765538	0.263499	1.19551
1722	0.172685	0.765538	0.263499	1.19551
1723	0.172685	0.765538	0.263499	1.19551
1724	0.172685	0.765538	0.263499	1.19551
1725	0.172685	0.765538	0.263499	1.19551
1726	0.172685	0.765538	0.263499	1.19551
1727	0.172685	0.765538	0.263499	1.19551
1728	0.172685	0.765538	0.263499	1.19551
1729	0.172685	0.765538	0.263499	1.19551
1730	0.172685	0.765538	0.263499	1.19551
1731	0.172685	0.765538	0.263499	1.19551
1732	0.172685	0.765538	0.263499	1.19551
1733	0.172685	0.765538	0.263499	1.19551
1734	0.172685	0.765538	0.263499	1.19551
1735	0.172685	0.765538	0.263499	1.19551
1736	0.172685	0.765538	0.263499	1.19551
1737	0.172685	0.765538	0.263499	1.19551
1738	0.172685	0.765538	0.263499	1.19551
1739	0.172685	0.765538	0.263499	1.19551
1740	0.172685	0.765538	0.263499	1.19551
1741	0.172685	0.765538	0.263499	1.19551
1742	0.172685	0.765538	0.263499	1.19551
1743	0.172685	0.765538	0.263499	1.19551
1744	0.172685	0.765538	0.263499	1.19551
1745	0.172685	0.765538	0.263499	1.19551
1746	0.172685	0.765538	0.263499	1.19551
1747	0.172685	0.765538	0.263499	1.19551
1748	0.172685	0.765538	0.263499	1.19551
1749	0.172685	0.765538	0.263499	1.19551
1750	0.172685	0.765538	0.263499	1.19551
1751	0.172685	0.765538	0.263499	1.19551
1752	0.172685	0.765538	0.263499	1.19551
1753	0.172685	0.765538	0.263499	1.19551
1754	0.172685	0.765538	0.263499	1.19551
1755	0.172685	0.765538	0.263499	1.19551
1756	0.172685	0.765538	0.263499	1.19551
1757	0.172685	0.765538	0.263499	1.19551
1758	0.172685	0.765538	0.263499	1.19551
1759	0.172685	0.765538	0.263499	1.19551
1760	0.172685	0.765538	0.263499	1.19551
1761	0.172685	0.765538	0.263499	1.19551
1762	0.172685	0.765538	0.263499	1.19551
1763	0.172685	0.765538	0.263499	1.19551
1764	0.172685	0.765538	0.263499	1.19551
1765	0.172685	0.765538	0.263499	1.19551
1766	0.172685	0.765538	0.263499	1.19551
1767	0.172685	0.765538	0.263499	1.19551
1768	0.172685	0.765538	0.263499	1.19551
1769	0.172685	0.765538	0.263499	1.19551
1770	0.172685	0.765538	0.263499	1.19551
1771	0.172685	0.765538	0.263499	1.19551
1772	0.172685	0.765538	0.263499	1.19551
1773	0.172685	0.765538	0.263499	1.19551
1774	0.172685	0.765538	0.263499	1.19551
1775	0.172685	0.765538	0.263499	1.19551
1776	0.172685	0.765538	0.263499	1.19551
1777	0.172685	0.765538	0.263499	1.19551
1778	0.172685	0.765538	0.263499	1.19551
1779	0.172685	0.765538	0.263499	1.19551
1780	0.172685	0.765538	0.263499	1.19551
1781	0.172685	0.765538	0.263499	1.19551
1782	0.172685	0.765538	0.263499	1.19551
1783	0.172685	0.765538	0.263499	1.19551
1784	0.172685	0.765538	0.263499	1.19551
1785	0.172685	0.765538	0.263499	1.19551
1786	0.172685	0.765538	0.263499	1.19551
1787	0.172685	0.765538	0.263499	1.19551
1788	0.172685	0.765538	0.263499	1.19551
1789	0.172685	0.765538	0.263499	1.19551
1790	0.172685	0.765538	0.263499	1.19551
1791	0.172685	0.765538	0.263499	1.19551
1792	0.172685	0.765538	0.263499	1.19551
1793	0.172685	0.765538	0.263499	1.19551
1794	0.172685	0.765538	0.263499	1.19551
1795	0.172685	0.765538	0.263499	1.19551
1796	0.172685	0.765538	0.263499	1.19551
1797	0.172685	0.765538	0.263499	1.19551
1798	0.172685	0.765538	0.263499	1.19551
1799	0.172685	0.765538	0.263499	1.19551
1800	0.172685	0.765538	0.263499	1.19551
1801	0.172685	0.765538	0.263499	1.19551
1802	0.172685	0.765538	0.263499	1.19551
1803	0.172685	0.765538	0.263499	1.19551
1804	0.172685	0.765538	0.263499	1.19551
1805	0.172685	0.765538	0.263499	1.19551
1806	0.172685	0.765538	0.263499	1.19551
1807	0.172685	0.765538	0.263499	1.19551
1808	0.172685	0.765538	0.263499	1.19551
1809	0.172685	0.765538	0.263499	1.19551
1810	0.172685	0.765538	0.263499	1.19551
1811	0.172685	0.765538	0.263499	1.19551
1812	0.172685	0.765538	0.263499	1.19551
1813	0.172685	0.765538	0.263499	1.19551
1814	0.172685	0.765538	0.263499	1.19551
1815	0.172685	0.765538	0.263499	1.19551
1816	0.172685	0.765538	0.263499	1.19551
1817	0.172685	0.765538	0.263499	1.19551
1818	0.172685	0.765538	0.263499	1.19551
1819	0.172685	0.765538	0.263499	1.19551
1820	0.172685	0.765538	0.263499	1.19551
1821	0.172685	0.765538	0.263499	1.19551
1822	0.172685	0.765538	0.263499	1.19551
1823	0.172685	0.765538	0.263499	1.19551
1824	0.172685	0.765538	0.263499	1.19551
1825	0.172685	0.765538	0.263499	1.19551
1826	0.172685	0.765538	0.263499	1.19551
1827	0.172685	0.765538	0.263499	1.19551
1828	0.172685	0.765538	0.263499	1.19551
1829	0.172685	0.765538	0.263499	1.19551
1830	0.172685	0.765538	0.263499	1.19551
1831	0.172685	0.765538	0.263499	1.19551
1832	0.172685	0.765538	0.263499	1.19551
1833	0.172685	0.765538	0.263499	1.19551
1834	0.172685	0.765538	0.263499	1.19551
1835	0.172685	0.765538	0.263499	1.19551
1836	0.172685	0.765538	0.263499	1.19551
1837	0.172685	0.765538	0.263499	1.19551
1838	0.172685	0.765538	0.263499	1.19551
1839	0.172685	0.765538	0.263499	1.19551
1840	0.172685	0.765538	0.263499	1.19551
1841	0.172685	0.765538	0.263499	1.19551
1842	0.172685	0.765538	0.263499	1.19551
1843	0.172685	0.765538	0.263499	1.19551
1844	0.172685	0.765538	0.263499	1.19551
1845	0.172685	0.765538	0.263499	1.19551
1846	0.172685	0.765538	0.263499	1.19551
1847	0.172685	0.765538	0.263499	1.19551
1848	0.172685	0.765538	0.263499	1.19551
1849	0.172685	0.765538	0.263499	1.19551
1850	0.172685	0.765538	0.263499	1.19551
1851	0.172685	0.765538	0.263499	1.19551
1852	0.172685	0.765538	0.263499	1.19551
1853	0.172685	0.765538	0.263499	1.19551
1854	0.172685	0.765538	0.263499	1.19551
1855	0.172685	0.765538	0.263499	1.19551
1856	0.172685	0.765538	0.263499	1.19551
1857	0.172685	0.765538	0.263499	1.19551
1858	0.172685	0.765538	0.263499	1.19551
1859	0.172685	0.765538	0.263499	1.19551
1860	0.172685	0.765538	0.263499	1.19551
1861	0.172685	0.765538	0.263499	1.19551
1862	0.172685	0.765538	0.263499	1.19551
1863	0.172685	0.765538	0.263499	1.19551
1864	0.172685	0.765538	0.263499	1.19551
1865	0.172685	0.765538	0.263499	1.19551
1866	0.172685	0.765538	0.263499	1.19551
1867	0.172685	0.765538	0.263499	1.19551
1868	0.172685	0.765538	0.263499	1.19551
1869	0.172685	0.765538	0.263499	1.19551
1870	0.172685	0.765538	0.263499	1.19551
1871	0.172685	0.765538	0.263499	1.19551
1872	0.172685	0.765538	0.263499	1.19551
1873	0.172685	0.765538	0.263499	1.19551
1874	0.172685	0.765538	0.263499	1.19551
1875	0.172685	0.765538	0.263499	1.19551
1876	0.172685	0.765538	0.263499	1.19551
1877	0.172685	0.765538	0.263499	1.19551
1878	0.172685	0.765538	0.263499	1.19551
1879	0.172685	0.765538	0.263499	1.19551
1880	0.172685	0.765538	0.263499	1.19551
1881	0.172685	0.765538	0.263499	1.19551
1882	0.172685	0.765538	0.263499	1.19551
1883	0.172685	0.765538	0.263499	1.19551
1884	0.172685	0.765538	0.263499	1.19551
1885	0.172685	0.765538	0.263499	1.19551
1886	0.172685	0.765538	0.263499	1.19551
1887	0.172685	0.765538	0.263499	1.19551
1888	0.172685	0.765538	0.263499	1.19551
1889	0.172685	0.765538	0.263499	1.19551
1890	0.172685	0.765538	0.263499	1.19551
1891	0.172685	0.765538	0.263499	1.19551
1892	0.172685	0.765538	0.263499	1.19551
1893	0.172685	0.765538	0.263499	1.19551
1894	0.172685	0.765538	0.263499	1.19551
1895	0.172685	0.765538	0.263499	1.19551
1896	0.172685	0.765538	0.263499	1.19551
1897	0.172685	0.765538	0.263499	1.19551
1898	0.172685	0.765538	0.263499	1.19551
1899	0.172685	0.765538	0.263499	1.19551
1900	0.172685	0.765538	0.263499	1.19551
1901	0.172685	0.765538	0.263499	1.19551
1902	0.172685	0.765538	0.263499	1.19551
1903	0.172685	0.765538	0.263499	1.19551
1904	0.172685	0.765538	0.263499	1.19551
1905	0.172685	0.765538	0.263499	1.19551
1906	0.172685	0.765538	0.263499	1.19551
1907	0.172685	0.765538	0.263499	1.19551
1908	0.172685	0.765538	0.263499	1.19551
1909	0.172685	0.765538	0.263499	1.19551
1910	0.172685	0.765538	0.263499	1.19551
1911	0.172685	0.765538	0.263499	1.19551
1912	0.172685	0.765538	0.263499	1.19551
1913	0.172685	0.765538	0.263499	1.19551
1914	0.172685	0.765538	0.263499	1.19551
1915	0.172685	0.765538	0.263499	1.19551
1916	0.172685	0.765538	0.263499	1.19551
1917	0.172685	0.765538	0.263499	1.19551
1918	0.172685	0.765538	0.263499	1.19551
1919	0.172685	0.765538	0.263499	1.19551
1920	0.172685	0.765538	0.263499	1.19551
1921	0.172685	0.765538	0.263499	1.19551
1922	0.172685	0.765538	0.263499	1.19551
1923	0.172685	0.765538	0.263499	1.19551
1924	0.172685	0.765538	0.263499	1.19551
1925	0.172685	0.765538	0.263499	1.19551
1926	0.172685	0.765538	0.263499	1.19551
1927	0.172685	0.765538	0.263499	1.19551
1928	0.172685	0.765538	0.263499	1.19551
1929	0.172685	0.765538	0.263499	1.19551
1930	0.172685	0.765538	0.263499	1.19551
1931	0.172685	0.765538	0.263499	1.19551
1932	0.172685	0.765538	0.263499	1.19551
1933	0.172685	0.765538	0.263499	1.19551
1934	0.172685	0.765538	0.263499	1.19551
1935	0.172685	0.765538	0.263499	1.19551
1936	0.172685	0.765538	0.263499	1.19551
1937	0.172685	0.765538	0.263499	1.19551
1938	0.172685	0.765538	0.263499	1.19551
1939	0.172685	0.765538	0.263499	1.19551
1940	0.172685	0.765538	0.263499	1.19551
1941	0.172685	0.765538	0.263499	1.19551
1942	0.172685	0.765538	0.263499	1.19551
1943	0.172685	0.765538	0.263499	1.19551
1944	0.172685	0.765538	0.263499	1.19551
1945	0.172685	0.765538	0.263499	1.19551
1946	0.235064	1.76528	-0.18737	1.98584
1947	0.235064	1.76528	-0.18737	1.98584
1948	0.235064	1.76528	-0.18737	1.98584
1949	0.235064	1.76528	-0.18737	1.98584
1950	0.235064	1.76528	-0.18737	1.98584
1951	0.235064	1.76528	-0.18737	1.98584
1952	0.235064	1.76528	-0.18737	1.98584
1953	0.235064	1.76528	-0.18737	1.98584
1954	0.235064	1.76528	-0.18737	1.98584
1955	0.235064	1.76528	-0.18737	1.98584
1956	0.235064	1.76528	-0.18737	1.98584
1957	0.235064	1.76528	-0.18737	1.98584
1958	0.235064	1.76528	-0.18737	1.98584
1959	0.235064	1.76528	-0.18737	1.98584
1960	0.235064	1.76528	-0.18737	1.98584
1961	0.235064	1.76528	-0.18737	1.98584
1962	0.235064	1.76528	-0.18737	1.98584
1963	0.235064	1.76528	-0.18737	1.98584
1964	0.235064	1.76528	-0.18737	1.98584
1965	0.235064	1.76528	-0.18737	1.98584
1966	0.235064	1.76528	-0.18737	1.98584
1967	0.235064	1.76528	-0.18737	1.98584
1968	0.235064	1.76528	-0.18737	1.98584
1969	0.235064	1.76528	-0.18737	1.98584
1970	0.235064	1.76528	-0.18737	1.98584
1971	0.235064	1.76528	-0.18737	1.98584
1972	0.235064	1.76528	-0.18737	1.98584
1973	0.235064	1.76528	-0.18737	1.98584
1974	0.235064	1.76528	-0.18737	1.98584
1975	0.235064	1.76528	-0.18737	1.98584
1976	0.235064	1.76528	-0.18737	1.98584
1977	0.235064	1.76528	-0.18737	1.98584
1978	0.235064	1.76528	-0.18737	1.98584
1979	0.235064	1.76528	-0.18737	1.98584
1980	0.235064	1.76528	-0.18737	1.98584
1981	0.235064	1.76528	-0.18737	1.98584
1982	0.235064	1.76528	-0.18737	1.98584
1983	0.235064	1.76528	-0.18737	1.98584
1984	0.235064	1.76528	-0.18737	1.98584
1985	0.235064	1.76528	-0.18737	1.98584
1986	0.235064	1.76528	-0.18737	1.98584
1987	0.235064	1.76528	-0.18737	1.98584
1988	0.235064	1.76528	-0.18737	1.98584
1989	0.235064	1.76528	-0.18737	1.98584
1990	0.235064	1.76528	-0.18737	1.98584
1991	0.235064	1.76528	-0.18737	1.98584
1992	0.235064	1.76528	-0.18737	1.98584
1993	0.235064	1.76528	-0.18737	1.98584
1994	0.235064	1.76528	-0.18737	1.98584
1995	0.235064	1.76528	-0.18737	1.98584
1996	0.235064	1.76528	-0.18737	1.98584
[truncated: 6,376 more rows]

## Sheet: 1k
Fig. 1k	Weight (a.u.)
	Trial-based model
Trial	Intercept	Freq.	Loc.
0	-1.06085	0.204005	0.0284017
1	-1.06905	0.20324	0.0286021
2	-1.08529	0.20172	0.0286049
3	-1.09909	0.199972	0.0285479
4	-1.10962	0.198529	0.0284107
5	-1.12831	0.196322	0.0280732
6	-1.15519	0.193345	0.0275343
7	-1.17974	0.190149	0.0269383
8	-1.20112	0.187253	0.0264206
9	-1.23166	0.185217	0.0256774
10	-1.25991	0.182966	0.0249907
11	-1.28518	0.180995	0.0243773
12	-1.31915	0.178207	0.0239777
13	-1.36189	0.174594	0.0237939
14	-1.40256	0.170786	0.0236611
15	-1.45281	0.167878	0.0237638
16	-1.50111	0.164787	0.0239141
17	-1.54706	0.161917	0.0240067
18	-1.6028	0.159967	0.0243397
19	-1.65689	0.157861	0.0246322
20	-1.70892	0.155949	0.024874
21	-1.75898	0.154222	0.0250674
22	-1.80758	0.152359	0.0252252
23	-1.85438	0.150666	0.0253386
24	-1.89937	0.149143	0.0254964
25	-1.94301	0.147494	0.0256873
26	-1.98542	0.145728	0.0258478
27	-2.02657	0.143845	0.026039
28	-2.06652	0.141848	0.0262599
29	-2.10496	0.139992	0.0265177
30	-2.14228	0.13803	0.0268032
31	-2.17855	0.135971	0.0270632
32	-2.21347	0.134038	0.0273564
33	-2.25888	0.133091	0.0273918
34	-2.30334	0.132055	0.0274042
35	-2.34666	0.131127	0.0273883
36	-2.38881	0.130308	0.0274009
37	-2.43008	0.129406	0.0274351
38	-2.47028	0.128606	0.0274958
39	-2.50966	0.127728	0.0275766
40	-2.54825	0.126777	0.0276767
41	-2.58612	0.125757	0.0277591
42	-2.62329	0.124672	0.0278243
43	-2.65974	0.123521	0.027907
44	-2.69551	0.122304	0.0280067
45	-2.73049	0.121162	0.0280867
46	-2.76481	0.11996	0.0281827
47	-2.79836	0.118831	0.0282979
48	-2.83133	0.117648	0.028399
49	-2.86356	0.116534	0.0285181
50	-2.89525	0.115369	0.028624
51	-2.92629	0.114266	0.0287137
52	-2.95669	0.113222	0.0287878
53	-2.98644	0.11224	0.028878
54	-3.01571	0.111212	0.0289562
55	-3.04439	0.110239	0.0290201
56	-3.07262	0.109223	0.0290728
57	-3.10037	0.108162	0.0291371
58	-3.12756	0.107155	0.0292153
59	-3.15423	0.106197	0.0292807
60	-3.18039	0.105286	0.0293336
61	-3.20615	0.104337	0.0293766
62	-3.23143	0.103434	0.0294077
63	-3.2562	0.102577	0.0294511
64	-3.2805	0.101766	0.0295064
65	-3.30434	0.100996	0.0295507
66	-3.32783	0.100194	0.0295861
67	-3.35086	0.0994331	0.0296327
68	-3.37346	0.0987141	0.0296901
69	-3.39571	0.0979634	0.0297392
70	-3.41755	0.0972525	0.0297987
71	-3.43899	0.0965782	0.0298486
72	-3.46005	0.0959398	0.0298892
73	-3.48071	0.0953386	0.0299394
74	-3.50106	0.0947071	0.0299977
75	-3.5211	0.0940475	0.0300485
76	-3.54083	0.0933588	0.030107
77	-3.56028	0.092643	0.0301585
78	-3.57944	0.0919007	0.0302029
79	-3.59832	0.0911323	0.0302406
80	-3.61686	0.0903963	0.0302868
81	-3.63508	0.0896904	0.0303251
82	-3.65302	0.0889582	0.0303702
83	-3.67069	0.0882002	0.0304222
84	-3.6881	0.0874183	0.0304678
85	-3.70525	0.0866114	0.03052
86	-3.72208	0.0858337	0.0305798
87	-3.73863	0.0850829	0.0306326
88	-3.75488	0.0843602	0.0306927
89	-3.77089	0.0836154	0.0307471
90	-3.78664	0.0828962	0.0307947
91	-3.80211	0.0822023	0.0308357
92	-3.81734	0.081486	0.0308826
93	-3.83231	0.0807941	0.0309231
94	-3.84705	0.0800803	0.0309693
95	-3.86156	0.079345	0.0310212
96	-3.87581	0.0786345	0.0310795
97	-3.88983	0.0779031	0.0311434
98	-3.90365	0.0771521	0.0312021
99	-3.91726	0.076382	0.0312558
100	-3.93062	0.0756353	0.0313157
101	-3.94375	0.0749103	0.0313699
102	-3.95664	0.0742082	0.03143
103	-3.96929	0.0735286	0.031496
104	-3.98171	0.0728698	0.0315566
105	-3.9939	0.0722331	0.0316228
106	-4.0059	0.0715775	0.0316941
107	-4.01766	0.0709433	0.0317709
108	-4.02924	0.0702918	0.0318432
109	-4.04062	0.0696222	0.0319202
110	-4.05183	0.0689356	0.0319929
111	-4.06286	0.0682323	0.0320611
112	-4.0737	0.0675113	0.032134
113	-4.08435	0.0667728	0.0322114
114	-4.09482	0.066017	0.0322934
115	-4.1051	0.0652441	0.0323799
116	-4.11522	0.0644553	0.0324621
117	-4.12516	0.0636496	0.0325488
118	-4.13491	0.0628616	0.0326309
119	-4.14447	0.0620912	0.0327084
120	-4.15383	0.0613393	0.0327907
121	-4.16303	0.0605722	0.032869
122	-4.17204	0.0598233	0.032952
123	-4.18086	0.0590923	0.0330398
124	-4.18952	0.0583465	0.0331237
125	-4.198	0.0576172	0.0332033
126	-4.20631	0.0569044	0.0332785
127	-4.21444	0.0562078	0.0333496
128	-4.22241	0.0555273	0.0334164
129	-4.23022	0.0548325	0.0334794
130	-4.23787	0.0541225	0.0335464
131	-4.24535	0.0534282	0.0336093
132	-4.25265	0.0527506	0.0336766
133	-4.25978	0.0520895	0.0337482
134	-4.26675	0.0514136	0.0338237
135	-4.27357	0.0507229	0.033903
136	-4.28023	0.0500177	0.0339861
137	-4.28673	0.0493275	0.0340653
138	-4.29307	0.0486521	0.0341407
139	-4.29924	0.0479926	0.0342201
140	-4.30526	0.0473478	0.0342957
141	-4.31111	0.0467186	0.0343754
142	-4.31681	0.0460762	0.0344517
143	-4.32237	0.0454196	0.0345316
144	-4.32778	0.0447774	0.0346078
145	-4.33304	0.0441213	0.0346876
146	-4.33816	0.0434522	0.034764
147	-4.34312	0.0427981	0.0348444
148	-4.34794	0.0421312	0.0349214
149	-4.3526	0.0414792	0.0350023
150	-4.35711	0.0408421	0.0350871
151	-4.36148	0.0401922	0.0351686
152	-4.36572	0.0395297	0.0352467
153	-4.36982	0.0388546	0.0353216
154	-4.37377	0.038194	0.0354003
155	-4.37757	0.0375469	0.0354754
156	-4.38123	0.0368864	0.035554
157	-4.38475	0.0362126	0.0356361
158	-4.38813	0.0355521	0.0357148
159	-4.39137	0.0349049	0.03579
160	-4.39447	0.0342454	0.0358619
161	-4.39742	0.0335999	0.0359375
162	-4.40023	0.0329686	0.0360169
163	-4.40289	0.0323241	0.0360996
164	-4.40542	0.0316665	0.0361858
165	-4.4078	0.0309958	0.0362755
166	-4.41004	0.030339	0.0363687
167	-4.41214	0.0296951	0.0364586
168	-4.4141	0.0290641	0.0365451
169	-4.41592	0.0284459	0.0366283
170	-4.41762	0.0278156	0.0367083
171	-4.41919	0.0271732	0.0367851
172	-4.42063	0.0265187	0.0368588
173	-4.42194	0.0258522	0.0369293
174	-4.42312	0.0251736	0.0369967
175	-4.42416	0.024482	0.0370674
176	-4.42506	0.023804	0.0371417
177	-4.42583	0.0231387	0.0372127
178	-4.42646	0.0224613	0.0372806
179	-4.42696	0.0217709	0.0373518
180	-4.42731	0.0210941	0.0374266
181	-4.42753	0.0204299	0.0374981
182	-4.42762	0.0197782	0.0375663
183	-4.42756	0.01914	0.0376381
184	-4.42738	0.0184897	0.0377067
185	-4.42706	0.0178274	0.0377721
186	-4.42661	0.017152	0.0378409
187	-4.42602	0.0164892	0.0379065
188	-4.42529	0.0158398	0.0379756
189	-4.42442	0.0151774	0.0380481
190	-4.42342	0.0145019	0.038124
191	-4.42227	0.0138389	0.0381967
192	-4.42099	0.0131894	0.0382729
193	-4.41957	0.0125277	0.0383459
194	-4.41802	0.0118785	0.0384156
195	-4.41634	0.0112419	0.0384821
196	-4.41451	0.0106189	0.0385521
197	-4.41255	0.0100084	0.0386188
198	-4.41046	0.0093856	0.0386822
199	-4.40823	0.0087504	0.0387424
200	-4.40586	0.00812884	0.0388062
201	-4.40335	0.00752095	0.0388736
202	-4.4007	0.00692573	0.0389377
203	-4.3979	0.00634423	0.0390053
204	-4.39497	0.00575016	0.0390696
205	-4.39189	0.00514246	0.0391376
206	-4.38868	0.00454756	0.0392021
207	-4.38533	0.00393892	0.0392703
208	-4.38183	0.00334314	0.0393351
209	-4.37819	0.00273351	0.0394035
210	-4.3744	0.00213786	0.0394756
211	-4.37047	0.0015293	0.0395443
212	-4.36639	0.000906715	0.0396167
213	-4.36217	0.000270035	0.0396927
214	-4.3578	-0.000379736	0.0397653
215	-4.35328	-0.00104374	0.0398417
216	-4.34861	-0.00169347	0.0399218
217	-4.3438	-0.00235649	0.0399984
218	-4.33883	-0.00300511	0.0400788
219	-4.33373	-0.00364038	0.0401556
220	-4.32846	-0.00429027	0.0402364
221	-4.32305	-0.00492558	0.0403209
222	-4.31748	-0.00557456	0.0404018
223	-4.31177	-0.00620993	0.0404792
224	-4.30591	-0.00686029	0.0405605
225	-4.29989	-0.00749692	0.0406382
226	-4.29372	-0.00811857	0.0407199
227	-4.28738	-0.00875552	0.0408055
228	-4.28088	-0.00940787	0.0408952
229	-4.27422	-0.0100757	0.0409889
230	-4.26739	-0.0107283	0.0410866
231	-4.26041	-0.0113666	0.0411806
232	-4.25327	-0.0120195	0.0412708
233	-4.24598	-0.0126581	0.0413572
234	-4.23853	-0.013281	0.0414478
235	-4.23091	-0.0139188	0.0415344
236	-4.22314	-0.0145419	0.0416171
237	-4.21521	-0.0151503	0.041696
238	-4.20711	-0.0157753	0.0417793
239	-4.19884	-0.0164158	0.0418585
240	-4.19039	-0.0170398	0.041942
241	-4.18176	-0.017681	0.04203
242	-4.17296	-0.0183055	0.0421224
243	-4.16397	-0.0189474	0.0422193
244	-4.15481	-0.0196056	0.0423119
245	-4.14546	-0.0202466	0.0424091
246	-4.13594	-0.0209041	0.0425019
247	-4.12625	-0.0215783	0.0425903
248	-4.11638	-0.0222363	0.0426746
249	-4.10631	-0.0229129	0.0427637
250	-4.09605	-0.0235716	0.0428574
251	-4.08562	-0.0242137	0.0429468
252	-4.07499	-0.0248375	0.043041
253	-4.06418	-0.0254792	0.0431305
254	-4.05318	-0.0261037	0.0432156
255	-4.04199	-0.0267464	0.0432959
256	-4.03061	-0.0273717	0.0433717
257	-4.01904	-0.0280156	0.0434426
258	-4.00725	-0.0286799	0.0435188
259	-3.99526	-0.0293263	0.0435904
260	-3.98307	-0.0299919	0.0436569
261	-3.97068	-0.0306771	0.0437183
262	-3.95806	-0.031342	0.043785
263	-3.94525	-0.031988	0.0438468
264	-3.93223	-0.032615	0.0439035
265	-3.91899	-0.0332209	0.0439658
266	-3.90551	-0.0338496	0.0440341
267	-3.8918	-0.0344567	0.0441079
268	-3.87786	-0.035042	0.0441875
269	-3.86366	-0.035651	0.0442733
270	-3.84923	-0.0362375	0.044365
271	-3.83455	-0.0368464	0.0444508
272	-3.81962	-0.0374801	0.0445431
273	-3.80445	-0.0380924	0.0446298
274	-3.78901	-0.0387302	0.0447231
275	-3.77332	-0.0393918	0.0448103
276	-3.75739	-0.0400311	0.0448916
277	-3.74122	-0.0406476	0.0449669
278	-3.72476	-0.0412914	0.0450494
279	-3.70803	-0.0419605	0.0451252
280	-3.69105	-0.0426059	0.0451948
281	-3.67378	-0.0432249	0.0452714
282	-3.65623	-0.0438706	0.0453409
283	-3.63839	-0.0445435	0.0454033
284	0.232684	-0.0454378	0.0736165
285	0.245647	-0.0455972	0.0738132
286	0.253475	-0.0452743	0.0741362
287	0.25619	-0.044471	0.0745849
288	0.254214	-0.0432271	0.0749183
289	0.247298	-0.0424472	0.0751303
290	0.235663	-0.0412241	0.0752262
291	0.219041	-0.0404694	0.0751996
292	0.196959	-0.0402277	0.0753073
293	0.181527	-0.0406106	0.0755784
294	0.172042	-0.0404351	0.0757033
295	0.157622	-0.039796	0.075707
296	0.137999	-0.0396456	0.0755828
297	0.124429	-0.0400637	0.0753098
298	0.105126	-0.0410203	0.0751778
299	0.0804658	-0.0424801	0.074914
300	0.0499412	-0.0444909	0.0747944
301	0.013459	-0.0470612	0.0748212
302	-0.0283921	-0.0491272	0.0747161
303	-0.0764388	-0.0517752	0.0747632
304	-0.130397	-0.0549786	0.0746651
305	-0.190545	-0.0576005	0.074719
306	-0.245102	-0.0607476	0.0749104
307	-0.294564	-0.063416	0.075227
308	-0.338715	-0.0665831	0.0756742
309	-0.389615	-0.0691163	0.0762872
310	-0.436263	-0.0712499	0.0767957
311	-0.478788	-0.0729963	0.0772028
312	-0.516919	-0.0751554	0.077502
313	-0.550754	-0.0777181	0.0776956
314	-0.580379	-0.0798852	0.0779927
315	-0.605444	-0.0824806	0.0784019
316	-0.626453	-0.084695	0.0789107
317	-0.643867	-0.0865717	0.0793312
318	-0.66839	-0.0877807	0.079577
319	-0.700506	-0.0882765	0.0800094
320	-0.740296	-0.0880512	0.0806304
321	-0.776779	-0.0875153	0.0811701
322	-0.821166	-0.0877219	0.0815156
323	-0.86202	-0.0882604	0.0817742
324	-0.910986	-0.0895609	0.0818334
325	-0.956667	-0.0905529	0.0819734
326	-0.999172	-0.0912466	0.0821914
327	-1.03895	-0.0916844	0.0823425
328	-1.0761	-0.0918744	0.0824288
329	-1.10992	-0.0923767	0.0825967
330	-1.1409	-0.0926128	0.0828343
331	-1.18059	-0.092031	0.0832859
332	-1.21756	-0.091705	0.0836706
333	-1.25153	-0.0916612	0.0841291
334	-1.28295	-0.091378	0.0846501
335	-1.31219	-0.0908909	0.0851178
336	-1.33864	-0.0906666	0.0856543
337	-1.36235	-0.0907001	0.0862581
338	-1.38369	-0.0909549	0.0868041
339	-1.40239	-0.0914589	0.0874153
340	-1.4188	-0.0921773	0.0879705
341	-1.43298	-0.0926855	0.0885806
342	-1.44525	-0.0930142	0.0891437
343	-1.45497	-0.0935813	0.0897692
344	-1.46218	-0.0943854	0.0904567
345	-1.46723	-0.0949866	0.0911973
346	-1.47011	-0.095791	0.0918847
347	-1.47114	-0.0964224	0.0925268
348	-1.47034	-0.0968809	0.0931236
349	-1.47855	-0.0964929	0.093499
350	-1.48462	-0.0963062	0.0938217
351	-1.48856	-0.0959201	0.0941966
352	-1.4907	-0.0953639	0.0945269
353	-1.49102	-0.0946378	0.0948128
354	-1.48923	-0.0937129	0.0951508
355	-1.48532	-0.0929868	0.0954367
356	-1.49111	-0.0931717	0.0959609
357	-1.50595	-0.0925061	0.0962627
358	-1.51836	-0.0920691	0.0966242
359	-1.52871	-0.0918257	0.0969351
360	-1.53666	-0.0918069	0.0973047
361	-1.54259	-0.0919787	0.0976244
362	-1.54679	-0.0919878	0.0979016
363	-1.54895	-0.0918062	0.0982287
364	-1.5494	-0.0914629	0.0985135
365	-1.54781	-0.0909289	0.0988482
366	-1.54419	-0.090204	0.0992328
367	-1.53821	-0.089701	0.0996755
368	-1.53018	-0.0890051	0.100169
369	-1.52012	-0.0885	0.100612
370	-1.51916	-0.0871392	0.100831
371	-1.51612	-0.0855819	0.101102
372	-1.51066	-0.084251	0.101432
373	-1.50342	-0.0827525	0.101718
374	-1.49439	-0.0810851	0.10196
375	-1.48328	-0.0796127	0.102151
376	-1.47033	-0.0779681	0.102297
377	-1.4549	-0.0765571	0.102504
378	-1.44877	-0.0760187	0.102483
379	-1.44048	-0.0756818	0.102409
380	-1.43004	-0.0755475	0.102282
381	-1.41704	-0.0756537	0.102217
382	-1.40146	-0.0760029	0.102217
383	-1.38364	-0.0765614	0.102162
384	-1.36347	-0.0768986	0.102164
385	-1.341	-0.0774517	0.10211
386	-1.3161	-0.0777761	0.102116
387	-1.2884	-0.0783633	0.102191
388	-1.26935	-0.0781374	0.102053
389	-1.24773	-0.0776697	0.101978
390	-1.23468	-0.0763969	0.101693
391	-1.23018	-0.0743214	0.101197
392	-1.23464	-0.0714037	0.100922
393	-1.23684	-0.0682732	0.100591
394	-1.23677	-0.0649297	0.100205
395	-1.23418	-0.0618229	0.0997561
396	-1.22891	-0.0584651	0.0993733
397	-1.22071	-0.0553833	0.0990627
398	-1.22131	-0.0531285	0.0985358
399	-1.21958	-0.0506549	0.0979516
400	-1.21551	-0.0479619	0.09731
401	-1.2091	-0.0450481	0.0966106
402	-1.20014	-0.0423732	0.0958488
403	-1.1884	-0.0394374	0.0951551
404	-1.18561	-0.035662	0.0946812
405	-1.18037	-0.0316577	0.0941474
406	-1.1842	-0.0285046	0.0938364
407	-1.18547	-0.0255926	0.0934623
408	-1.18427	-0.0224496	0.0930278
409	-1.19165	-0.0185015	0.0923826
410	-1.19619	-0.0142867	0.0918071
411	-1.20942	-0.0108874	0.0910183
412	-1.22015	-0.00772162	0.0901684
413	-1.22842	-0.00478706	0.0892579
414	-1.23426	-0.00208185	0.0882875
415	-1.24883	-0.000197874	0.0871022
416	-1.26101	0.00191127	0.085858
417	-1.28198	0.00319422	0.0843975
418	-1.30029	0.00422691	0.0830026
419	-1.31596	0.00550751	0.0816725
420	-1.32904	0.00654528	0.080406
421	-1.33988	0.00737178	0.0790842
422	-1.34848	0.00798877	0.0777076
423	-1.35487	0.00839757	0.0762765
424	-1.35877	0.00857232	0.0749066
425	-1.36018	0.00851401	0.0735978
426	-1.3594	0.00824886	0.0722348
427	-1.35637	0.00819373	0.0708168
428	-1.35111	0.00834935	0.0693437
429	-1.34336	0.00827148	0.0679317
430	-1.33308	0.00843133	0.0665819
431	-1.32028	0.00835491	0.065294
432	-1.30491	0.00852002	0.0640692
433	-1.28719	0.008906	0.0627866
434	-1.26688	0.00904793	0.0615679
435	-1.24417	0.00896493	0.0602904
436	-1.21898	0.00911443	0.058952
437	-1.19103	0.00952391	0.0576816
438	-1.16025	0.0101988	0.0564807
439	-1.12686	0.0106283	0.0552156
440	-1.10226	0.0102321	0.0541666
441	-1.08616	0.00903699	0.0529085
442	-1.06726	0.00810602	0.0515814
443	-1.05701	0.00636126	0.0504672
444	-1.0437	0.00432831	0.0494284
445	-1.02751	0.00202467	0.0483187
446	-1.01969	-0.00106493	0.0470035
447	-1.00891	-0.00387778	0.0456158
448	-0.994969	-0.00639266	0.044306
449	-0.97783	-0.00860737	0.0430748
450	-0.96894	-0.0100472	0.0416409
451	-0.968277	-0.0107141	0.0400047
452	-0.964328	-0.0116899	0.0384493
453	-0.957313	-0.0123777	0.0368186
454	-0.947048	-0.0127601	0.0352678
455	-0.933451	-0.0134555	0.0337989
456	-0.928229	-0.0149375	0.0325359
457	-0.919786	-0.0167222	0.0311936
458	-0.908027	-0.0181954	0.0299329
459	-0.89293	-0.019355	0.0287542
460	-0.874511	-0.0208268	0.0274938
461	-0.864101	-0.0215462	0.0260366
462	-0.861906	-0.0230372	0.0247812
463	-0.856295	-0.0248491	0.0234419
464	-0.858764	-0.025902	0.0223012
465	-0.869205	-0.0262061	0.0209646
466	-0.876232	-0.0268309	0.019544
467	-0.891406	-0.0282212	0.0179232
468	-0.90334	-0.0293071	0.0162227
469	-0.911844	-0.0307151	0.0146065
470	-0.91701	-0.0324367	0.0129082
471	-0.918932	-0.0338537	0.0112897
472	-0.917518	-0.0355842	0.00958909
473	-0.924225	-0.0365518	0.00768889
474	-0.927762	-0.0372217	0.00571079
475	-0.928136	-0.0375944	0.00365492
476	-0.925343	-0.0376696	0.00152121
477	-0.919365	-0.0374456	-0.000534213
478	-0.910016	-0.0375382	-0.00250679
479	-0.89728	-0.0379491	-0.00439609
480	-0.892803	-0.0391359	-0.00608237
481	-0.884872	-0.0406471	-0.00785355
482	-0.885013	-0.0414	-0.00982315
483	-0.893183	-0.0413988	-0.0115954
484	-0.898133	-0.041095	-0.0132885
485	-0.899877	-0.0404901	-0.0149028
486	-0.898159	-0.0402104	-0.0166022
487	-0.893241	-0.03963	-0.018223
488	-0.885029	-0.0387402	-0.0199247
489	-0.873497	-0.0375386	-0.021708
490	-0.858536	-0.0366591	-0.023407
491	-0.851516	-0.0350336	-0.0249108
492	-0.840905	-0.0337454	-0.0265028
493	-0.838358	-0.0332147	-0.0278967
494	-0.843838	-0.03193	-0.0294879
495	-0.857376	-0.0314023	-0.0308809
496	-0.867631	-0.0305662	-0.0321933
497	-0.874485	-0.0300497	-0.0334221
498	-0.877796	-0.0298661	-0.034738
499	-0.877713	-0.0293637	-0.0361373
500	-0.87409	-0.0291939	-0.0376236
501	-0.867097	-0.0293406	-0.039027
502	-0.856859	-0.0291825	-0.0403507
503	-0.843354	-0.0287176	-0.0415941
504	-0.837869	-0.029006	-0.0426404
505	-0.82894	-0.0296181	-0.0436019
506	-0.828203	-0.0309997	-0.0447649
507	-0.835447	-0.0331311	-0.0457317
508	-0.850529	-0.0345261	-0.0465058
509	-0.862193	-0.0362423	-0.0471959
510	-0.870235	-0.0382988	-0.0479751
511	-0.875079	-0.040055	-0.0486757
512	-0.888073	-0.0410457	-0.0495765
513	-0.897729	-0.0423499	-0.0503954
514	-0.903828	-0.0439883	-0.0513017
515	-0.906827	-0.0453356	-0.0521319
516	-0.906739	-0.0463929	-0.0528861
517	-0.9031	-0.0477838	-0.0537277
518	-0.896152	-0.0494854	-0.0544879
519	-0.885879	-0.0514995	-0.0551664
520	-0.872252	-0.0538285	-0.0557625
521	-0.866752	-0.0553943	-0.0565583
522	-0.858105	-0.0566645	-0.0572768
523	-0.846298	-0.0576379	-0.0579177
524	-0.831033	-0.0582864	-0.0586435
525	-0.811982	-0.0592905	-0.0594623
526	-0.789391	-0.0599619	-0.0603682
527	-0.774718	-0.0613772	-0.0610794
528	-0.756413	-0.0624512	-0.0618799
529	-0.734431	-0.0631799	-0.0627708
530	-0.719906	-0.063208	-0.0634784
531	-0.701612	-0.0635903	-0.0640934
532	-0.679168	-0.0643623	-0.0648103
533	-0.652848	-0.0647703	-0.0656225
534	-0.622917	-0.064839	-0.0663459
535	-0.600132	-0.0642364	-0.0668937
536	-0.573259	-0.0632499	-0.0675419
537	-0.554091	-0.0629872	-0.0683796
538	-0.541881	-0.0620709	-0.0690462
539	-0.52578	-0.0607892	-0.0696172
540	-0.505378	-0.0591034	-0.070294
541	-0.492502	-0.0581246	-0.0711557
542	-0.475602	-0.0567678	-0.0719185
543	-0.454633	-0.0550288	-0.0725814
544	-0.440356	-0.0526613	-0.0730797
545	-0.433139	-0.0496303	-0.0737517
546	-0.432566	-0.0459754	-0.0742603
547	-0.427539	-0.0427389	-0.0746595
548	-0.417877	-0.0390671	-0.0751726
549	-0.403743	-0.0358155	-0.0755757
550	-0.385107	-0.0329868	-0.0758682
551	-0.361927	-0.030585	-0.0760489
552	-0.345236	-0.0275736	-0.0760702
553	-0.335151	-0.0251827	-0.0759291
554	-0.320121	-0.0223274	-0.0759096
555	-0.300397	-0.0199131	-0.0757746
556	-0.287131	-0.0181054	-0.075481
557	-0.280707	-0.0169404	-0.0753554
558	-0.269162	-0.0152944	-0.0753557
559	-0.263887	-0.0130593	-0.0752019
560	-0.264875	-0.0102359	-0.0748942
561	-0.261102	-0.0069654	-0.0744695
562	-0.264064	-0.0043275	-0.0742103
563	-0.26222	-0.002141	-0.073833
564	-0.255153	-0.000445177	-0.073584
565	-0.242851	0.00174245	-0.0734638
566	-0.236788	0.00334396	-0.0731902
567	-0.225843	0.00540407	-0.0727966
568	-0.209564	0.00796522	-0.0725341
569	-0.188357	0.0100634	-0.0721504
570	-0.173271	0.0127365	-0.0716163
571	-0.164272	0.0159815	-0.0709326
572	-0.150143	0.0197083	-0.0701228
573	-0.142059	0.0240029	-0.0691644
574	-0.128755	0.0287879	-0.0680777
575	-0.110339	0.0330928	-0.0668654
576	-0.0979021	0.0379593	-0.0655061
577	-0.0796908	0.0433682	-0.0642888
578	-0.0671571	0.0482438	-0.0629319
579	-0.0602547	0.0525904	-0.0614366
580	-0.0589555	0.0564106	-0.0598035
581	-0.0639173	0.0608189	-0.0583244
582	-0.074814	0.0646698	-0.0569911
583	-0.0920325	0.0691145	-0.0558133
584	-0.104115	0.0730768	-0.0545092
585	-0.121888	0.0765045	-0.0530652
586	-0.134187	0.0804466	-0.0514866
587	-0.153005	0.085001	-0.0500683
588	-0.177632	0.0890098	-0.0485072
589	-0.197127	0.0925363	-0.0470723
590	-0.223075	0.0966691	-0.0454787
591	-0.243499	0.101321	-0.044021
592	-0.259269	0.105536	-0.0424489
593	-0.270202	0.109296	-0.0409957
594	-0.287472	0.112461	-0.0396983
595	-0.30001	0.115181	-0.0385172
596	-0.318946	0.117301	-0.0374933
597	-0.33281	0.119897	-0.0363448
598	-0.341629	0.122967	-0.0350723
599	-0.357616	0.12671	-0.0339759
600	-0.36912	0.130032	-0.0329898
601	-0.376185	0.132936	-0.0321127
602	-0.389795	0.135226	-0.0313966
603	-0.398287	0.137997	-0.0308062
604	-0.414127	0.141458	-0.0303965
605	-0.436419	0.144313	-0.0298282
606	-0.454659	0.146788	-0.0291603
607	-0.468744	0.148872	-0.0285944
608	-0.47887	0.150584	-0.0279313
609	-0.495769	0.151659	-0.0274346
610	-0.519329	0.152109	-0.0267742
611	-0.539064	0.1522	-0.0260197
612	-0.555022	0.151936	-0.0251724
613	-0.567113	0.151308	-0.0244202
614	-0.575366	0.150321	-0.0237622
615	-0.579002	0.149766	-0.0232178
616	-0.57816	0.149633	-0.0225633
617	-0.572838	0.14992	-0.0217987
618	-0.563017	0.15063	-0.0209235
619	-0.548551	0.151777	-0.0201625
620	-0.530316	0.152569	-0.0193088
621	-0.519782	0.154085	-0.0186444
622	-0.505407	0.155239	-0.0178857
623	-0.486322	0.156837	-0.0170111
624	-0.473983	0.1578	-0.0163024
625	-0.457604	0.158385	-0.0156929
626	-0.437145	0.158586	-0.0151838
627	-0.411682	0.159257	-0.0147976
628	-0.381142	0.160404	-0.0145362
629	-0.346327	0.161151	-0.01438
630	-0.306244	0.162392	-0.0143531
631	-0.261767	0.16322	-0.0142183
632	-0.224215	0.164699	-0.0139133
633	-0.181036	0.166707	-0.0137466
634	-0.144568	0.169344	-0.0134149
635	-0.102309	0.172526	-0.0129409
636	-0.0656433	0.175183	-0.0126044
637	-0.0239453	0.177366	-0.0121442
638	0.0228985	0.179067	-0.0115575
639	0.0645968	0.180283	-0.0108443
640	0.101208	0.181022	-0.0102562
641	0.131802	0.182327	-0.00981597
642	0.157507	0.183172	-0.00949591
643	0.177407	0.184562	-0.00903317
644	0.192606	0.185511	-0.00845486
645	0.203146	0.186022	-0.00776204
646	0.208	0.187067	-0.00692945
647	0.208237	0.187678	-0.00598341
648	-0.733542	0.187921	0.330842
649	-0.74691	0.188937	0.331894
650	-0.768441	0.189186	0.333147
651	-0.799004	0.190283	0.334621
652	-0.838663	0.192236	0.336319
653	-0.875185	0.194482	0.33794
654	-0.907966	0.196378	0.339653
655	-0.93709	0.197929	0.341456
656	-0.964072	0.19928	0.343206
657	-0.986493	0.201059	0.345069
658	-1.00687	0.202646	0.346881
659	-1.02448	0.204493	0.348625
660	-1.04917	0.205674	0.350195
661	-1.08271	0.206024	0.351982
662	-1.11196	0.206777	0.353874
663	-1.13804	0.207231	0.355844
664	-1.161	0.207393	0.357891
665	-1.19138	0.206856	0.359756
666	-1.22006	0.206161	0.361579
667	-1.24643	0.205684	0.363345
668	-1.27118	0.205055	0.365071
669	-1.29371	0.204636	0.366742
670	-1.31343	0.203952	0.368483
671	-1.32944	0.203618	0.370315
672	-1.34333	0.203481	0.372095
673	-1.35358	0.203688	0.373965
674	-1.36177	0.204088	0.375784
675	-1.36727	0.204235	0.37767
676	-1.37133	0.204248	0.37952
677	-1.38424	0.205091	0.381153
678	-1.40509	0.205189	0.38259
679	-1.42241	0.205618	0.384114
680	-1.43715	0.205804	0.385702
681	-1.44999	0.20617	0.387242
682	-1.46151	0.206412	0.388751
683	-1.47172	0.206531	0.390227
684	-1.47944	0.206417	0.391764
685	-1.49684	0.205392	0.393539
686	-1.52331	0.20522	0.395092
687	-1.54651	0.205355	0.396725
688	-1.56648	0.205793	0.398437
689	-1.58527	0.20612	0.40012
690	-1.6024	0.206603	0.401763
691	-1.61789	0.20724	0.403365
692	-1.6303	0.208167	0.405043
693	-1.65117	0.208299	0.406513
694	-1.67096	0.208329	0.407956
695	-1.68968	0.208259	0.409373
696	-1.70736	0.208092	0.410765
697	-1.72356	0.208064	0.41212
698	-1.74921	0.208924	0.413243
699	-1.77203	0.210049	0.414435
700	-1.79209	0.211434	0.415695
701	-1.8094	0.213076	0.417023
702	-1.82479	0.214537	0.418398
703	-1.83884	0.216125	0.41974
704	-1.85101	0.217535	0.421129
705	-1.8623	0.218863	0.422495
706	-1.8723	0.220313	0.42383
707	-1.88047	0.221591	0.42521
708	-1.88682	0.222698	0.426634
709	-1.89233	0.223726	0.428037
710	-1.90756	0.225668	0.429202
711	-1.92155	0.227726	0.430336
712	-1.93299	0.230022	0.431532
713	-1.94322	0.232433	0.432699
714	-1.95224	0.234957	0.433835
715	-1.95956	0.237322	0.435014
716	-1.9652	0.239528	0.436234
717	-1.96964	0.241846	0.437425
718	-1.97333	0.244093	0.438597
719	-1.98734	0.245368	0.440023
720	-1.9989	0.246875	0.44151
721	-2.01952	0.24753	0.442773
722	-2.03943	0.248118	0.444019
723	-2.05863	0.248639	0.445248
724	-2.07714	0.249096	0.44646
725	-2.09334	0.249769	0.447728
726	-2.10725	0.250658	0.449053
727	-2.11968	0.251406	0.450414
728	-2.13146	0.252094	0.45176
729	-2.14178	0.252645	0.453141
730	-2.15148	0.253137	0.454507
731	-2.16054	0.25357	0.455857
732	-2.17894	0.253127	0.456978
733	-2.19673	0.252627	0.458084
734	-2.2124	0.252326	0.459243
735	-2.2267	0.251897	0.460434
736	-2.24007	0.251555	0.461604
737	-2.25253	0.251299	0.46275
738	-2.26295	0.251234	0.463947
739	-2.27206	0.251046	0.465176
740	-2.27916	0.251046	0.466454
741	-2.28538	0.251129	0.467711
742	-2.30225	0.250212	0.469229
743	-2.31784	0.249175	0.470779
744	-2.33218	0.24802	0.47236
745	-2.34568	0.246943	0.47392
746	-2.35729	0.246043	0.475527
747	-2.36702	0.24532	0.47718
748	-2.38747	0.24359	0.479096
749	-2.40714	0.241933	0.480993
750	-2.42563	0.240166	0.48292
751	-2.44364	0.238353	0.484834
752	-2.4605	0.236433	0.486778
753	-2.47691	0.23447	0.488709
754	-2.49219	0.2324	0.490669
755	-2.50678	0.230396	0.492611
756	-2.52026	0.228288	0.494581
757	-2.53331	0.22614	0.49654
758	-2.54594	0.223951	0.498488
759	-2.55748	0.221661	0.500463
760	-2.56839	0.219431	0.502422
761	-2.57889	0.217162	0.504371
762	-2.58783	0.21504	0.506358
763	-2.59572	0.212818	0.508372
764	-2.603	0.210653	0.51037
765	-2.60876	0.208632	0.512405
766	-2.61347	0.206512	0.514467
767	-2.61779	0.204355	0.516518
768	-2.62061	0.202339	0.518607
769	-2.62285	0.200377	0.520681
770	-2.62359	0.198556	0.522792
771	-2.62376	0.196789	0.524889
772	-2.62243	0.195163	0.527023
773	-2.62071	0.193499	0.529147
774	-2.61859	0.191799	0.531261
775	-2.61541	0.189998	0.533402
776	-2.61072	0.188339	0.53558
777	-2.60546	0.186733	0.537743
778	-2.5998	0.18509	0.539897
779	-2.59261	0.183591	0.542089
780	-2.58388	0.182237	0.544319
781	-2.57359	0.181029	0.546586
782	-2.56217	0.179713	0.548882
783	-2.55033	0.178359	0.551168
784	-2.53731	0.176895	0.553482
785	-2.52371	0.175486	0.555782
786	-2.50968	0.174037	0.558072
787	-2.49398	0.172745	0.560402
788	-2.47767	0.17151	0.562717
789	-2.46074	0.170333	0.565017
790	-2.44336	0.169113	0.567306
791	-2.42552	0.167851	0.569584
792	-2.40721	0.166544	0.57185
793	-2.39859	0.164327	0.573878
794	-2.39965	0.161202	0.575668
795	-2.39932	0.157945	0.577492
796	-2.39834	0.15475	0.579301
797	-2.39595	0.151422	0.581144
798	-2.39292	0.148155	0.582971
799	-2.38941	0.144843	0.584786
800	-2.38446	0.141396	0.586636
801	-2.37806	0.137812	0.588522
802	-2.37102	0.134289	0.590393
803	-2.36212	0.130941	0.592308
804	-2.35172	0.127452	0.594261
805	-2.35132	0.124903	0.595968
806	-2.35041	0.122305	0.597663
807	-2.34886	0.119768	0.599341
808	-2.34541	0.117408	0.601066
809	-2.34008	0.115226	0.602838
810	-2.33285	0.113223	0.604656
811	-2.3251	0.11117	0.606462
812	-2.31575	0.108968	0.608306
813	-2.30479	0.106615	0.61019
814	-2.29318	0.104323	0.612058
815	-2.2796	0.102216	0.613975
816	-2.26535	0.100172	0.615875
817	-2.2494	0.0979679	0.617817
818	-2.2314	0.0959556	0.619809
819	-2.22315	0.0948591	0.621562
820	-2.21312	0.0935949	0.623359
821	-2.2025	0.0922759	0.625141
822	-2.19118	0.0910228	0.626906
823	-2.18923	0.0888896	0.628441
824	-2.19694	0.0876639	0.629738
825	-2.20406	0.0863825	0.63102
826	-2.21059	0.0850459	0.632289
827	-2.21529	0.0835369	0.633602
828	-2.21788	0.0822255	0.634967
829	-2.21989	0.0808596	0.636318
830	-2.22122	0.0795571	0.637652
831	-2.22188	0.0783179	0.638969
832	-2.22187	0.0771417	0.640271
833	-2.23154	0.0768743	0.641334
834	-2.24054	0.0766691	0.642381
835	-2.24897	0.0764106	0.643414
836	-2.25676	0.0762132	0.644431
837	-2.2625	0.0762074	0.645498
838	-2.26769	0.0761495	0.646552
839	-2.27233	0.0760398	0.647592
840	-2.27495	0.0761198	0.648682
841	-2.27702	0.0761484	0.649758
842	-2.27708	0.0763662	0.650884
843	-2.27537	0.0764174	0.652053
844	-2.28315	0.0755766	0.652989
845	-2.29038	0.0746851	0.653912
846	-2.29563	0.0739811	0.654883
847	-2.30033	0.0732271	0.655842
848	-2.30306	0.0726591	0.65685
849	-2.30404	0.0719267	0.6579
850	-2.30449	0.0711446	0.658937
851	-2.30433	0.0704194	0.65996
852	-2.3022	0.0698798	0.661031
853	-2.2983	0.0691747	0.662146
854	-2.29387	0.0684197	0.663247
855	-2.28884	0.0677218	0.664333
856	-2.2818	0.0672122	0.665469
857	-2.27422	0.066652	0.666592
858	-2.26483	0.065921	0.667759
859	-2.25488	0.0651387	0.668913
860	-2.24309	0.0641822	0.670112
861	-2.22921	0.0634217	0.671363
862	-2.21476	0.062608	0.672599
863	-2.19967	0.061855	0.67382
864	-2.19544	0.0600815	0.675308
865	-2.18924	0.0581233	0.676844
866	-2.18239	0.0562266	0.678364
867	-2.17354	0.0541421	0.679933
868	-2.16403	0.0521196	0.681486
869	-2.15386	0.0501596	0.683023
870	-2.15313	0.0490874	0.684327
871	-2.15174	0.0480778	0.685615
872	-2.14811	0.0472792	0.686959
873	-2.1438	0.0465433	0.688285
874	-2.13724	0.0460199	0.689668
875	-2.13	0.0455596	0.691033
876	-2.12214	0.045041	0.692384
877	-2.11214	0.0443211	0.693787
878	-2.10145	0.0436654	0.695174
879	-2.08857	0.0428042	0.696614
880	-2.075	0.0420084	0.698037
881	-2.07055	0.0403562	0.699236
882	-2.06544	0.0386426	0.700419
883	-2.06957	0.0377975	0.701375
884	-2.07301	0.0370183	0.702313
885	-2.07418	0.0360265	0.703307
886	-2.07465	0.0351002	0.704284
887	-2.07285	0.0339609	0.705317
888	-2.08017	0.0319654	0.706126
889	-2.0851	0.030194	0.706993
890	-2.08765	0.0286457	0.707919
891	-2.08795	0.0268848	0.7089
892	-2.08597	0.024911	0.709937
893	-2.08335	0.0228763	0.710958
894	-2.08008	0.0207807	0.711963
895	-2.07616	0.0186237	0.712952
896	-2.06993	0.0162497	0.713998
897	-2.06301	0.0139395	0.715027
898	-2.06521	0.0107732	0.715833
899	-2.06673	0.00767056	0.716621
900	-2.06587	0.004792	0.717468
901	-2.06262	0.00213728	0.718374
902	-2.05871	-0.000580445	0.719263
903	-2.05412	-0.00336152	0.720136
904	-2.04885	-0.00620633	0.720991
905	-2.05267	-0.00819711	0.721624
906	-2.05407	-0.0104154	0.722316
907	-2.05308	-0.0124097	0.723067
908	-2.05141	-0.0144681	0.7238
909	-2.0473	-0.0167558	0.724594
910	-2.04252	-0.0189808	0.725372
911	-2.03708	-0.0211431	0.726133
912	-2.02915	-0.0235388	0.726955
913	-2.0188	-0.0257076	0.727836
914	-2.00777	-0.0278127	0.728701
915	-1.99606	-0.0298537	0.729549
916	-1.99328	-0.0310563	0.730178
917	-1.9898	-0.0321941	0.73079
918	-1.9856	-0.0334009	0.731384
919	-1.9789	-0.0343737	0.732039
920	-1.97146	-0.0354161	0.732676
921	-1.9615	-0.0362221	0.733374
922	-1.94887	-0.0372801	0.734139
923	-1.93367	-0.0380976	0.734966
924	-1.91588	-0.0386716	0.735857
925	-1.89546	-0.0389989	0.736813
926	-1.87425	-0.0394014	0.737749
927	-1.85227	-0.0397326	0.738667
928	-1.82753	-0.0398043	0.739652
929	-1.7998	-0.0401568	0.740711
930	-1.77126	-0.0404332	0.74175
931	-1.74183	-0.0407937	0.742767
932	-1.71147	-0.0412407	0.743761
933	-1.69168	-0.0406947	0.745015
934	-1.6801	-0.0393783	0.746067
935	-1.66755	-0.038153	0.747096
936	-1.65408	-0.0368419	0.748102
937	-1.63969	-0.0354441	0.749086
938	-1.62204	-0.0337393	0.75015
939	-1.60343	-0.031945	0.75119
940	-1.5813	-0.0304814	0.752317
941	-1.55812	-0.0291162	0.753418
942	-1.53131	-0.0280919	0.754608
943	-1.50081	-0.0274151	0.75589
944	-1.47818	-0.0274782	0.756978
945	-1.45441	-0.0276485	0.758037
946	-1.42948	-0.0279282	0.759068
947	-1.40341	-0.0281016	0.760072
948	-1.37613	-0.0283893	0.761045
949	-1.34473	-0.0290637	0.762119
950	-1.30913	-0.0301329	0.763297
951	-1.2722	-0.0313264	0.764442
952	-1.23104	-0.0321213	0.765692
953	-1.18845	-0.0330493	0.766907
954	-1.14448	-0.033847	0.768088
955	-1.10725	-0.0340121	0.769103
956	-1.07683	-0.0348175	0.76995
957	-1.04489	-0.0354799	0.77076
958	-1.01139	-0.0359955	0.771532
959	-0.972914	-0.0360444	0.772426
960	-0.940877	-0.0366978	0.773162
961	-0.907027	-0.0375215	0.773853
962	-0.87921	-0.0377785	0.774396
963	-0.857344	-0.0374764	0.774792
964	-0.833536	-0.0373569	0.775141
965	-0.804244	-0.0367224	0.775625
966	-0.769383	-0.0355646	0.776245
967	-0.732557	-0.0342223	0.776817
968	-0.693703	-0.0326896	0.77734
969	-0.652641	-0.0313643	0.777808
970	-0.617067	-0.0305546	0.778141
971	-0.586876	-0.0302505	0.778342
972	-0.565915	-0.0308135	0.778769
973	-0.550189	-0.0318682	0.779068
974	-0.539655	-0.0334107	0.77924
975	-0.526755	-0.034731	0.779353
976	-0.518792	-0.0355875	0.779345
977	-0.508289	-0.0366826	0.779274
978	-0.495223	-0.0380184	0.779141
979	-0.475694	-0.0387472	0.779166
980	-0.449432	-0.0401085	0.779357
981	-0.420643	-0.0412324	0.779486
982	-0.396474	-0.0419222	0.779501
983	-0.381019	-0.0417936	0.77973
984	-0.370305	-0.0421103	0.779843
985	-0.35691	-0.0421751	0.77989
986	-0.340805	-0.0419854	0.77987
987	-0.32933	-0.0422307	0.779737
988	-0.315089	-0.042216	0.779535
989	-0.29805	-0.0419386	0.779265
990	-0.285296	-0.0412586	0.778889
991	-0.269497	-0.0408647	0.778439
992	-0.250617	-0.0407603	0.777912
993	-0.240127	-0.0398676	0.777592
994	-0.233779	-0.038586	0.777171
995	-0.224444	-0.0370238	0.776676
996	-0.219218	-0.0350756	0.776079
997	-0.206578	-0.0338239	0.775666
998	-0.186675	-0.03189	0.77543
999	-0.159282	-0.0306595	0.775379
1000	-0.12857	-0.0297409	0.775246
1001	-0.090223	-0.0295394	0.775301
1002	-0.0556603	-0.0289825	0.775263
1003	-0.0247958	-0.0280782	0.775134
1004	-0.0018073	-0.026434	0.775198
1005	0.017479	-0.0251377	0.775171
1006	0.0446305	-0.0231024	0.775338
1007	0.0798329	-0.0218235	0.775703
1008	0.118812	-0.0201898	0.775975
1009	0.150153	-0.0192735	0.776434
1010	0.178184	-0.0186683	0.776813
1011	0.210249	-0.0176841	0.777092
1012	0.23492	-0.0173944	0.777552
1013	0.252355	-0.016425	0.778191
1014	0.266724	-0.0157435	0.778754
1015	0.27385	-0.0157425	0.779495
1016	0.270717	-0.0148112	1.15077
1017	0.26849	-0.0139315	1.15163
1018	0.264046	-0.0128436	1.15244
1019	0.257378	-0.0115467	1.15319
1020	0.254075	-0.010566	1.15386
1021	0.254077	-0.00927487	1.15445
1022	0.257385	-0.00767323	1.15496
1023	0.264009	-0.00576005	1.15538
1024	0.279896	-0.00297676	1.15604
1025	0.287645	-0.000957897	1.15689
1026	0.287278	0.000298536	1.15795
1027	0.284715	0.00134868	1.15895
1028	0.274022	0.00316247	1.16014
1029	0.266684	0.00466117	1.16126
1030	0.268642	0.00703321	1.16261
1031	0.268367	0.00961512	1.1639
1032	0.265855	0.0124072	1.16513
1033	0.261142	0.0149926	1.16632
1034	0.259711	0.0172697	1.16742
1035	0.26155	0.0192397	1.16844
1036	0.255231	0.0204434	1.16966
1037	0.246716	0.0214407	1.17083
1038	0.241422	0.0221354	1.17191
1039	0.233835	0.0230456	1.17295
1040	0.235539	0.0248286	1.17421
1041	0.246544	0.0274854	1.17569
1042	0.255261	0.030357	1.17713
1043	0.267184	0.0329274	1.17848
1044	0.282488	0.0358153	1.17975
1045	0.301043	0.0383978	1.18094
1046	0.317532	0.0407863	1.18208
1047	0.331848	0.0433788	1.18317
1048	0.349715	0.0463049	1.18417
1049	0.370956	0.048914	1.18508
1050	0.390109	0.0517193	1.18595
1051	0.418719	0.0536362	1.18704
1052	0.445487	0.0553803	1.1881
1053	0.470286	0.0573094	1.1891
1054	0.493154	0.0594199	1.19006
1055	0.520004	0.0619044	1.19091
1056	0.539076	0.0651197	1.19196
1057	0.562261	0.0687213	1.19291
1058	0.583846	0.0721726	1.19382
1059	0.60366	0.0757902	1.19469
1060	0.616265	0.0787305	1.19573
1061	0.621699	0.0809973	1.19695
1062	0.619981	0.0825922	1.19834
1063	0.611106	0.0835148	1.19991
1064	0.600725	0.084296	1.20145
1065	0.594204	0.0847147	1.20289
1066	0.591521	0.0847728	1.20423
1067	0.592665	0.0844713	1.20548
1068	0.597638	0.0838103	1.20664
1069	0.601097	0.083007	1.20776
1070	0.603046	0.082062	1.20884
1071	0.60349	0.0809755	1.20988
1072	0.602428	0.0797475	1.21089
1073	0.599858	0.078378	1.21186
1074	0.595559	0.0771709	1.21279
1075	0.58358	0.0766852	1.21391
1076	0.569853	0.0763638	1.21498
1077	0.548376	0.0767703	1.21625
1078	0.531003	0.0775624	1.21741
1079	0.511807	0.0785257	1.21853
1080	0.496618	0.0798654	1.21955
1081	0.484993	0.0808704	1.22048
1082	0.48323	0.0828019	1.22166
1083	0.479569	0.0849118	1.22279
1084	0.474255	0.0868665	1.22388
1085	0.467026	0.0890013	1.22492
1086	0.463252	0.0908115	1.22587
1087	0.451402	0.0933803	1.22703
1088	0.442955	0.0956294	1.2281
1089	0.432827	0.0977207	1.22913
1090	0.426523	0.100171	1.23006
1091	0.424033	0.10298	1.2309
1092	0.431364	0.106711	1.23199
1093	0.442533	0.110803	1.23298
1094	0.457027	0.114583	1.23388
1095	0.469896	0.118209	1.23475
1096	0.486723	0.122208	1.23552
1097	0.513131	0.125306	1.23653
1098	0.53211	0.127707	1.23772
1099	0.549586	0.129966	1.23887
1100	0.570586	0.131895	1.23993
1101	0.584316	0.13314	1.24117
1102	0.602331	0.134788	1.24231
1103	0.618947	0.136305	1.24342
1104	0.634189	0.137693	1.24449
1105	0.641615	0.139815	1.24575
1106	0.647333	0.142097	1.24697
1107	0.651348	0.144539	1.24815
1108	0.653666	0.147141	1.24928
1109	0.660472	0.150164	1.25031
1110	0.670998	0.152838	1.25124
1111	0.679846	0.15567	1.25214
1112	0.687028	0.158658	1.25299
1113	0.69255	0.161802	1.2538
1114	0.702695	0.16538	1.2545
1115	0.711608	0.168842	1.25517
1116	0.719305	0.172191	1.25581
1117	0.725797	0.175426	1.25641
1118	0.731096	0.178549	1.25699
1119	0.734774	0.181824	1.25753
1120	0.737277	0.184989	1.25804
1121	0.738161	0.188305	1.25851
1122	0.743855	0.192074	1.25886
1123	0.753353	0.195486	1.25912
1124	0.766668	0.198539	1.25929
1125	0.783827	0.20123	1.25936
1126	0.810927	0.202988	1.25967
1127	0.836952	0.204645	1.25996
1128	0.861468	0.206444	1.26021
1129	0.890051	0.207861	1.26036
1130	0.917191	0.209413	1.26048
1131	0.942919	0.211098	1.26056
1132	0.974099	0.213295	1.26051
1133	0.998111	0.216165	1.26063
1134	1.01623	0.218482	1.2609
1135	1.0388	0.220381	1.26106
1136	1.06587	0.221857	1.26111
1137	1.09211	0.223255	1.26113
1138	1.11275	0.224126	1.2613
1139	1.13258	0.224922	1.26145
1140	1.15846	0.226286	1.26144
1141	1.17893	0.227141	1.26157
1142	1.20427	0.227539	1.26158
1143	1.2285	0.228041	1.26157
1144	1.24753	0.228055	1.26168
1145	1.2655	0.228169	1.26176
1146	1.28278	0.228218	1.26183
1147	1.29371	0.228865	1.26205
1148	1.30396	0.229448	1.26226
1149	1.31944	0.229541	1.26234
1150	1.34149	0.230252	1.26226
1151	1.3629	0.230902	1.26216
1152	1.38335	0.231644	1.26204
1153	1.39905	0.231938	1.26203
1154	1.41414	0.232176	1.26201
1155	1.42457	0.231976	1.26211
1156	1.43036	0.23134	1.26231
1157	1.43525	0.23079	1.2625
1158	1.43552	0.229806	1.2628
1159	1.42988	0.229378	1.26325
1160	1.42364	0.228895	1.26368
1161	1.4165	0.228498	1.26409
1162	1.40468	0.227661	1.26461
1163	1.38685	0.227389	1.26528
1164	1.37448	0.226605	1.26582
1165	1.36116	0.225909	1.26633
1166	1.34688	0.225303	1.26682
1167	1.33163	0.224789	1.26729
1168	1.32169	0.223776	1.26762
1169	1.31109	0.222703	1.26794
1170	1.29983	0.221567	1.26825
1171	1.2879	0.220369	1.26854
1172	1.27091	0.218694	1.26895
1173	1.25905	0.216537	1.26923
1174	1.25354	0.214977	1.26936
1175	1.24698	0.213514	1.26947
1176	1.24551	0.211574	1.26945
1177	1.243	0.209732	1.2694
1178	1.24677	0.208481	1.2692
1179	1.25683	0.207821	1.26885
1180	1.27201	0.206679	1.26837
1181	1.29356	0.206134	1.26773
1182	1.32153	0.206193	1.26693
1183	1.34331	0.206834	1.26629
1184	1.37048	0.206969	1.26551
1185	1.39277	0.206646	1.26486
1186	1.40908	0.206886	1.26435
1187	1.42449	0.207211	1.26382
1188	1.43901	0.207618	1.26326
1189	1.45294	0.207971	1.2627
1190	1.46628	0.208267	1.26211
1191	1.47904	0.20851	1.26152
1192	1.49095	0.208832	1.2609
1193	1.50202	0.209233	1.26026
1194	1.51226	0.209712	1.2596
1195	1.52168	0.210269	1.25893
1196	1.53054	0.210773	1.25823
1197	1.54653	0.211947	1.25737
1198	1.56968	0.213795	1.25632
1199	1.58857	0.215241	1.25539
1200	1.60694	0.216638	1.25443
1201	1.63145	0.217458	1.25333
1202	1.65522	0.218348	1.25221
1203	1.6785	0.219193	1.25108
1204	1.70131	0.219993	1.24994
1205	1.71903	0.221272	1.24892
1206	1.74321	0.221943	1.24774
1207	1.76695	0.222572	1.24655
1208	1.7973	0.22258	1.2452
1209	1.827	0.222649	1.24383
1210	1.85629	0.222679	1.24245
1211	1.88497	0.222767	1.24106
1212	1.9206	0.222202	1.2395
1213	1.9529	0.221325	1.23802
1214	1.98465	0.220501	1.23652
1215	2.02364	0.218996	1.23485
1216	2.0621	0.217541	1.23316
1217	2.10802	0.215384	1.23129
1218	2.15363	0.213198	1.22941
1219	2.19545	0.211368	1.22763
1220	2.23696	0.20951	1.22584
1221	2.27586	0.207405	1.22411
1222	2.31129	0.205626	1.22247
1223	2.34645	0.203821	1.22082
1224	2.38136	0.201992	1.21916
1225	2.41601	0.20014	1.2175
1226	2.44757	0.198579	1.21592
1227	2.47888	0.196996	1.21433
1228	2.50803	0.195209	1.21279
1229	2.53685	0.193453	1.21124
1230	2.5636	0.191502	1.20975
1231	2.59004	0.189581	1.20825
1232	2.6138	0.187912	1.20681
1233	2.63726	0.186271	1.20537
1234	2.65881	0.18445	1.20397
1235	2.67784	0.182867	1.20263
1236	2.69503	0.181111	1.20134
1237	2.7104	0.179184	1.2001
1238	2.72398	0.177088	1.1989
1239	2.73737	0.174975	1.19769
1240	2.7505	0.172886	1.19648
1241	2.76131	0.171015	1.19532
1242	2.77187	0.169168	1.19416
1243	2.78072	0.16716	1.19304
1244	2.78733	0.165363	1.19198
1245	2.79224	0.163406	1.19096
1246	2.79698	0.161433	1.18993
1247	2.79953	0.159667	1.18895
1248	2.8004	0.157743	1.18802
1249	2.80102	0.155842	1.18708
1250	2.8014	0.153963	1.18614
1251	2.79961	0.152289	1.18525
1252	2.79614	0.150456	1.1844
1253	2.79243	0.148647	1.18354
1254	2.78654	0.147041	1.18274
1255	2.78047	0.145418	1.18193
1256	2.77422	0.143778	1.18112
1257	2.76624	0.141975	1.18035
1258	2.75807	0.140155	1.17958
1259	2.74965	0.138359	1.1788
1260	2.74097	0.136586	1.17801
1261	2.73006	0.135023	1.17728
1262	2.71896	0.133441	1.17655
1263	2.70765	0.131841	1.17581
1264	2.69451	0.130068	1.17511
1265	2.68116	0.128275	1.17441
1266	2.6676	0.126463	1.1737
1267	2.66322	0.123789	1.17277
1268	2.65857	0.12114	1.17183
1269	2.66351	0.119393	1.17066
1270	2.66653	0.117465	1.16953
1271	2.66928	0.115564	1.1684
1272	2.66973	0.113879	1.16732
1273	2.66996	0.112173	1.16624
1274	2.66828	0.110289	1.1652
1275	2.66638	0.108383	1.16416
1276	2.66421	0.106503	1.16311
1277	2.65975	0.104839	1.16212
1278	2.66488	0.104074	1.16089
1279	2.66808	0.103129	1.15971
1280	2.67102	0.10221	1.15852
1281	2.67169	0.101503	1.15739
1282	2.6721	0.100821	1.15626
1283	2.67059	0.0999597	1.15516
1284	2.66882	0.0991241	1.15407
1285	2.66677	0.098314	1.15296
1286	2.66281	0.097324	1.15191
1287	2.65863	0.0963128	1.15084
1288	2.65218	0.0955137	1.14983
1289	2.64347	0.0949273	1.14888
1290	2.63448	0.0943672	1.14792
1291	2.62526	0.0937851	1.14696
1292	2.61406	0.093017	1.14605
1293	2.60262	0.0922264	1.14512
1294	2.58884	0.0916558	1.14426
1295	2.57301	0.0908937	1.14345
1296	2.5548	0.0903563	1.14269
1297	2.54785	0.0908767	1.14221
1298	2.54059	0.0914259	1.14173
1299	2.53087	0.0922055	1.1413
1300	0.401977	0.0932521	0.966427
1301	0.389489	0.0942434	0.965933
1302	0.386329	0.0961109	0.965669
1303	0.376045	0.0973093	0.965579
1304	0.358615	0.0978362	0.965666
1305	0.338573	0.0986086	0.965688
1306	0.31077	0.10011	0.965901
1307	0.286649	0.101265	0.966023
1308	0.255151	0.101728	0.966327
1309	0.227708	0.102571	0.966531
1310	0.209309	0.104264	0.966957
1311	0.194329	0.105636	0.9673
1312	0.176819	0.10677	0.96758
1313	0.156746	0.107663	0.967797
1314	0.134074	0.108313	0.96795
1315	0.10829	0.109254	0.968027
1316	0.0861988	0.110542	0.968013
1317	0.0608818	0.112134	0.967919
1318	0.0327762	0.113463	0.967757
1319	0.00182468	0.114525	0.967525
1320	-0.026208	0.115313	0.967222
1321	-0.0577479	0.11643	0.966832
1322	-0.0859783	0.117859	0.966361
1323	-0.110961	0.119592	0.96581
1324	-0.128159	0.120594	0.96545
1325	-0.142721	0.121349	0.965026
1326	-0.154676	0.121858	0.964537
1327	-0.170483	0.122729	0.963954
1328	-0.195256	0.124443	0.963591
1329	-0.217009	0.12644	0.963154
1330	-0.231274	0.127734	0.962901
1331	-0.248966	0.128706	0.962564
1332	-0.264268	0.129454	0.962168
1333	-0.276688	0.130473	0.961701
1334	-0.292639	0.131159	0.961148
1335	-0.305764	0.132112	0.960525
1336	-0.316085	0.133327	0.959833
1337	-0.31921	0.133867	0.959318
1338	-0.319555	0.134668	0.958734
1339	-0.317644	0.135257	0.958095
1340	-0.308552	0.135171	0.957633
1341	-0.3087	0.135953	0.957398
1342	-0.30094	0.137478	0.957357
1343	-0.297477	0.139407	0.95721
1344	-0.297586	0.141	0.956976
1345	-0.289748	0.14334	0.956937
1346	-0.285455	0.145347	0.956811
1347	-0.28544	0.147756	0.95658
1348	-0.289709	0.150567	0.956243
1349	-0.297506	0.153046	0.95582
1350	-0.298121	0.154851	0.955573
1351	-0.296473	0.156444	0.955271
1352	-0.292563	0.157823	0.954913
1353	-0.281471	0.158529	0.954732
1354	-0.273873	0.158906	0.954465
1355	-0.263331	0.15956	0.954125
1356	-0.249822	0.160492	0.953712
1357	-0.229028	0.16074	0.953479
1358	-0.217366	0.161846	0.95347
1359	-0.214817	0.163808	0.953685
1360	-0.209863	0.165544	0.953841
1361	-0.201809	0.167572	0.95392
1362	-0.197036	0.169291	0.953919
1363	-0.200641	0.170223	0.954124
1364	-0.201827	0.170928	0.95427
1365	-0.206287	0.171325	0.954334
1366	-0.21403	0.171414	0.954319
1367	-0.225937	0.171895	0.954201
1368	-0.24628	0.171582	0.95429
1369	-0.270874	0.171669	0.954275
1370	-0.299783	0.172161	0.954154
1371	-0.325777	0.172927	0.953961
1372	-0.344724	0.173031	0.953941
1373	-0.35577	0.173878	0.954116
1374	-0.364686	0.174524	0.954238
1375	-0.371491	0.174972	0.954308
1376	-0.375527	0.17568	0.954311
1377	-0.384177	0.176822	0.954199
1378	-0.390752	0.177768	0.954037
1379	-0.395264	0.178521	0.953825
1380	-0.409239	0.180162	0.953844
1381	-0.427934	0.182247	0.953748
1382	-0.443962	0.184583	0.953586
1383	-0.463826	0.186558	0.95333
1384	-0.481762	0.188352	0.953027
1385	-0.497126	0.190388	0.95266
1386	-0.51645	0.192051	0.952196
1387	-0.539782	0.193338	0.951633
1388	-0.55673	0.194026	0.951228
1389	-0.571238	0.194942	0.950762
1390	-0.583992	0.195694	0.950254
1391	-0.589412	0.197135	0.949925
1392	-0.60012	0.199072	0.949467
1393	-0.60353	0.201695	0.949188
1394	-0.604572	0.204541	0.948851
1395	-0.603919	0.207228	0.948472
1396	-0.600887	0.210138	0.948035
1397	-0.590533	0.213736	0.947777
1398	-0.57282	0.218025	0.947701
1399	-0.552646	0.222545	0.947564
1400	-0.529961	0.227302	0.947365
1401	-0.500973	0.231466	0.947321
1402	-0.477127	0.236113	0.947151
1403	-0.44557	0.241484	0.947171
1404	-0.411247	0.247116	0.947122
1405	-0.374998	0.252566	0.947026
1406	-0.343594	0.258472	0.946811
1407	-0.316966	0.264826	0.946479
1408	-0.287238	0.271471	0.94607
1409	-0.255417	0.27792	0.94561
1410	-0.226766	0.284071	0.945072
1411	-0.195937	0.290018	0.94448
1412	-0.161661	0.296288	0.943804
1413	-0.125111	0.302345	0.943072
1414	-0.0928653	0.308806	0.942234
1415	-0.0683818	0.314538	0.941587
1416	-0.0465891	0.320017	0.940874
1417	-0.0223446	0.325266	0.9401
1418	-0.00563283	0.329808	0.939511
1419	0.00854147	0.334111	0.938861
1420	0.0202134	0.338178	0.938148
1421	0.0294123	0.342014	0.937375
1422	0.0345956	0.346227	0.936503
1423	0.0357636	0.350817	0.935533
1424	0.0296317	0.354721	0.934742
1425	0.0260448	0.358386	0.933888
1426	0.0298974	0.361353	0.933217
1427	0.0247694	0.365162	0.932767
1428	0.0221602	0.368736	0.932255
1429	0.0171293	0.372082	0.931684
1430	0.00967228	0.3752	0.931053
1431	0.00643877	0.378714	0.930318
1432	-0.00408453	0.381544	0.929762
1433	-0.0188368	0.384771	0.929103
1434	-0.0311856	0.387773	0.928384
1435	-0.0411585	0.390551	0.927607
1436	-0.0536427	0.393093	0.926768
1437	-0.0705288	0.396049	0.925821
1438	-0.0899768	0.398764	0.924811
1439	-0.112022	0.401235	0.923737
1440	-0.131857	0.403499	0.922608
1441	-0.144832	0.405118	0.921649
1442	-0.153886	0.407105	0.920593
1443	-0.159036	0.409459	0.919441
1444	-0.162064	0.411614	0.918237
1445	-0.161191	0.414136	0.916937
1446	-0.153585	0.416025	0.915802
1447	-0.142039	0.418284	0.914571
1448	-0.128348	0.420342	0.913287
1449	-0.110632	0.422778	0.911903
1450	-0.086082	0.424571	0.910688
1451	-0.0640978	0.426124	0.90941
1452	-0.0466821	0.428106	0.90802
1453	-0.0337964	0.430513	0.906518
1454	-0.0185788	0.432702	0.904959
1455	-0.00579071	0.434662	0.90334
1456	-0.000101599	0.435955	0.901896
1457	0.00319356	0.437024	0.900393
1458	0.00888936	0.437867	0.89883
1459	0.016998	0.438483	0.897209
1460	0.0322091	0.438432	0.895762
1461	0.0519723	0.438809	0.894203
1462	0.0648315	0.438537	0.892814
1463	0.0849106	0.437587	0.891603
1464	0.100747	0.437035	0.890287
1465	0.125872	0.437356	0.889199
1466	0.155825	0.438131	0.887993
1467	0.179179	0.438286	0.886949
1468	0.205311	0.438179	0.885836
1469	0.229392	0.437881	0.884673
1470	0.244848	0.438392	0.883723
1471	0.258316	0.438717	0.882723
1472	0.269816	0.438856	0.881675
1473	0.275061	0.438409	0.880781
1474	0.278363	0.437778	0.879839
1475	0.277896	0.437502	0.878804
1476	0.280439	0.436943	0.877695
1477	0.292556	0.437283	0.876822
1478	0.298493	0.437043	0.876101
1479	0.298268	0.436223	0.875531
1480	0.294317	0.435754	0.874869
1481	0.293426	0.434998	0.874132
1482	0.288797	0.434592	0.873303
1483	0.287221	0.4339	0.8724
1484	0.2887	0.43292	0.871421
1485	0.29975	0.43284	0.870677
1486	0.304644	0.432182	0.870085
1487	0.307615	0.431342	0.869445
1488	0.318397	0.429769	0.868998
1489	0.33232	0.427901	0.868473
1490	0.349423	0.425735	0.86787
1491	0.362934	0.423906	0.867179
1492	0.372891	0.42241	0.8664
1493	0.376884	0.420355	0.865768
1494	0.374923	0.41774	0.865282
1495	0.376271	0.414814	0.864715
1496	0.374113	0.412218	0.864062
1497	0.365974	0.409059	0.863556
1498	0.361147	0.40559	0.862968
1499	0.352796	0.402451	0.862294
1500	0.340906	0.399645	0.861533
1501	0.327084	0.396658	0.860724
1502	0.311303	0.393486	0.859867
1503	0.293529	0.390128	0.858961
1504	0.267439	0.38755	0.85826
1505	0.232979	0.385759	0.857764
1506	0.207893	0.384849	0.857499
1507	0.18062	0.383733	0.85718
1508	0.156309	0.382339	0.856788
1509	0.136848	0.3814	0.856277
1510	0.120261	0.380191	0.855695
1511	0.10842	0.379429	0.854997
1512	0.0993996	0.378401	0.854229
1513	0.0862328	0.377762	0.85336
1514	0.0706331	0.376896	0.85243
1515	0.0508099	0.376426	0.851397
1516	0.0240256	0.375302	0.850535
1517	-0.00532371	0.373937	0.84961
1518	-0.032066	0.372327	0.848621
1519	-0.063308	0.37114	0.847521
1520	-0.0903091	0.370351	0.846317
1521	-0.110455	0.368918	0.845281
1522	-0.126486	0.367872	0.844144
1523	-0.135762	0.366191	0.843174
1524	-0.136456	0.365317	0.842414
1525	-0.128571	0.365248	0.841865
1526	-0.11662	0.365562	0.841216
1527	-0.107566	0.365603	0.840496
1528	-0.0960724	0.365415	0.839716
1529	-0.0804195	0.365618	0.838834
1530	-0.0675911	0.365555	0.837882
1531	-0.046046	0.366311	0.837145
1532	-0.0290541	0.367495	0.836295
1533	-0.00505806	0.368021	0.835618
1534	0.0260043	0.367883	0.835115
1535	0.0527007	0.368156	0.834504
1536	0.0839808	0.368859	0.83378
1537	0.122561	0.368876	0.833236
1538	0.158722	0.368666	0.832633
1539	0.188253	0.367833	0.832192
1540	0.222752	0.367467	0.831629
1541	0.260402	0.366805	0.830989
1542	0.301293	0.365838	0.830269
1543	0.345525	0.364558	0.829467
1544	0.393209	0.362953	0.828581
1545	0.437466	0.36167	0.82761
1546	0.473897	0.361122	0.826831
1547	0.508491	0.360402	0.826007
1548	0.541299	0.359514	0.82514
1549	0.566557	0.359335	0.824457
1550	0.58879	0.359441	0.823701
1551	0.605623	0.359039	0.823077
1552	0.620805	0.358482	0.822413
1553	0.628657	0.358613	0.821929
1554	0.633616	0.359017	0.821373
1555	0.633309	0.358925	0.820947
1556	0.639251	0.359421	0.820368
1557	0.653835	0.359105	0.820001
1558	0.665573	0.359057	0.819564
1559	0.67574	0.35886	0.819088
1560	0.678732	0.359338	0.818788
1561	0.674557	0.360488	0.818665
1562	0.676761	0.362238	0.818385
1563	0.683302	0.363581	0.817999
1564	0.696257	0.365526	0.817454
1565	0.715671	0.368077	0.816751
1566	0.739516	0.370213	0.815939
1567	0.77218	0.37152	0.815344
1568	0.803422	0.372693	0.814714
1569	0.843606	0.373026	0.814304
1570	0.877053	0.373992	0.814059
1571	0.908065	0.375186	0.813755
1572	0.934648	0.375965	0.813559
1573	0.966258	0.376271	0.81324
1574	0.9936	0.376176	0.813026
1575	1.01977	0.375972	0.812783
1576	1.04182	0.37538	0.812641
1577	1.06174	0.374988	0.812447
1578	1.07763	0.37422	0.812352
1579	1.10297	0.372564	0.812489
1580	1.13383	0.37039	0.81249
1581	1.17236	0.368936	0.812302
1582	1.2205	0.366581	0.812351
1583	1.263	0.364754	0.812538
1584	1.30458	0.362841	0.812702
1585	1.34527	0.360845	0.812845
1586	1.3851	0.358768	0.812966
1587	1.4241	0.356613	0.813067
1588	1.4623	0.354382	0.813149
1589	1.49903	0.35229	0.813194
1590	1.53501	0.350128	0.813221
1591	1.56962	0.348095	0.813214
1592	1.60136	0.345792	0.813277
1593	1.63241	0.343425	0.813324
1594	1.6628	0.340996	0.813354
1595	1.6905	0.338314	0.81345
1596	1.71396	0.336031	0.813651
1597	1.73626	0.333856	0.813823
1598	1.75795	0.331624	0.81398
1599	1.77559	0.329773	0.814237
1600	1.79214	0.328024	0.814467
1601	1.80475	0.326645	0.814794
1602	1.81343	0.325635	0.815217
1603	1.82107	0.324723	0.815614
1604	1.82485	0.324175	0.816107
1605	1.82476	0.323989	0.816695
1606	1.8241	0.32375	0.817268
1607	1.82104	0.323285	0.817901
1608	1.81556	0.322593	0.818593
1609	0.424695	0.321769	1.08856
1610	0.427013	0.320345	1.08945
1611	0.434112	0.31937	1.09021
1612	0.450073	0.317563	1.0912
1613	0.469225	0.315456	1.0921
1614	0.486848	0.313206	1.09297
1615	0.502964	0.310814	1.0938
1616	0.517591	0.308282	1.0946
1617	0.525691	0.305137	1.09555
1618	0.531356	0.30222	1.09645
1619	0.542026	0.299774	1.09722
1620	0.550306	0.297553	1.09793
1621	0.567732	0.294472	1.09887
1622	0.583738	0.291258	1.09977
1623	0.59178	0.288791	1.10087
1624	0.591881	0.287071	1.10217
1625	0.597101	0.285832	1.10333
1626	0.59593	0.283992	1.10466
1627	0.598348	0.281815	1.1059
1628	0.605876	0.280119	1.10701
1629	0.618529	0.278903	1.10799
1630	0.629816	0.27756	1.10895
1631	0.638934	0.27642	1.10984
1632	0.645904	0.275482	1.11069
1633	0.651539	0.274418	1.1115
1634	0.649392	0.274086	1.11251
1635	0.650972	0.273403	1.11342
1636	0.651224	0.272596	1.1143
1637	0.645172	0.271197	1.11533
1638	0.642836	0.269448	1.11628
1639	0.639161	0.267574	1.11719
1640	0.627676	0.266433	1.11829
1641	0.614054	0.265493	1.11934
1642	0.605504	0.265029	1.12027
1643	0.594784	0.26477	1.12114
1644	0.589074	0.26498	1.12189
1645	0.581961	0.265059	1.1226
1646	0.566889	0.265886	1.12351
1647	0.555332	0.266382	1.12434
1648	0.548668	0.267339	1.12504
1649	0.540558	0.268159	1.12571
1650	0.524373	0.269738	1.12658
1651	0.506716	0.271179	1.12741
1652	0.482305	0.271985	1.1284
1653	0.455502	0.273016	1.12934
1654	0.433318	0.274481	1.13016
1655	0.409553	0.275797	1.13095
1656	0.383253	0.277352	1.13167
1657	0.361379	0.279322	1.13229
1658	0.349349	0.282217	1.13314
1659	0.341663	0.28552	1.13389
1660	0.336901	0.288549	1.13457
1661	0.340954	0.290749	1.13546
1662	0.347915	0.292676	1.13629
1663	0.352193	0.294856	1.13704
1664	0.354815	0.296879	1.13776
1665	0.360357	0.298629	1.1384
1666	0.368826	0.300103	1.13897
1667	0.375672	0.301425	1.13951
1668	0.380907	0.302596	1.14
1669	0.377586	0.304571	1.1407
1670	0.36721	0.305882	1.14158
1671	0.36569	0.306362	1.14267
1672	0.373024	0.30601	1.14399
1673	0.377715	0.305907	1.14523
1674	0.375342	0.305139	1.14665
1675	0.370338	0.304619	1.14801
1676	0.375248	0.305031	1.14961
1677	0.384589	0.305858	1.1511
1678	0.392354	0.306538	1.15255
1679	0.393077	0.306556	1.15418
1680	0.391217	0.306816	1.15574
1681	0.386773	0.30732	1.15724
1682	0.373736	0.30863	1.15894
1683	0.365111	0.310355	1.16055
1684	0.365368	0.311246	1.16236
1685	0.368483	0.311868	1.16411
1686	0.370025	0.312342	1.16582
1687	0.37	0.312669	1.1675
1688	0.362849	0.312327	1.16934
1689	0.354125	0.311837	1.17115
1690	0.343819	0.311198	1.17292
1691	0.330858	0.310809	1.17462
1692	0.309142	0.311242	1.17654
1693	0.290135	0.311421	1.1784
1694	0.27989	0.310777	1.18046
1695	0.272287	0.309884	1.18247
1696	0.268764	0.309375	1.18437
1697	0.269305	0.309247	1.18617
1698	0.267069	0.309381	1.18791
1699	0.263148	0.309356	1.1896
1700	0.256444	0.309592	1.19122
1701	0.253755	0.310206	1.19275
1702	0.253632	0.310579	1.19421
1703	0.256071	0.310711	1.19561
1704	0.261074	0.310602	1.19695
1705	0.2644	0.310335	1.19825
1706	0.260228	0.309365	1.19973
1707	0.253288	0.308654	1.20114
1708	0.250326	0.308317	1.20245
1709	0.249907	0.307741	1.2037
1710	0.247801	0.307006	1.20491
1711	0.244003	0.306113	1.20608
1712	0.242734	0.304982	1.20719
1713	0.239767	0.303691	1.20825
1714	0.234019	0.302662	1.20925
1715	0.22656	0.301472	1.2102
1716	0.222967	0.300646	1.21106
1717	0.217648	0.299657	1.21188
1718	0.204647	0.297946	1.21289
1719	0.194101	0.296005	1.21383
1720	0.185991	0.293835	1.21472
1721	0.180303	0.291438	1.21554
1722	0.177031	0.288814	1.21631
1723	0.170892	0.286459	1.21701
1724	0.162936	0.283933	1.21766
1725	0.157372	0.281182	1.21825
1726	0.155428	0.278772	1.21875
1727	0.150599	0.276632	1.21919
1728	0.154394	0.273683	1.21983
1729	0.16178	0.271071	1.22039
1730	0.177831	0.267644	1.22116
1731	0.191072	0.264482	1.22186
1732	0.207967	0.261663	1.22247
1733	0.228549	0.25919	1.22299
1734	0.257966	0.255888	1.22372
1735	0.28566	0.252423	1.22442
1736	0.304522	0.249789	1.22533
1737	0.321722	0.246998	1.2262
1738	0.337281	0.244053	1.22703
1739	0.3568	0.24148	1.22777
1740	0.380324	0.239283	1.2284
1741	0.401512	0.237305	1.22898
1742	0.425654	0.23505	1.22948
1743	0.448284	0.232654	1.22995
1744	0.462463	0.231051	1.23063
1745	0.475175	0.22931	1.23127
1746	0.486435	0.227432	1.23187
1747	0.489337	0.22634	1.23268
1748	0.490803	0.225113	1.23345
1749	0.490167	0.224083	1.23417
1750	0.482309	0.222375	1.23507
1751	0.472341	0.220865	1.23592
1752	0.460251	0.219555	1.23672
1753	0.446021	0.218445	1.23746
1754	0.429629	0.217539	1.23815
1755	0.416276	0.216347	1.23877
1756	0.406987	0.215537	1.23928
1757	0.400689	0.214446	1.23972
1758	0.397368	0.213075	1.24009
1759	0.392483	0.211557	1.24042
1760	0.385358	0.21025	1.2407
1761	0.375985	0.209154	1.24092
1762	0.365014	0.207908	1.2411
1763	0.352428	0.206511	1.24124
1764	0.332194	0.204394	1.24157
1765	0.315768	0.202636	1.2418
1766	0.302156	0.200613	1.24197
1767	0.292266	0.19894	1.24204
1768	0.285149	0.197006	1.24205
1769	0.281701	0.195417	1.24197
1770	0.275841	0.194055	1.24182
1771	0.26822	0.192527	1.24164
1772	0.264216	0.191339	1.24136
1773	0.269945	0.191065	1.24133
1774	0.267777	0.19005	1.24148
1775	0.26922	0.189373	1.24155
1776	0.268237	0.188925	1.24156
1777	0.265474	0.188309	1.24153
1778	0.254795	0.18695	1.24169
1779	0.235319	0.186417	1.24207
1780	0.224876	0.185035	1.24267
1781	0.212582	0.18348	1.24322
1782	0.191408	0.182758	1.24399
1783	0.168329	0.181858	1.24472
1784	0.148592	0.181271	1.24536
1785	0.126215	0.180933	1.24594
1786	0.101154	0.180846	1.24645
1787	0.0669932	0.181615	1.24718
1788	0.0307243	0.182185	1.24787
1789	-0.0032653	0.182542	1.24849
1790	-0.0343119	0.183174	1.24905
1791	-0.062483	0.184077	1.24953
1792	-0.0937444	0.18527	1.24994
1793	-0.128169	0.186761	1.25027
1794	-0.160603	0.188064	1.25056
1795	-0.195546	0.189132	1.25078
1796	-0.227939	0.190439	1.25093
1797	-0.262969	0.191498	1.25103
1798	-0.290063	0.191812	1.25131
1799	-0.315427	0.191963	1.25156
1800	-0.339099	0.191956	1.25176
1801	-0.361114	0.191792	1.25193
1802	-0.374526	0.192437	1.2523
1803	-0.390878	0.192805	1.2526
1804	-0.405648	0.193025	1.25287
1805	-0.418257	0.193448	1.25308
1806	-0.42932	0.193725	1.25325
1807	-0.431926	0.194797	1.25363
1808	-0.438541	0.196246	1.25391
1809	-0.449186	0.198074	1.25409
1810	-0.462922	0.199611	1.2542
1811	-0.474587	0.201342	1.25425
1812	-0.484199	0.203267	1.25426
1813	-0.491769	0.205383	1.25421
1814	-0.492017	0.206812	1.25435
1815	-0.490835	0.208106	1.25445
1816	-0.487616	0.209592	1.2545
1817	-0.48235	0.21127	1.2545
1818	-0.475649	0.212812	1.25446
1819	-0.467503	0.21422	1.25439
1820	-0.468787	0.214741	1.25455
1821	-0.46862	0.215127	1.25467
1822	-0.471549	0.215221	1.25472
1823	-0.473032	0.21518	1.25474
1824	-0.466103	0.21593	1.25496
1825	-0.462261	0.216389	1.2551
1826	-0.451045	0.216155	1.25542
1827	-0.443942	0.216308	1.25565
1828	-0.440931	0.216846	1.25577
1829	-0.42943	0.21818	1.2561
1830	-0.421987	0.219897	1.25634
1831	-0.412371	0.221817	1.25652
1832	-0.406777	0.224115	1.2566
1833	-0.399668	0.226271	1.25664
1834	-0.391038	0.228284	1.25665
1835	-0.385298	0.230025	1.25658
1836	-0.38243	0.231497	1.25644
1837	-0.382427	0.232699	1.25624
1838	-0.385285	0.233633	1.25596
1839	-0.38588	0.234779	1.25563
1840	-0.384945	0.235782	1.25526
1841	-0.376484	0.236078	1.25507
1842	-0.365737	0.236588	1.25483
1843	-0.347417	0.236387	1.25478
1844	-0.332992	0.236552	1.25463
1845	-0.310911	0.235998	1.25466
1846	-0.291538	0.23519	1.25463
1847	-0.269719	0.234611	1.25454
1848	-0.251595	0.234379	1.25436
1849	-0.231751	0.233986	1.25414
1850	-0.210158	0.233428	1.25388
1851	-0.17956	0.233717	1.25383
1852	-0.151413	0.233775	1.25373
1853	-0.13291	0.234739	1.25386
1854	-0.123157	0.234881	1.25421
1855	-0.116742	0.235336	1.25447
1856	-0.11365	0.236104	1.25466
1857	-0.112878	0.236653	1.25479
1858	-0.109297	0.237467	1.25484
1859	-0.103783	0.238099	1.25485
1860	-0.0954379	0.238997	1.2548
1861	-0.0903734	0.240204	1.25466
1862	-0.0833505	0.241226	1.25447
1863	-0.0743592	0.242064	1.25423
1864	-0.0624627	0.243174	1.25392
1865	-0.047632	0.24456	1.25354
1866	-0.0307779	0.245756	1.25311
1867	-0.0160799	0.246749	1.25263
1868	0.00701372	0.246954	1.25236
1869	0.0322215	0.24696	1.25203
1870	0.0595877	0.246764	1.25165
1871	0.0955166	0.245763	1.25148
1872	0.123234	0.24399	1.25151
1873	0.149047	0.242039	1.25149
1874	0.172993	0.239912	1.25143
1875	0.188899	0.237031	1.25157
1876	0.196797	0.233396	1.2519
1877	0.20206	0.23001	1.25217
1878	0.209828	0.226388	1.25237
1879	0.220123	0.222528	1.25252
1880	0.228633	0.218501	1.25262
1881	0.234602	0.214712	1.25266
1882	0.231655	0.211761	1.25291
1883	0.232255	0.209144	1.25308
1884	0.230342	0.206762	1.25319
1885	0.225918	0.204616	1.25324
1886	0.21969	0.202301	1.25324
1887	0.216956	0.200314	1.25316
1888	0.223914	0.199237	1.25331
1889	0.239879	0.197314	1.25369
1890	0.259373	0.195723	1.25398
1891	0.277103	0.193966	1.25422
1892	0.298444	0.192549	1.25438
1893	0.318073	0.19097	1.2545
1894	0.335391	0.189609	1.25455
1895	0.355566	0.187979	1.25454
1896	0.378645	0.186077	1.25446
1897	0.405572	0.184536	1.25428
1898	0.435521	0.182711	1.25403
1899	0.463935	0.180742	1.25374
1900	0.48489	0.178072	1.25363
1901	0.503845	0.17559	1.25348
1902	0.514555	0.173882	1.25352
1903	0.517921	0.171485	1.25375
1904	0.519353	0.16927	1.25393
1905	0.519341	0.166919	1.25408
1906	0.517883	0.164432	1.25418
1907	0.514503	0.162125	1.25425
1908	0.503746	0.159126	1.25449
1909	0.491054	0.156309	1.25468
1910	0.470906	0.152791	1.25506
1911	0.454001	0.148968	1.25536
1912	0.447058	0.146082	1.25591
1913	0.444032	0.143564	1.25635
1914	0.444908	0.141412	1.2567
1915	0.455725	0.140193	1.2573
1916	0.464564	0.139161	1.25785
1917	0.477342	0.138499	1.2583
1918	0.488181	0.138019	1.2587
1919	0.491499	0.136833	1.25929
1920	0.498135	0.135334	1.2598
1921	0.503263	0.133695	1.26026
1922	0.506505	0.132232	1.26069
1923	0.501592	0.131536	1.26131
1924	0.495173	0.130698	1.2619
1925	0.492089	0.129547	1.2624
1926	0.492334	0.128083	1.26282
1927	0.502204	0.125715	1.26348
1928	0.515434	0.123031	1.26406
1929	0.527168	0.120207	1.2646
1930	0.530816	0.118143	1.26534
1931	0.538502	0.116458	1.26598
1932	0.555907	0.11386	1.26685
1933	0.57186	0.111125	1.2677
1934	0.586078	0.108554	1.2685
1935	0.592371	0.106727	1.26949
1936	0.602275	0.104561	1.2704
1937	0.610778	0.102263	1.27127
1938	0.611428	0.100703	1.27233
1939	0.610421	0.0992989	1.27335
1940	0.60802	0.0977637	1.27434
1941	0.598267	0.0955379	1.27551
1942	0.587104	0.0931796	1.27665
1943	0.580031	0.0912056	1.27768
1944	0.571522	0.0890966	1.27868
1945	0.567046	0.0873666	1.27958
1946	1.70886	0.083689	1.74199
1947	1.70859	0.0805089	1.74327
1948	1.70795	0.0773646	1.74454
1949	1.70697	0.0741896	1.7458
1950	1.70034	0.0704832	1.7472
1951	1.69338	0.0667456	1.7486
1952	1.68031	0.0635819	1.75014
1953	1.67261	0.0599133	1.75155
1954	1.66453	0.0562809	1.75295
1955	1.65607	0.0526848	1.75435
1956	1.64171	0.0485354	1.75588
1957	1.62113	0.0449708	1.75757
1958	1.60018	0.0413721	1.75925
1959	1.57883	0.0378112	1.76092
1960	1.5511	0.0348505	1.76275
1961	1.5171	0.0313011	1.76474
1962	1.48269	0.0277138	1.76671
1963	1.44784	0.0241679	1.76867
1964	1.41254	0.0206647	1.77062
1965	1.37679	0.0171194	1.77256
1966	1.34057	0.0135302	1.77449
1967	1.29732	0.010601	1.77659
1968	1.25358	0.00762445	1.77868
1969	1.21409	0.00424777	1.78066
1970	1.17406	0.000819742	1.78263
1971	1.13345	-0.00255478	1.78458
1972	1.08529	-0.00521891	1.78673
1973	1.04092	-0.00752569	1.78878
1974	1.00024	-0.00948667	1.79073
1975	0.963134	-0.0111123	1.7926
1976	0.925342	-0.0126739	1.79446
1977	0.890923	-0.0139187	1.79623
1978	0.859852	-0.0154782	1.79792
1979	0.828038	-0.0169678	1.79959
1980	0.79546	-0.0183857	1.80124
1981	0.76207	-0.0198799	1.80287
1982	0.731642	-0.0210959	1.80443
1983	0.700385	-0.022234	1.80596
1984	0.67204	-0.0236457	1.80743
1985	0.646445	-0.024799	1.80883
1986	0.631435	-0.0249581	1.81049
1987	0.619186	-0.0253764	1.81208
1988	0.605985	-0.0258843	1.81365
1989	0.595381	-0.0261482	1.81515
1990	0.587455	-0.0266637	1.81659
1991	0.578599	-0.0270917	1.818
1992	0.560758	-0.0283637	1.81964
1993	0.545409	-0.0294016	1.82121
1994	0.532631	-0.0306812	1.82273
1995	0.518827	-0.0320571	1.82421
1996	0.507542	-0.0336696	1.82564
[truncated: 6,376 more rows]

## Sheet: 1l
Fig. 1l		∆ Cross-validated accuracy
		Session	Trial
Bias	Novice	0.333683	0.359926
	Intermediate	0.112859	0.147744
	Expert	0.0154569	-0.0066755
Cue	Novice	0.0289588	0.0402029
	Intermediate	0.131988	0.134454
	Expert	0.381968	0.405498
History	Novice	0.026338	-0.0005286
	Intermediate	0.0209191	-0.0001054
	Expert	2.96605e-05	-0.0004321

## Sheet: 1m
Fig. 1m		Cross-validated accuracy
		Mean	Mean - s.e.m.	Mean + s.e.m.
All	Session	0.868897	0.863935	0.873858
	Trial	0.860749	0.85569	0.865809
Novice	Session	0.900129	0.891285	0.908973
	Trial	0.88898	0.879676	0.898285
Intermediate	Session	0.782198	0.777469	0.786928
	Trial	0.765766	0.761339	0.770193
Expert	Session	0.898823	0.895023	0.902623
	Trial	0.897455	0.893642	0.901268
First freq.	Session	0.851351	0.839164	0.863538
	Trial	0.83366	0.821453	0.845868
First freq. rev.	Session	0.917665	0.910428	0.924903
	Trial	0.896038	0.887121	0.904956
