# Supplementary material for: Striatal dopamine signals reflect perceived cue–action–outcome associations in mice
Source: Nat Neurosci. 2024 Jan 30;27(4):747–57. doi: 10.1038/s41593-023-01567-2 (PMC11001585; doi:10.1038/s41593-023-01567-2)
Supplement: Supplementary file 4 — Statistical source data. [file 41593_2023_1567_MOESM4_ESM.xlsx]

## Sheet: 2b
Fig. 2b top	VS				DMS				DLS
	Time from cue (ms)	z-score	Time from out. (ms)	z-score	Time from cue (ms)	z-score	Time from out. (ms)	z-score	Time from cue (ms)	z-score	Time from out. (ms)	z-score
	-1000	0.857148	0		-1000	-1.17946	0		-1000	0.1094	0
	-980	1.10768	20		-980	-1.34766	20		-980	0.135529	20
	-960	1.32337	40		-960	-1.50971	40		-960	0.17667	40
	-940	1.3234	60		-940	-1.66163	60		-940	0.114759	60
	-920	1.25681	80		-920	-1.75564	80		-920	-0.0535617	80
	-900	1.25722	100		-900	-1.80062	100		-900	-0.2839	100
	-880	1.43925	120		-880	-1.79706	120		-880	-0.529702	120
	-860	1.64366	140		-860	-1.83236	140		-860	-0.706288	140
	-840	1.79892	160	0.817533	-840	-1.89876	160	-0.223802	-840	-0.734711	160	-0.186421
	-820	1.74795	180	1.93585	-820	-1.88141	180	-0.302292	-820	-0.646671	180	1.16015
	-800	1.60852	200	3.17135	-800	-1.68745	200	-0.317577	-800	-0.597585	200	3.2943
	-780	1.45527	220	4.27417	-780	-1.4306	220	-0.186845	-780	-0.654909	220	4.83819
	-760	1.31387	240	5.00474	-760	-1.17212	240	0.0242517	-760	-0.790009	240	4.97468
	-740	1.14399	260	5.20613	-740	-0.908503	260	0.220489	-740	-0.900445	260	4.08226
	-720	0.967854	280	5.01593	-720	-0.633413	280	0.314605	-720	-0.950864	280	3.02255
	-700	0.753853	300	4.8207	-700	-0.436729	300	0.378492	-700	-0.82243	300	2.05622
	-680	0.534503	320	4.63835	-680	-0.302016	320	0.445998	-680	-0.411347	320	1.30079
	-660	0.314659	340	4.59228	-660	-0.257885	340	0.40638	-660	0.131717	340	0.720373
	-640	0.0734529	360	4.43484	-640	-0.261674	360	0.316053	-640	0.465905	360	0.372186
	-620	-0.150082	380	4.25336	-620	-0.320515	380	0.219488	-620	0.552639	380	0.219223
	-600	-0.363009	400	4.03573	-600	-0.440199	400	0.074897	-600	0.415833	400	0.140755
	-580	-0.536407	420	3.91807	-580	-0.647102	420	-0.117402	-580	0.232848	420	0.136009
	-560	-0.70594	440	3.85373	-560	-0.895645	440	-0.286113	-560	0.0231732	440	0.213597
	-540	-0.859837	460	3.70085	-540	-1.08618	460	-0.485224	-540	-0.0996346	460	0.34763
	-520	-0.91814	480	3.31929	-520	-1.17927	480	-0.67037	-520	-0.200126	480	0.397542
	-500	-0.895906	500	2.93009	-500	-1.17846	500	-0.780176	-500	-0.249692	500	0.296225
	-480	-0.872654	520	2.64081	-480	-1.18276	520	-0.778473	-480	-0.214524	520	0.204185
	-460	-0.842224	540	2.37126	-460	-1.16205	540	-0.676863	-460	-0.285659	540	0.0948156
	-440	-0.856582	560	2.1552	-440	-1.10074	560	-0.577361	-440	-0.355489	560	0.0432768
	-420	-0.88399	580	1.98834	-420	-0.847427	580	-0.647485	-420	-0.362634	580	0.217143
	-400	-0.956651	600	1.82933	-400	-0.450971	600	-0.840678	-400	-0.170077	600	0.508405
	-380	-1.00039	620	1.54377	-380	-0.125215	620	-1.02214	-380	0.0410372	620	0.695523
	-360	-1.04777	640	1.15128	-360	-0.175413	640	-1.12535	-360	0.207705	640	0.58802
	-340	-1.07863	660	0.820846	-340	-0.4617	660	-1.13322	-340	0.190028	660	0.256977
	-320	-1.15502	680	0.611756	-320	-0.771427	680	-1.02214	-320	0.018454	680	-0.203912
	-300	-1.19687	700	0.43051	-300	-1.03238	700	-0.912803	-300	-0.245506	700	-0.49768
	-280	-1.19414	720	0.245369	-280	-1.26562	720	-0.904054	-280	-0.572815	720	-0.401028
	-260	-1.15839	740	0.136465	-260	-1.50469	740	-1.02195	-260	-0.84456	740	0.178936
	-240	-1.16996	760	0.168581	-240	-1.73309	760	-1.18868	-240	-0.984859	760	1.09069
	-220	-1.22756	780	0.368283	-220	-1.90776	780	-1.37728	-220	-1.01341	780	1.91856
	-200	-1.31566	800	0.56441	-200	-2.03537	800	-1.56421	-200	-0.968435	800	2.21292
	-180	-1.37413	820	0.669478	-180	-2.13817	820	-1.6887	-180	-0.883194	820	2.04502
	-160	-1.37344	840	0.557784	-160	-2.19865	840	-1.74282	-160	-0.758014	840	1.55169
	-140	-1.25898	860	0.339887	-140	-2.14145	860	-1.66618	-140	-0.761026	860	1.10466
	-120	-0.904509	880	0.140853	-120	-1.93291	880	-1.46286	-120	-0.844027	880	0.984492
	-100	-0.483103	900	-0.00929372	-100	-1.61339	900	-1.20077	-100	-1.01259	900	1.11314
	-80	-0.272444	920	-0.133254	-80	-1.29055	920	-0.985397	-80	-1.21368	920	0.999957
	-60	-0.258289	940	-0.125668	-60	-0.994424	940	-0.813386	-60	-1.30356	940	0.577008
	-40	-0.211437	960	-0.0380385	-40	-0.720568	960	-0.695022	-40	-1.14267	960	0.0369311
	-20	-0.103463	980	0.0658089	-20	-0.479668	980	-0.583087	-20	-0.755934	980	-0.467418
	0	-0.167288	1000	0.0544447	0	-0.260844	1000	-0.472983	0	-0.303923	1000	-0.983926
	20	-0.325748	1020	-0.0451884	20	-0.0207947	1020	-0.364923	20	-0.0203934	1020	-1.46846
	40	-0.516876	1040	-0.126743	40	0.169673	1040	-0.398303	40	-0.0902227	1040	-1.85353
	60	-0.639179	1060	-0.228585	60	0.255104	1060	-0.541937	60	-0.423905	1060	-2.16526
	80	-0.653392	1080	-0.308861	80	0.27933	1080	-0.673542	80	-0.836668	1080	-2.43514
	100	-0.459241	1100	-0.39402	100	0.308687	1100	-0.688998	100	-1.23138	1100	-2.66367
	120	0.0787426	1120	-0.464996	120	0.464561	1120	-0.638948	120	-1.58431	1120	-2.76776
	140	1.00497	1140	-0.547655	140	0.690305	1140	-0.57223	140	-1.89219	1140	-2.50036
	160	2.03781	1160	-0.494177	160	0.929757	1160	-0.465894	160	-2.10333	1160	-1.90024
	180	2.78842	1180	-0.339001	180	1.24063	1180	-0.394727	180	-2.09623	1180	-1.25095
	200	3.07907	1200	-0.0653882	200	1.57537	1200	-0.305443	200	-1.85702	1200	-0.6708
	220	2.95479	1220	0.387349	220	1.79107	1220	-0.23204	220	-1.46188	1220	0.0960954
	240	2.63964	1240	0.685871	240	1.86409	1240	-0.144247	240	-1.08391	1240	0.884268
	260	2.28244	1260	0.769635	260	1.70749	1260	-0.10299	260	-0.689197	1260	1.3403
	280	2.04943	1280	0.701885	280	1.34005	1280	-0.132942	280	-0.12979	1280	1.25317
	300	1.97584	1300	0.713279	300	0.871321	1300	-0.247538	300	0.708028	1300	0.719786
	320	1.84505	1320	1.03351	320	0.377087	1320	-0.429619	320	1.71481	1320	0.0202403
	340	1.61012	1340	1.42417	340	-0.0824887	1340	-0.66309	340	2.42305	1340	-0.60521
	360	1.26611	1360	1.48634	360	-0.513836	1360	-0.860498	360	2.73334	1360	-1.06957
	380	0.91176	1380	1.16355	380	-0.870439	1380	-1.00956	380	2.67418	1380	-1.42332
	400	0.594637	1400	0.817853	400	-1.17878	1400	-1.104	400	2.28507	1400	-1.65953
	420	0.352995	1420	0.523226	420	-1.43816	1420	-1.19537	420	1.69625	1420	-1.77874
	440	0.179829	1440	0.309166	440	-1.67178	1440	-1.30441	440	1.16577	1440	-1.57821
	460	0.0228807	1460	0.106325	460	-1.87189	1460	-1.46124	460	0.705869	1460	-0.727245
	480	-0.0334173	1480	-0.103172	480	-2.02521	1480	-1.61505	480	0.359202	1480	0.744903
	500	0.0574674	1500	-0.290841	500	-2.13302	1500	-1.78329	500	0.160299	1500	2.16218
	520	0.180701	1520	-0.457933	520	-2.20248	1520	-1.91847	520	-0.0436432	1520	2.52842
	540	0.122979	1540	-0.58044	540	-2.20355	1540	-1.93365	540	-0.310242	1540	1.83018
	560	-0.0394045	1560	-0.668157	560	-2.13495	1560	-1.80735	560	-0.568923	1560	0.902345
	580	-0.191121	1580	-0.650834	580	-1.90827	1580	-1.65803	580	-0.767372	1580	0.123291
	600	-0.289098	1600	-0.521032	600	-1.51237	1600	-1.52029	600	-0.923002	1600	-0.517357
	620	-0.38687	1620	-0.283372	620	-1.05152	1620	-1.37632	620	-0.960196	1620	-1.02904
	640	-0.493159	1640	-0.00414931	640	-0.615595	1640	-1.20424	640	-0.959823	1640	-1.28881
	660	-0.561984	1660	0.23915	660	-0.232828	1660	-1.00735	660	-0.936226	1660	-1.1791
	680	-0.492375	1680	0.434318	680	0.0525016	1680	-0.635266	680	-0.93412	1680	-0.989551
	700	-0.34961	1700	0.488232	700	0.226301	1700	-0.141266	700	-0.892313	1700	-0.991018
	720	-0.271979	1720	0.497882	720	0.318586	1720	0.113621	720	-0.865677	1720	-1.05109
	740	-0.23091	1740	0.470067	740	0.394629	1740	0.0386428	740	-0.825523	1740	-1.13481
	760	-0.27256	1760	0.474717	760	0.374171	1760	-0.131154	760	-0.776064	1760	-1.22416
	780	-0.335107	1780	0.666252	780	0.159923	1780	-0.2707	780	-0.616995	1780	-1.4446
	800	-0.304705	1800	0.847673	800	-0.199107	1800	-0.378973	800	-0.390897	1800	-1.6114
	820	-0.12965	1820	0.816864	820	-0.520946	1820	-0.414845	820	-0.0450296	1820	-1.55626
	840	0.0463938	1840	0.638554	840	-0.66558	1840	-0.375354	840	0.174697	1840	-1.29748
	860	0.123415	1860	0.445653	860	-0.613785	1860	-0.221013	860	0.218397	1860	-1.15849
	880	0.138063	1880	0.197587	880	-0.352129	1880	-0.118445	880	0.184135	1880	-1.26748
	900	0.1158	1900	-0.0590231	900	0.0252097	1900	-0.167345	900	0.28348	1900	-1.57232
	920	0.0591241	1920	-0.258115	920	0.382345	1920	-0.233765	920	0.388264	1920	-1.85585
	940	3.59763e-05	1940	-0.464531	940	0.531556	1940	-0.176158	940	0.388051	1940	-2.0848
	960	-0.0376316	1960	-0.656851	960	0.498133	1960	-0.11721	960	0.296598	1960	-2.24587
	980	0.0480796	1980	-0.78238	980	0.389541	1980	-0.147568	980	0.0950555	1980	-2.31138
	1000	0.366394	2000	-0.908346	1000	0.318735	2000	-0.148313	1000	-0.281607	2000	-2.03542
	1020	0.865896	2020	-1.02995	1020	0.288059	2020	-0.0905571	1020	-0.74071	2020	-1.27345
	1040	1.27097	2040	-1.1535	1040	0.287356	2040	-0.0903868	1040	-1.14859	2040	-0.284566
	1060	1.55929	2060	-1.27261	1060	0.18102	2060	-0.169814	1060	-1.42479	2060	0.521283
	1080	1.67401	2080	-1.40334	1080	-0.0229023	2080	-0.245899	1080	-1.18877	2080	1.13103
	1100	1.70609	2100	-1.49774	1100	-0.275895	2100	-0.299078	1100	0.0974552	2100	1.45839
	1120	1.67903	2120	-1.53971	1120	-0.472877	2120	-0.337035	1120	1.79519	2120	1.23325
	1140	1.68955	2140	-1.58299	1140	-0.581512	2140	-0.376036	1140	2.90177	2140	0.511178
	1160	1.51354	2160	-1.63443	1160	-0.528738	2160	-0.489014	1160	2.86082	2160	-0.235534
	1180	1.17494	2180	-1.67326	1180	-0.334651	2180	-0.568994	1180	2.23022	2180	-0.865597
	1200	0.782365	2200	-1.6719	1200	-0.10299	2200	-0.650359	1200	1.41725	2200	-1.3768
	1220	0.434143	2220	-1.63423	1220	-0.0715252	2220	-0.678843	1220	0.647984	2220	-1.8183
	1240	0.133471	2240	-1.5643	1240	-0.11968	2240	-0.695682	1240	-0.0214333	2240	-2.18462
	1260	-0.15264	2260	-1.43543	1260	-0.137562	2260	-0.704112	1260	-0.434197	2260	-2.39998
	1280	-0.426282	2280	-1.34495	1280	-0.133837	2280	-0.790288	1280	-0.186421	2280	-2.09389
	1300	-0.632524	2300	-1.32897	1300	-0.223802	2300	-0.914102	1300	1.16015	2300	-0.91407
	1320	-0.752734	2320	-1.28459	1320	-0.302292	2320	-1.01603	1320	3.2943	2320	0.762793
Fig. 2b bottom	VS
	Mean				Per trial
	Time from cue (ms)	z-score	Time from out. (ms)	z-score	Time from cue (ms)	z-score
						Trial
						1	2	3	4	5	6	7	8	9	10	11	12	13	14	15	16	17	18	19	20	21	22	23	24	25	26	27	28	29	30	31	32	33	34	35	36	37	38	39	40	41	42	43	44
	-1000	-0.0682023	0		-1000	0.038078	0.0163736	-0.610464	-0.680843	-0.0882965	0.0322595	-0.424557	0.0332029	0.197093	-0.643488	-0.63922	-0.230985	0.30955	-1.28812	-0.292735	-0.0987136	0.956697	-0.214784	-0.0744721	-0.610957	-0.564506	-2.2992	-0.983492	0.245584	1.40837	-0.230537	1.07537	-1.05488	0.361518	0.165382	-0.393506	-1.09659	-0.72216	2.37678	0.114349	0.630072	-0.582712	-0.158196	-0.565429	0.141071	-0.0675488	0.997501	0.992858	-0.202174
	-980	-0.0637181	20		-980	-0.121045	0.0505109	-0.568785	-0.837128	-0.115257	0.235262	-0.552684	0.0767107	0.134872	-0.438141	-0.607512	-0.291761	0.363908	-1.43513	-0.404881	-0.075732	1.23698	-0.145461	-0.177145	-0.582776	-0.522267	-2.3011	-0.934596	0.14657	1.82867	-0.104084	1.20832	-1.08152	0.132953	0.0143862	-0.429132	-1.34618	-0.504373	1.73821	0.384199	0.649553	-0.75795	-0.319266	-0.717158	0.300659	0.0526044	1.23928	0.822789	-0.273118
	-960	-0.0464223	40		-960	-0.117582	0.164397	-0.44517	-1.0324	-0.0811051	0.295668	-0.683216	0.0601895	0.0615428	-0.222484	-0.628369	-0.227698	0.444229	-1.49504	-0.417714	-0.100165	1.58613	-0.122036	-0.295131	-0.426413	-0.488193	-2.33963	-0.852018	-0.0582919	2.11745	0.00977158	1.3722	-1.02029	-0.114295	-0.108404	-0.325264	-1.55894	-0.147448	1.20723	0.516742	0.591377	-0.935769	-0.46486	-0.775119	0.358006	0.23259	1.30189	0.713419	-0.357522
	-940	-0.0293827	60		-940	-0.0876304	0.292937	-0.285514	-1.19879	0.0790514	0.233722	-0.737586	0.0433891	0.00475026	-0.134329	-0.586655	-0.124678	0.528158	-1.45682	-0.385304	-0.148703	2.01709	-0.127515	-0.364847	-0.187553	-0.508169	-2.45612	-0.817465	-0.269813	2.26853	-0.0314315	1.44956	-0.789092	-0.328367	-0.275825	-0.0810864	-1.69597	0.141871	0.785972	0.601772	0.481243	-1.10751	-0.600403	-0.841523	0.364173	0.335595	1.32921	0.659594	-0.423872
	-920	-0.0196565	80		-920	-0.139083	0.309409	-0.11948	-1.25518	0.270935	0.25623	-0.722812	0.0355471	0.00213335	-0.118124	-0.42722	-0.083046	0.506504	-1.29999	-0.39082	-0.287935	2.3139	-0.0951734	-0.382685	0.129599	-0.533124	-2.53627	-0.780218	-0.441061	2.27436	-0.0900655	1.47478	-0.472974	-0.400174	-0.370059	0.390947	-1.71205	0.299902	0.407671	0.719791	0.460156	-1.25107	-0.716387	-0.983164	0.402127	0.370753	1.37491	0.555896	-0.563059
	-900	-0.0075397	100		-900	-0.16643	0.306058	-0.087338	-1.24148	0.362449	0.449299	-0.738633	0.0508125	0.0290819	-0.0574435	-0.357846	-0.175883	0.423162	-1.15271	-0.254181	-0.398405	2.4383	-0.113818	-0.332111	0.373464	-0.530982	-2.52373	-0.670188	-0.506174	2.11234	-0.111904	1.43235	-0.202082	-0.322828	-0.412205	1.03498	-1.63134	0.344573	0.0103956	1.00555	0.524785	-1.28278	-0.800705	-1.12099	0.418306	0.291388	1.40209	0.387373	-0.732326
	-880	0.0119593	120		-880	-0.10589	0.424431	-0.217785	-1.24718	0.298206	0.786416	-0.736963	0.0514823	-0.0248431	0.0446955	-0.415807	-0.311399	0.266691	-0.984387	0.0312447	-0.461598	2.53322	-0.159577	-0.301235	0.399709	-0.511787	-2.48425	-0.510702	-0.404785	1.98788	-0.137524	1.36674	-0.0819058	-0.160617	-0.471398	1.53557	-1.57052	0.44112	-0.359886	1.41523	0.641433	-1.12563	-0.791711	-1.12815	0.3461	0.162618	1.30282	0.194416	-0.852702
	-860	0.0375934	140		-860	-0.0677919	0.550557	-0.453683	-1.25475	0.190109	1.13303	-0.68766	0.0479102	-0.135366	0.0354002	-0.432476	-0.475572	0.109267	-0.794041	0.384318	-0.392242	2.53288	-0.236447	-0.287891	0.217598	-0.463527	-2.47686	-0.271472	-0.145581	2.00027	-0.233096	1.26342	-0.12008	0.0524504	-0.557067	1.66553	-1.5447	0.660401	-0.641247	1.85494	0.701839	-0.863414	-0.709363	-0.968841	0.252694	0.00828304	1.09879	0.00753066	-0.902458
	-840	0.0596537	160	0.0625866	-840	-0.162136	0.601649	-0.658948	-1.25751	0.0770773	1.34056	-0.62828	0.0457055	-0.202431	-0.119385	-0.437227	-0.614929	0.05628	-0.607461	0.803839	-0.242191	2.43522	-0.279578	-0.370367	-0.0787291	-0.393698	-2.42353	-0.0587668	0.0733223	2.0875	-0.341748	1.24265	-0.183374	0.345733	-0.60286	1.5228	-1.58706	0.975878	-0.813009	2.20026	0.623053	-0.583515	-0.598061	-0.801201	0.269333	-0.12089	0.820793	-0.174513	-0.959538
	-820	0.0673705	180	0.242925	-820	-0.274434	0.634509	-0.74316	-1.19182	-0.024702	1.43143	-0.497408	-0.0120352	-0.185087	-0.384891	-0.47776	-0.716232	0.174201	-0.502252	1.10801	-0.0849082	2.45409	-0.321284	-0.448877	-0.354592	-0.165598	-2.29012	0.0233343	0.0678214	2.068	-0.448438	1.26653	-0.17775	0.559403	-0.605265	1.3311	-1.71634	1.21587	-0.927167	2.45373	0.469198	-0.401397	-0.502893	-0.785903	0.442002	-0.212405	0.637403	-0.328885	-0.978916
	-800	0.0610461	200	0.523306	-800	-0.390666	0.632038	-0.663417	-1.03878	-0.0776927	1.41938	-0.353404	-0.23884	-0.133612	-0.599287	-0.489397	-0.77148	0.268565	-0.573222	1.25594	-0.0129231	2.63518	-0.422781	-0.537291	-0.549369	0.203868	-2.20483	-0.0380801	-0.0728256	1.9347	-0.44204	1.28518	-0.0431195	0.563708	-0.66281	1.05648	-1.88774	1.27108	-1.0147	2.81443	0.283787	-0.30651	-0.498153	-0.834027	0.549379	-0.242508	0.526664	-0.44321	-0.974484
	-780	0.0576711	220	0.899016	-780	-0.417542	0.605853	-0.439989	-0.839207	-0.152117	1.29096	-0.295468	-0.507282	-0.0103109	-0.835975	-0.462188	-0.818146	0.253094	-0.664887	1.41699	0.0283561	2.80247	-0.48833	-0.682575	-0.695583	0.615023	-2.20834	-0.17615	-0.16825	1.67304	-0.276261	1.1727	0.147665	0.435277	-0.656461	0.818069	-2.01051	1.13994	-1.17524	3.38489	0.149443	-0.20721	-0.526221	-0.756839	0.512946	-0.257243	0.369252	-0.492567	-0.975321
	-760	0.0647206	240	1.33203	-760	-0.278562	0.583104	-0.236376	-0.64499	-0.176257	1.20035	-0.26459	-0.710924	0.12137	-1.04486	-0.462244	-0.847734	0.23393	-0.746313	1.67521	0.0925346	2.78644	-0.500015	-0.85316	-0.797797	0.921927	-2.2826	-0.353713	-0.165384	1.43141	-0.129335	1.01795	0.336001	0.343552	-0.667159	0.594743	-2.09108	0.90792	-1.3739	3.90671	0.105157	-0.013797	-0.543182	-0.571643	0.359669	-0.261437	0.194195	-0.434273	-1.02962
	-740	0.0807017	260	1.74406	-740	0.0434532	0.530535	-0.122014	-0.525327	-0.107756	1.38912	-0.255986	-0.873011	0.205306	-1.24417	-0.467163	-0.900189	0.232335	-0.788597	1.96675	0.0758805	2.66907	-0.408301	-0.959439	-0.771082	1.0516	-2.39991	-0.480752	-0.0881989	1.26785	-0.170595	0.905792	0.451952	0.325615	-0.740644	0.336608	-2.1373	0.660547	-1.54849	4.29702	0.154885	0.198364	-0.519968	-0.352702	0.165943	-0.302943	0.144697	-0.36389	-1.10183
	-720	0.0924256	280	2.04891	-720	0.526282	0.424828	-0.11837	-0.504282	0.0886963	1.66714	-0.20988	-0.952464	0.286319	-1.40444	-0.37831	-0.961226	0.166675	-0.892641	2.15849	-0.0807721	2.60373	-0.321536	-1.03468	-0.674399	0.974472	-2.48465	-0.508091	-0.000475469	1.17315	-0.278308	0.825732	0.623882	0.40982	-0.940377	0.133093	-2.13424	0.519711	-1.67523	4.4572	0.209372	0.224766	-0.489815	-0.177232	0.0967493	-0.305816	0.0753737	-0.321752	-1.16378
	-700	0.0948006	300	2.23741	-700	1.03144	0.294499	-0.212319	-0.506703	0.165743	1.81876	-0.112293	-0.929021	0.38075	-1.54571	-0.250834	-0.850497	0.0661277	-0.944622	2.16569	-0.287962	2.55297	-0.258362	-1.14972	-0.560099	0.853054	-2.54192	-0.442186	0.0131028	1.09446	-0.291503	0.777303	0.783573	0.543331	-1.19647	0.0317301	-2.09221	0.447242	-1.70707	4.34427	0.182218	0.11698	-0.45361	-0.136492	0.121248	-0.167394	-0.0733971	-0.249995	-1.25642
	-680	0.0879168	320	2.35364	-680	1.44245	0.168827	-0.27051	-0.472558	0.16281	1.88997	0.00578662	-0.867764	0.402131	-1.63181	-0.143654	-0.641026	0.0459847	-0.824542	1.94062	-0.434206	2.34947	-0.204245	-1.31001	-0.561012	0.797064	-2.57881	-0.434832	-0.061824	0.999186	-0.25937	0.714513	0.876794	0.580239	-1.43327	0.0447874	-2.11864	0.331362	-1.65531	3.99697	0.0540008	-0.0369595	-0.4234	-0.198131	0.0799959	0.0931917	-0.187716	-0.0653728	-1.30048
	-660	0.0743091	340	2.47847	-660	1.6279	0.0250357	-0.248959	-0.408085	0.164699	1.79965	0.0716755	-0.707854	0.325544	-1.70609	-0.0732399	-0.452007	0.0685057	-0.638179	1.75434	-0.494002	2.08914	-0.136376	-1.42747	-0.601112	0.882554	-2.52967	-0.471321	-0.201921	0.875628	-0.304896	0.575216	0.94577	0.471697	-1.55552	0.0869142	-2.18512	0.174327	-1.55488	3.56686	-0.119692	-0.160569	-0.303533	-0.174111	-0.0980381	0.316867	-0.277985	-0.00123494	-1.3438
	-640	0.0571908	360	2.63331	-640	1.60571	-0.0186442	-0.175479	-0.355402	0.225897	1.61129	0.0430331	-0.458974	0.187683	-1.76828	0.107334	-0.334557	0.0862148	-0.393251	1.54262	-0.469651	1.85291	-0.0779545	-1.49988	-0.683082	0.995606	-2.44747	-0.531753	-0.357015	0.780205	-0.421197	0.349077	1.05053	0.368234	-1.63481	0.127071	-2.21335	0.0485169	-1.54309	3.16126	-0.281012	-0.193192	-0.179469	0.015989	-0.213534	0.358862	-0.381062	-0.14286	-1.39326
	-620	0.0368386	380	2.76425	-620	1.52081	-0.0120269	-0.120476	-0.327408	0.424689	1.45955	-0.00148719	-0.191425	0.0256855	-1.81621	0.295132	-0.153684	0.0647289	-0.110456	1.29695	-0.406842	1.78037	-0.163322	-1.58358	-0.638308	1.03098	-2.34832	-0.608774	-0.519723	0.667843	-0.418097	0.083553	1.09955	0.423137	-1.75371	0.133712	-2.06002	-0.0745395	-1.62582	2.81032	-0.404114	-0.141277	-0.170503	0.213752	-0.309694	0.269817	-0.460956	-0.277179	-1.37269
	-600	0.0164235	400	2.82656	-600	1.34684	-0.0418189	-0.100263	-0.212815	0.623679	1.29354	-0.0160914	-0.0524453	-0.0865353	-1.92424	0.386402	0.0544488	-0.0355105	0.0607658	1.1219	-0.313847	1.81246	-0.298726	-1.71111	-0.380864	0.976643	-2.31472	-0.766408	-0.657417	0.514284	-0.273787	-0.121647	1.0556	0.677359	-1.91427	0.119811	-1.91561	-0.197508	-1.72916	2.46017	-0.43216	-0.0385935	-0.23806	0.196531	-0.286715	0.178732	-0.528798	-0.30531	-1.22921
	-580	0.00150414	420	2.77644	-580	1.15333	-0.0540311	-0.0285486	-0.120946	0.719452	1.04471	0.00977732	-0.0446591	-0.0324433	-1.9963	0.300135	0.224004	-0.145038	-0.0510794	1.10781	-0.0467791	1.81972	-0.373947	-1.77405	0.0284632	1.01095	-2.18865	-0.90344	-0.790826	0.276178	-0.0754781	-0.284673	1.00481	0.945874	-1.99002	0.115618	-1.87881	-0.21854	-1.7821	2.12608	-0.353285	0.00389026	-0.273495	0.0222866	-0.0720474	0.191227	-0.601785	-0.302903	-1.12589
	-560	0.00937207	440	2.63127	-560	1.07309	-0.00319433	0.0482051	-0.0924118	0.645451	0.828498	0.110394	-0.156987	0.0971773	-1.91072	0.17176	0.340319	-0.177519	-0.215041	1.09407	0.305696	1.6819	-0.318656	-1.6868	0.413371	1.02725	-1.94678	-1.0053	-0.912394	0.0486539	0.0914668	-0.408198	0.96818	0.978592	-1.90727	0.12437	-1.89103	-0.154947	-1.81056	1.85964	-0.22712	-0.00823566	-0.136267	-0.197435	0.252866	0.343006	-0.584978	-0.337335	-1.039
	-540	0.0234355	460	2.41982	-540	1.06356	0.044632	0.168972	0.0462453	0.578698	0.758827	0.221312	-0.330739	0.197316	-1.61168	0.0318605	0.393065	-0.055066	-0.245055	0.980833	0.504861	1.52597	-0.150772	-1.48645	0.689842	0.887621	-1.69573	-1.08721	-0.957645	-0.0465072	0.188489	-0.533075	0.920797	0.743771	-1.74398	0.113704	-1.80145	-0.110393	-1.86662	1.63498	-0.042363	-0.000897042	0.0238887	-0.359112	0.504627	0.465198	-0.482097	-0.25919	-0.9917
	-520	0.025249	480	2.19116	-520	0.971678	-0.0153497	0.274395	0.282552	0.571337	0.779359	0.333221	-0.511524	0.145952	-1.32951	-0.0788056	0.407117	0.148015	-0.26128	0.82133	0.397732	1.33216	0.0263097	-1.25542	0.762742	0.701932	-1.47946	-1.21831	-0.935063	0.0211318	0.267028	-0.652899	0.853307	0.447273	-1.56713	0.0743915	-1.65672	-0.137752	-1.98395	1.38077	0.143464	0.0574679	0.0841935	-0.398792	0.582915	0.428374	-0.462131	-0.042628	-0.870891
	-500	2.21071e-05	500	1.98792	-500	0.875866	-0.0409953	0.40171	0.392731	0.657324	0.786416	0.401629	-0.632057	0.0645216	-1.19391	-0.131848	0.324493	0.298807	-0.399509	0.661084	0.0951368	1.09123	0.124927	-1.12104	0.544264	0.669595	-1.40453	-1.36394	-0.901161	0.284049	0.251416	-0.774956	0.820844	0.144892	-1.41422	0.0118908	-1.57277	-0.150113	-2.1305	1.15015	0.298033	0.18082	0.0514713	-0.370592	0.573104	0.233509	-0.505252	0.189574	-0.771704
	-480	-0.0369928	520	1.81544	-480	0.848269	0.0116023	0.434336	0.35779	0.726333	0.713347	0.499274	-0.65762	-0.0223375	-1.17118	-0.12884	0.205676	0.227216	-0.627669	0.549823	-0.121065	0.855905	0.19903	-1.09868	0.185767	0.721213	-1.50645	-1.49987	-0.878086	0.73656	0.173276	-0.854223	0.779202	-0.103275	-1.20068	-0.128729	-1.45271	-0.155913	-2.30323	1.08811	0.366202	0.350009	0.114032	-0.271697	0.538535	0.00877135	-0.495492	0.427764	-0.691732
	-460	-0.0752307	540	1.67033	-460	0.953225	0.0871758	0.447831	0.180004	0.831666	0.610133	0.577446	-0.566251	0.00761772	-1.18292	-0.140028	0.13399	-0.00372933	-0.807612	0.436676	-0.19431	0.709464	0.267794	-1.1892	-0.152956	0.762815	-1.64173	-1.52609	-0.785702	1.07799	0.0965567	-0.896808	0.659113	-0.30997	-0.912064	-0.291523	-1.29278	-0.209108	-2.4807	1.22433	0.462208	0.480528	0.189099	-0.143069	0.450379	-0.213525	-0.450525	0.721984	-0.696705
	-440	-0.109974	560	1.55065	-440	1.08924	0.0682327	0.563872	-0.0713099	0.876534	0.545457	0.651203	-0.450742	0.0510751	-1.2277	-0.133534	0.162734	-0.156592	-0.922518	0.367113	-0.218278	0.750408	0.281128	-1.21428	-0.460429	0.813305	-1.71024	-1.43908	-0.571807	1.1256	0.0312688	-0.927527	0.460141	-0.480275	-0.64406	-0.420239	-1.0511	-0.282338	-2.63014	1.392	0.540013	0.528487	0.237725	0.107333	0.398942	-0.407155	-0.38218	0.891338	-0.731083
	-420	-0.141063	580	1.44974	-420	1.15643	-0.0363376	0.682106	-0.304256	0.817283	0.497973	0.575267	-0.436481	0.0442266	-1.29331	-0.145621	0.277158	-0.19078	-1.03109	0.26797	-0.348799	0.887586	0.20655	-1.08661	-0.743648	0.856904	-1.67528	-1.35439	-0.290339	0.931052	0.0138663	-0.99672	0.245461	-0.468852	-0.454593	-0.482402	-0.759136	-0.342739	-2.7329	1.47465	0.627782	0.545056	0.231329	0.525151	0.380841	-0.550115	-0.392052	1.01666	-0.794433
	-400	-0.173662	600	1.37387	-400	1.1766	-0.173796	0.646576	-0.464926	0.605207	0.441632	0.380544	-0.518641	0.00733933	-1.39175	-0.186408	0.363157	-0.240969	-1.15257	0.267542	-0.561906	1.04265	0.0550452	-0.891416	-0.969758	0.764263	-1.61157	-1.38162	-0.175199	0.710817	0.14703	-1.07969	0.0471293	-0.422416	-0.388916	-0.462394	-0.464193	-0.439081	-2.80793	1.46416	0.697199	0.571487	0.218195	0.909671	0.398311	-0.655303	-0.514899	1.1354	-0.911782
	-380	-0.207245	620	1.31133	-380	1.27912	-0.325511	0.463916	-0.517952	0.357711	0.429319	0.280918	-0.683519	-0.015155	-1.54094	-0.284818	0.351637	-0.310463	-1.30348	0.270199	-0.747676	1.08299	-0.213554	-0.713646	-1.18367	0.623824	-1.60758	-1.40682	-0.217642	0.584839	0.331349	-1.14028	-0.101721	-0.449222	-0.451946	-0.351266	-0.0729633	-0.517789	-2.90086	1.38901	0.646132	0.62538	0.124768	0.962337	0.454194	-0.761295	-0.692362	1.27221	-1.02213
	-360	-0.245809	640	1.25221	-360	1.47371	-0.430195	0.230153	-0.444764	0.158326	0.345533	0.312589	-0.808377	-0.110644	-1.72402	-0.344888	0.240733	-0.322129	-1.39723	0.218156	-0.866144	1.0608	-0.453781	-0.553797	-1.37817	0.500524	-1.72972	-1.42063	-0.3265	0.693382	0.356855	-1.16072	-0.217847	-0.550761	-0.689421	-0.153577	0.947101	-0.59884	-3.00532	1.1764	0.455873	0.689421	0.0161508	0.7376	0.502877	-0.891904	-0.799829	1.28393	-1.08618
	-340	-0.28355	660	1.18997	-340	1.57481	-0.477566	-0.0549967	-0.434683	-0.0314422	0.252077	0.319127	-0.815493	-0.2786	-1.89455	-0.401893	0.0973323	-0.260161	-1.44241	0.0662834	-0.98916	0.960472	-0.603971	-0.397887	-1.44701	0.442623	-1.91488	-1.39523	-0.39277	0.931518	0.21428	-1.12057	-0.303871	-0.615738	-0.977228	0.0496839	2.51258	-0.631237	-3.09007	0.881089	0.218265	0.74403	-0.13147	0.505423	0.544101	-0.986722	-0.883946	1.25279	-1.02294
	-320	-0.323273	680	1.13305	-320	1.50895	-0.459646	-0.372346	-0.593844	-0.175355	0.190653	0.179084	-0.755241	-0.386338	-2.02855	-0.494738	0.107689	-0.268638	-1.39609	-0.0931341	-1.08503	0.866039	-0.703344	-0.356053	-1.33522	0.447226	-2.0899	-1.39046	-0.449313	1.12359	-0.0378863	-1.11196	-0.427923	-0.642342	-1.23372	0.208595	3.65118	-0.566238	-3.13688	0.64658	-0.0232984	0.87389	-0.344022	0.323041	0.654949	-0.991835	-0.922173	1.19378	-0.907971
	-300	-0.350614	700	1.08788	-300	1.25778	-0.364107	-0.634635	-0.822035	-0.0961083	0.304381	-0.00547788	-0.736459	-0.375425	-2.10815	-0.633794	0.333162	-0.412772	-1.28652	-0.18276	-1.03833	0.83552	-0.827622	-0.520312	-1.14119	0.513638	-2.24402	-1.35992	-0.467494	1.13936	-0.190727	-1.18245	-0.550401	-0.635454	-1.45272	0.251285	4.0141	-0.395992	-3.1754	0.463554	-0.242437	1.0585	-0.549521	0.122074	0.802718	-0.793523	-0.868677	1.11389	-0.770596
	-280	-0.36856	720	1.05768	-280	0.920918	-0.247552	-0.846419	-0.993953	0.132268	0.52475	-0.14985	-0.765818	-0.392825	-2.1351	-0.799302	0.572018	-0.622259	-1.22744	-0.170985	-0.958207	0.912443	-0.988854	-0.719971	-1.01155	0.473542	-2.3808	-1.34384	-0.497343	0.978049	-0.110624	-1.2505	-0.677309	-0.568096	-1.62746	0.154565	3.81378	-0.0538885	-3.18788	0.265063	-0.413244	1.20679	-0.730949	-0.0911269	0.90014	-0.423298	-0.688111	0.937543	-0.625544
	-260	-0.37542	740	1.0358	-260	0.552548	-0.104839	-1.03087	-1.14819	0.391835	0.753686	-0.295638	-0.686756	-0.497835	-2.10447	-0.938021	0.699214	-0.779235	-1.2865	-0.00253653	-0.885811	1.00174	-1.06528	-0.781197	-0.842322	0.39167	-2.4643	-1.35641	-0.580608	0.840905	0.313747	-1.12873	-0.783235	-0.43447	-1.68168	-0.0810864	3.35508	0.522054	-3.08389	0.0780672	-0.543038	1.16121	-0.885394	-0.269774	1.02235	-0.0582134	-0.395352	0.686549	-0.422899
	-240	-0.377463	760	1.0279	-240	0.276251	0.00214495	-1.21	-1.28223	0.473901	0.880279	-0.408509	-0.477059	-0.494077	-2.05728	-1.01588	0.79656	-0.88258	-1.37892	0.229873	-0.828892	1.07895	-1.09069	-0.594883	-0.653021	0.282961	-2.52959	-1.39475	-0.722964	0.80764	0.897784	-0.783415	-0.875873	-0.287671	-1.67282	-0.261694	2.78203	1.14527	-2.97445	0.116201	-0.598626	0.967228	-1.01568	-0.420165	1.24258	0.160004	-0.171133	0.419972	-0.228903
	-220	-0.381653	780	1.02609	-220	0.0847372	0.0530385	-1.37854	-1.37045	0.386871	0.881935	-0.510513	-0.314469	-0.331634	-2.02057	-1.08689	0.889135	-0.935595	-1.42418	0.541849	-0.742964	1.19417	-1.03744	-0.325703	-0.556697	0.213914	-2.56253	-1.45592	-0.859094	0.920614	1.41249	-0.397068	-0.954932	-0.137829	-1.66688	-0.41115	2.28503	1.48219	-2.93951	0.279705	-0.510411	0.739472	-1.12127	-0.595329	1.50203	0.16549	-0.120042	0.174392	-0.0704194
	-200	-0.379583	800	1.01812	-200	-0.0533564	0.159483	-1.49891	-1.42439	0.233229	0.814151	-0.560807	-0.325576	-0.0905164	-1.90782	-1.08582	0.889629	-0.959347	-1.38553	0.890264	-0.753756	1.4016	-0.86916	-0.139999	-0.612036	0.114006	-2.46932	-1.4782	-0.936134	1.19916	1.7463	-0.136361	-1.06412	0.0402817	-1.65756	-0.555484	1.78105	1.70868	-2.99036	0.455439	-0.204992	0.485889	-1.16816	-0.758065	1.64937	0.0576024	-0.0759418	-0.0714743	0.027795
	-180	-0.372958	820	0.99827	-180	-0.159559	0.231677	-1.61939	-1.40406	0.169212	0.690549	-0.614469	-0.386108	0.172316	-1.69257	-0.970852	0.931611	-0.954171	-1.21894	1.08755	-0.830261	1.57719	-0.571853	-0.0840708	-0.830928	-0.0443819	-2.28358	-1.53762	-0.968589	1.63575	2.0012	0.145609	-1.17159	0.187512	-1.6119	-0.722978	1.3175	2.08772	-3.04877	0.538441	0.128028	0.260656	-1.19431	-0.835671	1.53499	-0.0528707	-0.0391127	-0.286518	0.218008
	-160	-0.380987	840	0.986477	-160	-0.212674	0.293618	-1.72835	-1.40491	0.184271	0.520103	-0.716896	-0.339195	0.326045	-1.41867	-0.787411	1.14716	-0.93954	-1.04761	1.2117	-0.951907	1.54313	-0.354967	-0.147988	-1.06475	-0.236381	-2.0843	-1.64563	-1.01856	2.00817	2.28333	0.514511	-1.23937	0.261758	-1.64856	-0.899899	0.931929	2.48328	-3.12	0.70312	0.24765	-0.000925709	-1.28837	-0.757341	1.2297	-0.124968	-0.103263	-0.501476	0.461382
	-140	-0.410939	860	0.970769	-140	-0.247142	0.391827	-1.73968	-1.31048	0.131845	0.368476	-0.874345	-0.249138	0.386457	-1.21379	-0.619937	1.29411	-1.00498	-0.961281	1.26643	-1.11352	1.38005	-0.34988	-0.283951	-1.20729	-0.412342	-1.85758	-1.75535	-1.06384	2.0531	2.43802	0.920594	-1.2642	0.193395	-1.73458	-1.04288	0.551315	2.52174	-3.14907	0.803233	0.18888	-0.270591	-1.38028	-0.539347	0.946069	-0.23863	-0.199237	-0.71523	0.602892
	-120	-0.441592	880	0.953479	-120	-0.206135	0.567995	-1.67778	-1.20648	0.0310242	0.277953	-0.942696	-0.236914	0.331641	-1.15939	-0.404985	1.24559	-1.13339	-0.939123	1.22922	-1.2633	1.23256	-0.503621	-0.346898	-1.25762	-0.570007	-1.72341	-1.85014	-1.15359	1.83549	2.5117	1.37508	-1.32257	0.0854265	-1.82852	-1.17579	0.134647	2.39699	-3.14718	0.853216	0.14168	-0.497372	-1.38968	-0.27061	0.711176	-0.414508	-0.276782	-0.888881	0.571109
	-100	-0.459696	900	0.92834	-100	-0.116501	0.76765	-1.64647	-1.15417	0.0462812	0.298456	-0.837834	-0.271213	0.287098	-1.12353	-0.165944	1.1844	-1.26012	-0.902961	1.08986	-1.34016	1.07375	-0.621861	-0.343485	-1.24725	-0.72385	-1.71172	-1.87771	-1.2793	1.53913	2.5266	1.91584	-1.36829	-0.0891829	-1.87796	-1.29916	-0.248273	2.31342	-3.16576	0.888969	0.171184	-0.717645	-1.24748	0.055001	0.472382	-0.587629	-0.323287	-0.987136	0.447436
	-80	-0.477477	920	0.894253	-80	-0.0515554	0.963016	-1.73284	-1.18003	0.112611	0.401351	-0.66213	-0.349214	0.234342	-1.12018	0.0926889	1.17789	-1.31006	-0.922275	0.933077	-1.2802	0.833777	-0.688668	-0.389898	-1.25643	-0.845905	-1.79514	-1.65478	-1.41722	1.24863	2.55839	2.29661	-1.41725	-0.312467	-1.95004	-1.37708	-0.56064	2.21687	-3.21359	0.907286	0.200569	-0.888928	-0.944671	0.418732	0.21345	-0.697154	-0.311458	-1.06975	0.257412
	-60	-0.499747	940	0.856482	-60	-0.0943079	1.04526	-1.76655	-1.22909	0.0616793	0.536134	-0.493276	-0.439104	0.195033	-1.15761	0.324056	1.15903	-1.30595	-0.991321	0.806583	-1.01893	0.545106	-0.760899	-0.479587	-1.28049	-0.971058	-1.79488	-1.08858	-1.48277	0.989478	2.4339	2.32219	-1.46344	-0.597427	-2.03944	-1.35415	-0.742114	2.06622	-3.26113	0.859861	0.239263	-1.02942	-0.503864	0.903345	0.0686931	-0.774393	-0.303964	-1.1314	0.0969018
	-40	-0.519166	960	0.8314	-40	-0.0933935	0.926578	-1.74472	-1.19122	0.00270985	0.741982	-0.313299	-0.505608	0.117945	-1.25448	0.495888	1.10943	-1.27179	-0.938067	0.689835	-0.671746	0.328653	-0.871815	-0.600403	-1.30743	-1.04983	-1.71592	-0.428629	-1.48651	0.768951	2.21301	2.23479	-1.49844	-0.824471	-2.14902	-1.29612	-0.826525	1.90133	-3.32059	0.709206	0.236229	-1.10444	-0.0551185	1.25005	-0.000644404	-0.817623	-0.397253	-1.18548	-0.026204
	-20	-0.544917	980	0.795555	-20	-0.0708674	0.671827	-1.65504	-0.989796	-0.0183003	0.865759	-0.240363	-0.585507	0.0422222	-1.39306	0.599639	1.0817	-1.24555	-0.773021	0.596751	-0.477046	0.168129	-1.04557	-0.701412	-1.28943	-1.10426	-1.67013	-0.0406063	-1.44438	0.585684	1.89968	2.26724	-1.52047	-0.92449	-2.24684	-1.21637	-0.891663	1.67748	-3.38024	0.497043	0.316027	-1.06987	0.324699	1.35326	-0.0795061	-0.850771	-0.58386	-1.25208	-0.0894731
	0	-0.584567	1000	0.743407	0	-0.110988	0.425595	-1.54711	-0.618022	0.0294731	0.893203	-0.318563	-0.558158	-0.0192195	-1.51495	0.536674	1.04752	-1.18016	-0.672472	0.433761	-0.4811	-0.0189078	-1.22715	-0.806304	-1.29073	-1.19751	-1.71433	0.131343	-1.44204	0.402768	1.53784	2.19085	-1.52717	-0.959475	-2.33365	-1.18865	-0.859577	1.46406	-3.37898	0.243629	0.418428	-0.838962	0.508668	1.28494	-0.108394	-0.8053	-0.736042	-1.343	-0.151607
	20	-0.623069	1020	0.690165	20	-0.168176	0.216937	-1.50005	-0.33111	0.102938	0.866891	-0.463728	-0.397159	-0.0600322	-1.6813	0.407934	1.173	-1.01292	-0.599714	0.211868	-0.619318	-0.211171	-1.37332	-0.917216	-1.29709	-1.28291	-1.84589	0.122445	-1.44618	0.189121	1.11921	2.04072	-1.52679	-1.0547	-2.31525	-1.20821	-0.742972	1.32668	-3.37361	0.0289662	0.455011	-0.469078	0.647838	1.12371	-0.0581627	-0.776835	-0.835791	-1.41533	-0.227119
	40	-0.648514	1040	0.660506	40	-0.121627	0.0276485	-1.58756	-0.103034	0.0539802	0.901015	-0.635356	-0.179871	-0.211869	-1.79904	0.350254	1.35245	-0.81857	-0.483101	-0.0542943	-0.804184	-0.337227	-1.44865	-1.03193	-1.38805	-1.27515	-1.95837	-0.00347137	-1.49256	0.0277208	0.718868	1.94419	-1.56622	-1.1381	-2.16323	-1.22397	-0.588491	1.34182	-3.34853	-0.159352	0.405699	-0.13454	0.89591	0.758415	-0.00345577	-0.863122	-0.851535	-1.41834	-0.359657
	60	-0.664569	1060	0.634034	60	0.00491224	-0.0963761	-1.67309	0.0928631	-0.122054	0.938682	-0.784342	-0.0495151	-0.440291	-1.88517	0.411476	1.36923	-0.706273	-0.429549	-0.256667	-0.964535	-0.419871	-1.45539	-1.09635	-1.49416	-1.1478	-2.02031	-0.153695	-1.5473	-0.093942	0.458967	1.97132	-1.61418	-1.16385	-1.94634	-1.17773	-0.567314	1.41204	-3.33794	-0.341055	0.35942	0.0710845	1.19187	0.358765	0.0221047	-0.994506	-0.733386	-1.38517	-0.431061
	80	-0.637889	1080	0.6109	80	0.159436	-0.0685721	-1.64092	0.365137	-0.233591	1.19718	-0.907912	-0.0367892	-0.611727	-1.91626	0.516576	1.17908	-0.569104	-0.379978	-0.308111	-1.02712	-0.461715	-1.39588	-0.999082	-1.50024	-0.866199	-2.01033	-0.119255	-1.6253	-0.185634	0.441223	1.9841	-1.64318	-1.14034	-1.81123	-1.15001	-0.694266	1.53419	-3.30717	-0.496973	0.464736	0.240819	1.40764	0.00754565	0.19618	-0.970608	-0.50528	-1.28035	-0.420629
	100	-0.498492	1100	0.58555	100	0.215239	0.17374	-1.37347	0.878757	-0.209817	1.60926	-0.973178	-0.101423	-0.705685	-1.83494	0.687031	1.00213	-0.398672	-0.276341	-0.172443	-0.861433	-0.522899	-1.32574	-0.611722	-1.2928	-0.47033	-1.82882	0.244825	-1.68326	-0.111027	0.751341	2.12187	-1.62316	-1.08214	-1.67358	-1.07291	-0.662206	1.62338	-3.28859	-0.612522	0.680841	0.486032	1.65372	-0.254002	0.637019	-0.574473	-0.0391966	-0.915378	-0.337495
	120	-0.215148	1120	0.575628	120	0.139182	0.472456	-0.979457	1.95954	-0.173042	1.99403	-0.848646	-0.0696364	-0.803847	-1.59614	0.896557	1.04202	-0.283381	-0.00616793	0.167227	-0.439766	-0.540932	-1.18134	-0.0118586	-0.94108	0.0121583	-1.31391	0.809652	-1.74021	0.173903	1.21407	2.75879	-1.51003	-0.772812	-1.48271	-1.05287	-0.235942	1.55569	-3.17876	-0.652068	1.00631	1.12595	2.11654	-0.430448	1.30678	0.198696	0.494057	-0.423215	-0.145364
	140	0.13569	1140	0.572407	140	-0.0397243	0.595288	-0.565653	3.14907	-0.182518	2.16642	-0.54824	0.00652328	-0.916931	-1.21558	0.946788	1.2299	-0.324255	0.220312	0.455139	-0.00648602	-0.395682	-1.07772	0.544811	-0.376993	0.496152	-0.679055	1.33861	-1.61676	0.430989	1.45188	3.7326	-1.23273	-0.154217	-1.20652	-1.06751	0.403589	1.45923	-3.00503	-0.646599	1.25117	2.17082	2.65734	-0.465754	1.82012	1.01116	0.777225	-0.0115761	0.0499568
	160	0.473144	1160	0.572995	160	-0.263849	0.521049	-0.181202	3.83128	-0.198367	2.16727	-0.219419	-0.0263518	-0.917265	-0.939732	0.749574	1.44877	-0.29197	0.223211	0.532104	0.266444	0.052672	-0.924982	0.923432	0.463455	0.873609	-0.137414	1.73988	-1.23237	0.627026	1.32508	4.49628	-0.746052	0.585721	-0.821775	-1.04899	0.922601	1.37393	-2.80337	-0.404946	1.3365	3.18745	2.86784	-0.227836	1.99479	1.68029	0.753455	0.512269	0.116334
	180	0.732678	1180	0.565607	180	-0.488833	0.315572	0.11135	3.88265	-0.267263	2.12879	-0.0725271	-0.167257	-0.834303	-0.834221	0.550054	1.62173	-0.150885	0.0938128	0.376859	0.483468	0.576613	-0.75528	1.22379	1.31068	1.16416	0.0219328	1.83346	-0.717028	0.909652	1.02301	4.67854	-0.353789	1.12617	-0.239056	-0.913463	1.04328	1.17231	-2.66869	0.133931	1.48173	3.64307	2.59786	0.152197	1.80339	2.3387	0.607257	1.34761	0.201846
	200	0.907198	1200	0.564612	200	-0.710991	0.104614	0.397838	3.65791	-0.288979	2.09452	-0.0572436	-0.318237	-0.76966	-0.758213	0.457294	1.77078	0.0396061	0.0408022	0.215298	0.699971	1.0051	-0.548988	1.48321	1.79675	1.48345	-0.158975	1.63602	-0.20056	1.22627	0.758564	4.51146	-0.206686	1.40298	0.525674	-0.777825	0.861591	0.903819	-2.62982	0.695828	1.83914	3.65907	2.12782	0.422689	1.4987	2.82041	0.525461	2.24978	0.252791
	220	1.02482	1220	0.570461	220	-0.933869	0.0644555	0.832965	3.27127	-0.246535	1.94266	-0.170794	-0.429588	-0.804014	-0.492459	0.407288	2.1027	0.215969	0.115808	0.154223	0.880536	1.33373	-0.186048	1.66434	1.95552	1.97257	-0.446686	1.23223	0.468946	1.5547	0.589543	4.14103	-0.108045	1.45466	1.11755	-0.742958	0.591443	0.643939	-2.65713	1.06497	2.23123	3.52938	1.66665	0.445762	1.10566	3.03874	0.566401	2.78451	0.210765
	240	1.13911	1240	0.573574	240	-1.02068	0.26252	1.22277	3.09237	-0.111506	1.73913	-0.294251	-0.438128	-0.789983	-0.00885548	0.407681	2.70133	0.333638	0.274352	0.274001	1.04113	1.51191	0.457343	1.82765	2.23312	2.50899	-0.623952	0.92698	1.24196	2.22406	0.524795	3.6637	0.0631567	1.55572	1.22146	-0.659324	0.349709	0.421436	-2.61072	1.27719	2.46336	3.32192	1.36164	0.40845	0.752716	3.10142	0.684355	2.96392	0.19663
	260	1.25547	1260	0.550248	260	-0.838057	0.599548	1.7256	3.12751	0.0592539	1.55649	-0.321818	-0.277101	-0.723085	0.660354	0.589773	3.26146	0.393871	0.424798	0.471315	1.06362	1.55228	1.05539	1.96878	2.57027	2.97509	-0.65979	0.766033	1.82223	2.86993	0.491611	3.15768	0.463725	1.68251	0.966394	-0.419339	0.198847	0.281683	-2.48859	1.30309	2.56999	3.04472	1.20083	0.481291	0.550211	3.15168	0.751917	2.87322	0.382761
	280	1.35831	1280	0.525963	280	-0.402054	1.01601	2.21373	3.03496	0.282159	1.33176	-0.154803	-0.0110306	-0.676565	1.27859	0.96832	3.4627	0.473968	0.535911	0.646108	1.04056	1.75752	1.48249	1.95826	2.88784	3.10714	-0.643956	0.739733	2.16059	3.09191	0.539895	2.63638	0.965936	1.87598	0.581922	-0.110494	0.0575269	0.304794	-2.33599	1.18155	2.60502	2.71227	1.26088	0.70143	0.555404	3.08102	0.74199	2.68869	0.672648
	300	1.45074	1300	0.518649	300	-0.120436	1.42728	2.48029	2.74386	0.480416	1.07373	0.239992	0.298213	-0.653903	1.64673	1.32812	3.41146	0.843704	0.69237	0.807469	1.00541	2.25164	1.90508	1.67	3.1088	3.03412	-0.706871	0.674613	2.26621	2.97748	0.677522	2.1372	1.68385	1.98308	0.309488	0.320117	-0.12443	0.517924	-2.13435	1.10963	2.55065	2.40451	1.51686	0.918866	0.773198	3.03038	0.719814	2.53606	0.960697
	320	1.5255	1320	0.540952	320	-0.152549	1.75928	2.42421	2.41754	0.681605	0.812815	0.674808	0.576758	-0.557913	2.01119	1.55282	3.28182	1.28786	0.865352	0.848652	1.02525	2.65051	2.36742	1.18648	3.25402	2.9024	-0.721359	0.58252	2.45459	2.91789	0.83824	1.69285	2.47341	2.00303	0.32875	0.812075	-0.418998	0.690865	-1.87752	1.25093	2.39763	2.19315	1.7737	0.990314	1.09932	3.05994	0.734467	2.47636	1.23072
	340	1.57292	1340	0.570521	340	-0.30433	2.00878	2.37422	2.21942	0.921713	0.543627	0.968845	0.876876	-0.289624	2.30138	1.69961	3.09406	1.64786	1.09888	0.69658	0.960766	2.81713	2.61569	0.655751	3.15623	2.93329	-0.666995	0.469487	2.73696	2.97043	1.09078	1.34729	3.00969	1.84504	0.635469	1.03537	-0.66931	0.783809	-1.65754	1.37907	2.18727	2.25556	1.79974	0.933468	1.35022	3.2029	0.694506	2.69075	1.41666
	360	1.60029	1360	0.594148	360	-0.486256	2.18824	2.79112	2.20803	1.13283	0.392436	0.994487	1.16321	-0.0150158	2.43845	1.88999	2.97611	1.76611	1.32343	0.468057	0.83293	2.92812	2.59179	0.298379	2.85415	3.10751	-0.58294	0.324793	3.07859	3.05442	1.64262	1.05604	3.15105	1.66245	0.932137	0.8804	-0.71236	0.991959	-1.38121	1.5017	2.04153	2.45794	1.68044	0.90563	1.42062	3.32929	0.712319	3.11642	1.42255
	380	1.6053	1380	0.605186	380	-0.666936	2.36625	3.70852	2.29739	1.32942	0.364091	0.886427	1.35926	0.245255	2.38665	1.91585	3.14203	1.67329	1.43685	0.35288	0.559178	2.99197	2.40459	0.188466	2.38188	3.24074	-0.50712	0.150205	3.60875	2.94809	2.31418	0.814837	3.23256	1.52914	1.11039	0.582868	-0.579645	1.48547	-1.12951	1.65068	2.03779	2.59935	1.52374	0.862215	1.32787	3.32282	0.890593	3.50475	1.20802
	400	1.58648	1400	0.605051	400	-0.810405	2.47173	4.69465	2.3384	1.54201	0.495476	0.788981	1.37762	0.375934	2.33746	1.78118	3.61075	1.47796	1.2565	0.365713	0.216345	2.83978	2.29231	0.383852	1.91863	3.2142	-0.398206	-0.0774887	4.36917	2.5857	2.81513	0.625408	3.33449	1.33479	1.16216	0.402035	-0.332014	1.98239	-1.03766	1.77373	2.06827	2.71391	1.45741	0.794529	1.15402	3.17702	1.14815	3.70157	0.908643
	420	1.54925	1420	0.584004	420	-0.912257	2.61572	5.12436	2.22572	1.71694	0.606038	0.761018	1.16293	0.534674	2.28706	1.70113	4.05428	1.38398	0.890517	0.451337	-0.0747185	2.52716	2.31819	0.682522	1.57963	3.04249	-0.295784	-0.229902	4.99093	2.12692	2.94392	0.505877	3.33662	1.1344	0.983199	0.486739	-0.0486505	2.25278	-1.08653	1.77958	2.00269	2.97007	1.59461	0.680949	0.942311	2.91922	1.5022	3.69748	0.729998
	440	1.4926	1440	0.539523	440	-1.02311	2.92898	5.00345	2.04802	1.62568	0.675332	0.72847	0.862168	0.696088	2.19828	1.70048	4.24536	1.49846	0.616281	0.568286	-0.278759	2.10232	2.37765	1.01828	1.38521	2.6807	-0.272244	-0.212387	5.24449	1.71141	2.78277	0.439268	3.28128	0.975464	0.658784	0.825779	0.149873	2.17794	-1.23256	1.86852	1.73388	3.34741	1.94433	0.552627	0.932758	2.61	1.90609	3.55826	0.698296
	460	1.41636	1460	0.494225	460	-1.02059	3.28901	4.5509	1.92371	1.44778	0.68114	0.650807	0.520859	0.92671	2.06776	1.70113	4.03918	1.78794	0.633915	0.693379	-0.447847	1.74919	2.25904	1.24396	1.23612	2.40202	-0.283565	-0.0367048	5.0898	1.33968	2.52114	0.360237	3.10338	0.853978	0.394184	1.22217	0.156628	1.95002	-1.41478	2.05504	1.40895	3.63006	2.17633	0.5266	1.22528	2.31636	2.1427	3.30116	0.739863
	480	1.32787	1480	0.455489	480	-0.767791	3.65981	3.92341	1.8028	1.39973	0.628284	0.548124	0.244575	1.11532	2.02548	1.8204	3.62178	2.02173	0.759412	0.769715	-0.639095	1.49193	2.0939	1.36941	1.16928	2.36983	-0.156389	0.217065	4.88856	1.02659	2.47189	0.256359	2.83753	0.664186	0.23449	1.4359	0.0447942	1.82787	-1.47516	2.0925	1.17444	3.53067	2.35939	0.593813	1.71211	2.03158	1.96574	3.11124	0.858023
	500	1.2308	1500	0.428465	500	-0.294494	3.82964	3.28211	1.67456	1.52548	0.462426	0.556587	0.00911868	1.27682	2.01382	2.0704	3.17016	2.07508	0.807222	0.819301	-0.821688	1.31497	2.04948	1.40143	1.20069	2.48378	-0.00836364	0.430331	4.6912	0.729272	2.5353	0.19445	2.59613	0.540146	0.154143	1.29691	-0.153514	1.96376	-1.28529	1.88357	0.970468	3.09832	2.50509	0.614573	2.09095	1.75563	1.6206	3.12344	1.02245
	520	1.12046	1520	0.422119	520	0.205486	3.65293	2.74161	1.63834	1.57492	0.232299	0.630938	-0.0146027	1.39486	1.98396	2.24358	2.75599	2.05936	0.719268	0.779775	-0.909806	1.18024	1.93731	1.46959	1.15111	2.40002	0.109998	0.479199	4.4467	0.440086	2.56652	0.221733	2.44725	0.523213	0.0421862	0.977261	-0.360669	2.2432	-0.915112	1.588	0.711683	2.6183	2.45732	0.516039	2.25439	1.37639	1.2751	3.3602	1.09105
	540	1.00371	1540	0.434716	540	0.418085	3.20421	2.50156	1.73388	1.46445	0.0024336	0.70178	0.153847	1.55491	1.87527	2.23577	2.28081	1.85681	0.602493	0.660369	-1.01072	1.07706	1.57261	1.72673	1.0485	2.11422	0.0151768	0.409027	3.94636	0.171629	2.58998	0.32705	2.33357	0.672595	-0.175621	0.681473	-0.593048	2.41251	-0.663182	1.35646	0.479369	2.17076	2.12705	0.493217	2.33901	0.990994	1.0317	3.58776	0.999858
	560	0.892233	1560	0.451068	560	0.323769	2.77758	2.43995	1.71956	1.10457	-0.130345	0.640476	0.574553	1.57913	1.71363	2.09795	1.83982	1.56955	0.440075	0.506096	-1.18802	1.01283	1.09078	2.14807	1.16352	1.70012	-0.289503	0.338602	3.38333	-0.0513178	2.67517	0.492338	2.2423	0.740642	-0.433602	0.489947	-0.76254	2.36626	-0.593025	1.17143	0.334318	1.75005	1.83854	0.530307	2.5478	0.692866	0.789697	3.58516	0.894455
	580	0.792732	1580	0.466088	580	0.165338	2.3984	2.36311	1.6227	0.72199	-0.15901	0.524831	0.984069	1.28372	1.40691	1.86169	1.44912	1.19335	0.268583	0.459683	-1.40507	0.897256	0.696815	2.55466	1.54417	1.26858	-0.660529	0.311797	2.9318	-0.202981	2.77114	0.687317	2.1793	0.56675	-0.666727	0.472528	-0.822853	2.2785	-0.597192	1.06082	0.18088	1.415	1.70286	0.446291	2.75917	0.638348	0.528006	3.27501	0.854563
	600	0.710263	1600	0.483801	600	0.234745	2.12942	2.1359	1.35735	0.445389	-0.178264	0.325863	1.1389	0.957862	0.989995	1.65955	1.10495	0.826834	0.111718	0.440363	-1.62947	0.766553	0.57016	2.76031	1.99833	0.940687	-0.88667	0.235394	2.59379	-0.349396	2.89552	0.830843	2.16213	0.329748	-0.760664	0.476833	-0.749271	2.18198	-0.592973	1.10857	0.0710429	1.23383	1.64261	0.273914	2.68464	0.812071	0.315616	2.7746	0.875347
	620	0.655617	1620	0.50325	620	0.560501	2.02922	1.86285	1.03761	0.2997	-0.220404	0.251257	0.978292	0.854021	0.5725	1.5612	0.81646	0.540747	0.0139312	0.459426	-1.79398	0.692331	0.783804	2.67098	2.51065	0.665223	-0.955128	0.0496066	2.30376	-0.465374	2.96755	0.884147	2.39759	0.264714	-0.677723	0.395309	-0.600929	2.02641	-0.514142	1.14053	0.0716972	1.26375	1.62596	0.0595431	2.46467	1.16972	0.143663	2.2144	0.897103
	640	0.623167	1640	0.520496	640	0.94688	1.92588	1.57818	0.732383	0.257736	-0.255312	0.383827	0.74211	1.07515	0.184153	1.56913	0.645333	0.391409	-0.102844	0.538391	-1.86651	0.64889	1.03356	2.46205	2.99445	0.389644	-1.01245	-0.215699	2.12599	-0.55657	2.89731	0.774454	2.79714	0.364847	-0.504142	0.299799	-0.439639	1.8443	-0.255188	1.08673	0.108309	1.38157	1.58981	-0.0580781	2.17461	1.56459	0.057784	1.76119	0.864644
	660	0.581992	1660	0.548235	660	1.2418	1.71265	1.22798	0.629038	0.242282	-0.282408	0.461037	0.662071	1.4583	-0.146723	1.59993	0.677452	0.34066	-0.248657	0.716614	-1.88418	0.51842	1.13461	2.27876	3.21622	0.131347	-1.15147	-0.418187	1.98413	-0.647416	2.789	0.524761	3.11984	0.406175	-0.46794	0.369054	-0.380371	1.64066	0.0768047	0.92137	0.132281	1.37111	1.44491	-0.0519755	1.87657	1.71464	0.0308263	1.36517	0.829942
	680	0.514226	1680	0.573597	680	1.18694	1.40001	0.838887	0.645213	0.151247	-0.16052	0.302088	0.802642	1.61846	-0.413819	1.60634	0.842295	0.214179	-0.401026	0.929247	-1.89108	0.304145	1.02079	2.14987	3.33691	-0.133897	-1.36793	-0.565688	1.77959	-0.702198	2.85307	0.291367	3.22277	0.346394	-0.578275	0.490538	-0.501399	1.48023	0.176628	0.766157	0.123537	1.15975	1.15223	-0.00934098	1.65166	1.59705	0.0399427	0.987559	0.910697
	700	0.437315	1700	0.605209	700	0.918646	1.2249	0.529168	0.69764	-0.0346008	0.272493	0.0972895	0.967771	1.48628	-0.537867	1.57376	1.03824	0.0275203	-0.562604	1.21967	-1.92946	0.0707339	0.879626	2.07164	3.37004	-0.354731	-1.59945	-0.636169	1.47586	-0.723626	3.21226	0.180176	3.0622	0.240778	-0.754315	0.530582	-0.759538	1.40723	0.0126232	0.774125	0.121604	0.852218	0.864158	-0.0397425	1.50645	1.45713	-0.0749631	0.666039	1.0051
	720	0.369499	1720	0.621867	720	0.6196	1.36213	0.339191	0.674346	-0.209648	0.71538	-0.0644042	0.961463	1.2521	-0.435344	1.60609	1.20285	-0.21663	-0.680571	1.62099	-1.93518	-0.113021	0.851059	2.1441	3.24678	-0.558369	-1.80844	-0.690987	1.16709	-0.688145	3.61318	0.338063	2.71327	0.160362	-0.971555	0.449705	-0.990737	1.38474	-0.183747	0.933013	0.0800547	0.527971	0.656375	-0.096282	1.35988	1.43108	-0.261793	0.360905	1.00302
	740	0.323183	1740	0.633579	740	0.408664	1.59396	0.277071	0.585097	-0.309002	0.871305	-0.231023	0.824493	1.00057	-0.171291	1.59948	1.24835	-0.445281	-0.662016	1.9085	-1.72591	-0.234025	1.08214	2.43365	2.89984	-0.778392	-2.0169	-0.734185	0.852729	-0.51447	3.73405	0.670048	2.24594	0.163346	-1.19993	0.404145	-1.23261	1.44988	-0.269183	1.05312	0.0398436	0.311338	0.598212	-0.130696	1.17755	1.40784	-0.531846	0.0930955	1.03032
	760	0.279308	1760	0.647835	760	0.278578	1.63579	0.188559	0.390026	-0.407087	0.793619	-0.395773	0.745822	0.6614	0.143599	1.64305	1.14044	-0.677093	-0.652454	1.98704	-1.38771	-0.273807	1.42636	2.90429	2.5641	-0.947376	-2.13334	-0.840594	0.564747	-0.204001	3.6078	0.910491	1.80807	0.213313	-1.36111	0.325604	-1.3605	1.53228	-0.0443512	1.07358	0.0358285	0.180505	0.52266	-0.108014	0.964314	1.33296	-0.799074	-0.166607	1.0364
	780	0.222243	1780	0.686301	780	0.318255	1.52157	0.0136147	0.119518	-0.521895	0.68599	-0.53256	0.670751	0.425098	0.287526	1.79234	0.9294	-0.856478	-0.779847	2.13391	-1.16241	-0.268116	1.78197	3.26291	2.27699	-1.05096	-2.04527	-1.01389	0.326939	0.0353301	3.33428	0.95425	1.45608	0.211017	-1.35959	0.188249	-1.39826	1.48187	0.198039	1.03583	0.172641	0.118413	0.397681	-0.0437273	0.73797	1.2174	-1.0078	-0.396145	0.969561
	800	0.172046	1800	0.719703	800	0.545566	1.42572	-0.0553383	-0.0150383	-0.623731	0.710704	-0.598336	0.597772	0.301602	0.238993	2.13435	0.691999	-0.982064	-1.05853	2.30913	-1.09788	-0.225458	2.08104	3.19602	2.24986	-1.12852	-1.78189	-1.1375	0.12752	0.106905	2.9765	1.08568	1.15104	0.108759	-1.06265	0.0602086	-1.42456	1.37709	0.183101	0.963561	0.421611	0.0598186	0.25263	-0.0154993	0.47921	1.08395	-1.11328	-0.612879	0.965345
	820	0.141705	1820	0.744316	820	0.825494	1.36437	0.208403	0.0477262	-0.658109	0.905517	-0.525683	0.511929	0.169059	0.00323668	2.31253	0.438655	-1.10745	-1.33171	2.46969	-1.03414	-0.221567	2.1126	2.74946	2.52068	-1.21352	-1.33051	-1.21904	-0.0898492	0.315332	2.66821	1.40735	0.870063	0.0625815	-0.482745	-0.0573919	-1.48715	1.20524	-0.147346	0.835487	0.526302	-0.0358415	0.173509	-0.0837425	0.201946	1.01058	-1.05419	-0.803001	1.05642
	840	0.118197	1840	0.746927	840	1.09506	1.41126	0.652384	0.195553	-0.707123	0.987037	-0.372169	0.458514	-0.0843082	-0.202193	2.18663	0.211669	-1.26404	-1.49911	2.42454	-1.04066	-0.233589	1.95872	2.22297	2.67558	-1.27321	-0.771686	-1.32293	-0.33368	0.720583	2.57957	1.73247	0.654538	0.0750085	0.0230856	-0.221481	-1.47295	0.919197	-0.497657	0.747046	0.461465	-0.152428	0.0175499	-0.231431	-0.0278114	1.02768	-0.855031	-0.966539	1.15345
	860	0.0928899	1860	0.731431	860	1.33739	1.55539	0.96737	0.337969	-0.625479	0.921548	-0.279817	0.433062	-0.366099	-0.343926	1.86129	0.00356465	-1.42403	-1.57912	2.18418	-1.07807	-0.235041	1.85661	1.70204	2.4537	-1.31658	-0.104109	-1.4585	-0.539873	1.16776	2.64628	1.82439	0.717861	0.117771	0.181646	-0.374482	-1.47273	0.599766	-0.825274	0.661075	0.335865	-0.257433	-0.198057	-0.448449	-0.135102	0.999928	-0.606231	-1.06339	1.42439
	880	0.057712	1880	0.72564	880	1.69146	1.58038	1.08429	0.468168	-0.516762	0.855333	-0.354508	0.351544	-0.656242	-0.497587	1.5465	-0.172362	-1.52528	-1.6271	1.84971	-1.08418	-0.0988797	2.00657	1.28671	1.96232	-1.32961	0.535679	-1.58944	-0.621778	1.52534	2.55364	1.74741	1.10287	0.0189291	0.304922	-0.445285	-1.53026	0.358311	-1.06473	0.724877	0.234594	-0.317174	-0.418232	-0.686701	-0.200596	0.932742	-0.321917	-1.14136	1.77447
	900	0.0163396	1900	0.732699	900	2.08485	1.4302	0.99638	0.447152	-0.442762	0.828963	-0.509409	0.170787	-0.883551	-0.614121	1.23491	-0.298482	-1.65546	-1.6836	1.54348	-1.0486	0.113943	2.18447	1.09848	1.39818	-1.21876	1.11846	-1.70303	-0.559705	1.64616	2.3623	1.56362	1.49784	-0.186475	0.367654	-0.504549	-1.58829	0.153149	-1.28859	1.05385	0.157681	-0.240148	-0.533074	-0.894301	-0.298305	0.886295	-0.16705	-1.21057	1.90881
	920	-0.0222192	1920	0.729331	920	2.36979	1.08744	0.900011	0.249319	-0.5019	0.906214	-0.638837	-0.0761947	-1.0779	-0.665424	0.943612	-0.393675	-1.82972	-1.74119	1.2175	-1.05027	0.244907	2.15668	1.25032	0.883043	-0.882151	1.53422	-1.80992	-0.456811	1.54531	2.29826	1.39804	1.62358	-0.424368	0.226817	-0.507673	-1.53076	-0.0105068	-1.51987	1.54716	0.0581052	-0.108224	-0.645346	-1.08159	-0.407231	0.811095	-0.272532	-1.25904	1.98889
	940	-0.0584996	1940	0.7347	940	2.66585	0.770348	0.906701	0.00164952	-0.655852	1.02081	-0.644639	-0.318432	-1.14048	-0.741761	0.613385	-0.532857	-1.9832	-1.79279	0.934334	-1.07966	0.314192	1.85501	1.56086	0.411214	-0.566388	1.83117	-1.85621	-0.34445	1.3061	2.38445	1.32988	1.59511	-0.624893	-0.0143323	-0.410446	-1.41529	-0.0622368	-1.73909	1.87931	-0.00307392	0.0314961	-0.828744	-1.13283	-0.465007	0.681003	-0.545073	-1.25317	1.97016
	960	-0.0925293	1960	0.75943	960	2.85628	0.641609	1.07757	-0.18596	-0.85064	1.13832	-0.592081	-0.462128	-1.11662	-0.861448	0.302047	-0.651412	-2.07418	-1.83174	0.773116	-1.09371	0.297931	1.59276	1.81054	0.0285739	-0.41489	1.7923	-1.87293	-0.204613	1.10292	2.38249	1.43675	1.55088	-0.798727	-0.187157	-0.263777	-1.39615	0.0658286	-1.9047	1.88822	0.0180726	0.147968	-1.02573	-1.02956	-0.55041	0.522044	-0.746641	-1.22412	1.943
	980	-0.127792	1980	0.788449	980	2.68253	0.640757	1.20415	-0.256129	-1.02013	1.2052	-0.589732	-0.510101	-1.08464	-1.01245	0.0203076	-0.683764	-2.16312	-1.83223	0.775888	-1.10757	0.146786	1.42132	1.83819	-0.339907	-0.356092	1.54309	-1.8136	-0.0846668	0.986038	2.21733	1.85346	1.38291	-0.936343	-0.399561	-0.194775	-1.5087	0.159505	-1.97357	1.66515	0.0056702	0.309246	-1.16747	-0.893883	-0.641349	0.331344	-0.820579	-1.26067	1.84492
	1000	-0.176822	2000	0.808721	1000	2.19975	0.538714	1.13084	-0.328491	-1.18254	1.1425	-0.550816	-0.454258	-1.07968	-1.1569	-0.181545	-0.698398	-2.22086	-1.76855	0.895923	-1.17304	-0.0704511	1.30135	1.65146	-0.670223	-0.326996	1.54533	-1.79729	-0.00392071	0.914871	1.976	2.27138	1.10957	-1.05734	-0.714573	-0.295069	-1.70286	0.154408	-1.98418	1.39536	-0.135366	0.330889	-1.27301	-0.795823	-0.734411	0.1108	-0.838923	-1.3603	1.67525
	1020	-0.243822	2020	0.810434	1020	1.74288	0.315118	0.856253	-0.516385	-1.39045	1.0498	-0.46854	-0.424425	-1.10913	-1.28363	-0.303623	-0.772498	-2.26156	-1.68693	1.08303	-1.33328	-0.0974278	1.1823	1.47081	-0.97233	-0.313621	1.8108	-1.84346	0.116721	0.732537	1.69645	2.40912	0.932628	-1.15125	-1.00449	-0.508236	-1.91679	0.0877098	-1.91801	1.17881	-0.290827	0.166544	-1.36875	-0.76871	-0.809428	-0.102248	-0.853996	-1.47947	1.43561
	1040	-0.319295	2040	0.815956	1040	1.31902	0.0542597	0.4962	-0.705391	-1.5184	1.0308	-0.338545	-0.435532	-1.13425	-1.41067	-0.335555	-0.819426	-2.26078	-1.73691	1.24883	-1.49853	-0.0234088	1.02943	1.43646	-1.20367	-0.320483	2.01078	-1.9133	0.235509	0.43752	1.39464	2.28833	0.923828	-1.23006	-1.24415	-0.742001	-2.0973	0.000360564	-1.74798	1.11754	-0.428799	-0.0439541	-1.44818	-0.797189	-0.89572	-0.260001	-0.79309	-1.54326	1.15061
	1060	-0.392	2060	0.84387	1060	0.877999	-0.199839	0.174382	-0.683178	-1.58309	1.02796	-0.274269	-0.551739	-1.16921	-1.52035	-0.359954	-0.808836	-2.28621	-1.89025	1.24308	-1.653	0.0175064	0.772567	1.77838	-1.40765	-0.401168	1.87809	-1.95029	0.342601	0.185215	1.03899	2.11041	0.920098	-1.2752	-1.42219	-0.936679	-2.20882	-0.16927	-1.59747	1.10275	-0.53355	-0.20549	-1.48373	-0.766648	-1.02352	-0.403248	-0.644906	-1.4302	0.882076
	1080	-0.431996	2080	0.902451	1080	0.529662	-0.432637	-0.0812171	-0.423919	-1.31086	1.13338	-0.215088	-0.593824	-1.19624	-1.37255	-0.451618	-0.463179	-2.25541	-2.02913	1.32033	-1.75777	-0.0810211	0.456057	2.3755	-1.59483	-0.537553	1.55752	-1.99239	0.443093	0.108421	0.643172	1.91957	0.873006	-1.22819	-1.59939	-0.922356	-2.3288	-0.347074	-1.49702	1.0493	-0.63381	-0.363041	-1.53093	-0.733125	-1.01549	-0.408591	-0.47807	-1.11467	0.737268
	1100	-0.26245	2100	0.95569	1100	1.12238	-0.54053	-0.241415	0.0336867	-0.198734	2.34401	0.0705717	0.169168	-0.965121	-0.603482	-0.416229	0.87133	-2.03328	-1.74403	2.09827	-1.76878	-0.159193	0.136751	2.96871	-1.77326	-0.64881	1.09709	-1.99399	0.504441	0.147401	0.274449	2.04445	0.836697	-0.549814	-1.5828	-0.311025	-2.36608	-0.349769	-1.01798	1.12656	-0.276402	0.0928424	-1.60899	-0.621077	-0.824805	0.0887682	-0.307767	-0.367328	0.780159
	1120	0.187171	2120	0.979192	1120	2.8307	-0.512272	-0.311449	1.09974	1.2623	5.09113	1.42659	1.70093	-0.489511	0.915303	-0.12617	2.66345	-1.56095	-0.981515	3.11562	-1.6261	-0.202489	-0.165698	3.18529	-1.93402	-0.750658	0.621686	-1.82373	0.473086	0.273729	-0.0387678	2.54228	1.13918	1.57296	-1.29759	0.539165	-2.06913	-0.0666306	-0.0714233	1.47909	0.834042	1.78617	-1.63838	-0.253807	-0.593871	0.990391	-0.163806	0.700013	0.732647
	1140	0.619629	2140	0.950506	1140	4.33222	-0.491028	-0.368758	2.51371	2.07544	7.46655	3.18413	2.95122	-0.106218	2.1524	0.15214	3.65669	-1.21998	-0.274743	3.50222	-1.38645	-0.183585	-0.399692	3.00033	-2.08717	-0.892602	0.36802	-1.56174	0.363794	0.475479	-0.302621	3.04011	1.99166	3.932	-0.933245	1.0529	-1.54243	0.184667	0.660439	1.78661	2.1039	3.67277	-1.6378	0.0707172	-0.533083	1.50418	-0.0275634	1.48617	0.615108
	1160	0.722391	2160	0.850129	1160	4.485	-0.576712	-0.50712	3.26873	2.07248	7.85042	4.05093	3.06455	-0.153044	2.41251	0.146293	3.49418	-1.13649	-0.150843	3.06389	-1.26601	-0.182598	-0.325589	2.52786	-2.14611	-1.05895	0.534175	-1.40823	0.169847	0.662245	-0.525214	3.15697	2.72618	4.92825	-0.869621	0.922612	-1.11466	0.185809	0.520021	1.64301	2.6002	4.36332	-1.59543	-0.00142711	-0.590601	1.37894	-0.0601699	1.71926	0.461355
	1180	0.577775	2180	0.691366	1180	3.87912	-0.694915	-0.60292	3.02312	1.75964	6.95024	3.61946	2.53735	-0.304407	2.0223	-0.0899087	3.00221	-1.2472	-0.396583	2.48375	-1.34898	-0.129225	0.0199644	2.13109	-2.01408	-1.20205	0.849543	-1.41426	-0.0580313	0.644256	-0.58999	3.02079	2.79723	4.58412	-1.07125	0.605465	-1.07668	0.0370051	0.0937345	1.29924	2.46794	3.97689	-1.49073	-0.350111	-0.6256	1.02699	-0.17997	1.45385	0.404572
	1200	0.397051	2200	0.494098	1200	3.18771	-0.772107	-0.579632	2.51941	1.44804	5.98838	2.95117	1.97347	-0.461505	1.50316	-0.350257	2.51414	-1.34889	-0.700074	1.94534	-1.57572	0.336552	0.753587	1.9412	-1.62074	-1.3548	0.879971	-1.47587	-0.260027	0.454051	-0.46294	2.72516	2.43862	3.90496	-1.32704	0.262457	-1.15787	-0.126826	-0.344581	0.960944	2.17023	3.35368	-1.11742	-0.682911	-0.695453	0.706223	-0.302957	1.04113	0.348681
	1220	0.265167	2220	0.281302	1220	2.52398	-0.789687	-0.524372	2.00163	1.18994	5.1383	2.32922	1.38354	-0.650229	1.00225	-0.595875	2.04661	-1.45268	-0.951096	1.49147	-1.78886	1.23744	1.37095	2.21321	-1.05665	-1.48438	0.643063	-1.50796	-0.439643	0.206614	-0.0173843	2.34668	1.99994	3.18979	-1.55668	-0.0680854	-1.2942	-0.313329	-0.755064	0.683009	1.84895	2.75037	-0.267384	-0.953878	-0.781028	0.399075	-0.426812	0.589584	0.3176
	1240	0.179636	2240	0.0763634	1240	1.94908	-0.686452	-0.466722	1.5037	0.93714	4.39521	1.76121	0.831052	-0.863145	0.543572	-0.810377	1.59412	-1.50396	-1.18817	1.08686	-1.97885	1.96352	1.51455	2.64851	-0.514578	-1.61243	0.194554	-1.50596	-0.597516	-0.0319882	0.72083	1.9522	1.63949	2.55946	-1.75798	-0.377859	-1.46118	-0.481203	-1.13046	0.445443	1.52084	2.19874	0.88663	-1.1724	-0.836997	0.108846	-0.642613	0.204556	0.268493
	1260	0.110729	2260	-0.104285	1260	1.39823	-0.51656	-0.459348	1.06118	0.748922	3.74484	1.25858	0.37627	-1.05802	0.171704	-1.00675	1.18324	-1.44963	-1.37819	0.74065	-2.14629	2.02165	1.13612	2.88587	-0.153896	-1.72418	-0.228224	-1.40879	-0.724237	-0.296947	1.2838	1.58351	1.3693	1.98948	-1.92689	-0.629241	-1.61429	-0.595032	-1.46439	0.211816	1.21164	1.69513	1.76745	-1.33227	-0.832235	-0.164005	-0.873571	-0.104789	0.130334
	1280	0.0604815	2280	-0.251846	1280	0.910999	-0.341699	-0.492885	0.700346	0.705605	3.21756	0.800698	0.0200863	-1.18514	-0.169947	-1.1485	0.824169	-1.20613	-1.51731	0.445822	-2.25279	1.91717	0.674592	2.56817	0.224374	-1.81149	-0.657679	-1.14517	-0.820617	-0.536861	1.3225	1.25972	1.16217	1.48138	-2.07856	-0.795807	-1.51838	-0.598752	-1.71797	0.00888474	0.964727	1.23557	2.27298	-1.44275	-0.81201	-0.349333	-0.973656	-0.367184	-0.183525
	1300	0.0541379	2300	-0.356717	1300	0.500763	-0.298331	-0.582479	0.396889	0.775347	2.77735	0.415922	-0.282906	-1.23928	-0.406608	-1.21046	0.505744	-0.785949	-1.60033	0.229959	-2.34357	2.06611	0.239031	2.02501	0.80735	-1.84548	-1.03132	-0.799445	-0.920153	-0.71144	0.966257	0.956247	0.971065	1.09506	-2.16874	-0.930235	-0.883219	-0.544767	-1.93261	-0.104606	0.696783	0.834014	2.71065	-1.52234	-0.813732	-0.489909	-0.892559	-0.58704	-0.484358
	1320	0.0911888	2320	-0.419102	1320	0.171766	-0.172234	-0.66931	0.145404	0.789645	2.4409	0.0997801	-0.537534	-1.22411	-0.561174	-1.27679	0.258422	-0.240494	-1.65827	0.0517077	-2.435	2.61331	-0.058639	1.44076	1.37478	-1.70608	-1.20262	-0.423015	-0.997454	-0.868088	0.691968	0.682677	0.815541	0.829152	-2.23025	-1.0576	0.152231	-0.521421	-2.10633	-0.13245	0.402992	0.47253	3.10971	-1.62344	-0.833555	-0.660875	-0.361207	-0.775587	-0.726515
[truncated: 568 more columns]

## Sheet: 2c
Fig. 2c	VS
	Loc.																								Freq.																								Freq. rev.
	Cue												Out.												Cue												Out.												Cue
	Nov.				Int.				Exp.				Nov.				Int.				Exp.				Nov.				Int.				Exp.				Nov.				Int.				Exp.				Nov.
	Time from cue (ms)	Mean (z-score)	Mean - s.e.m. (z-score)	Mean + s.e.m. (z-score)	Time from cue (ms)	Mean (z-score)	Mean - s.e.m. (z-score)	Mean + s.e.m. (z-score)	Time from cue (ms)	Mean (z-score)	Mean - s.e.m. (z-score)	Mean + s.e.m. (z-score)	Time from out. (ms)	Mean (z-score)	Mean - s.e.m. (z-score)	Mean + s.e.m. (z-score)	Time from out. (ms)	Mean (z-score)	Mean - s.e.m. (z-score)	Mean + s.e.m. (z-score)	Time from out. (ms)	Mean (z-score)	Mean - s.e.m. (z-score)	Mean + s.e.m. (z-score)	Time from cue (ms)	Mean (z-score)	Mean - s.e.m. (z-score)	Mean + s.e.m. (z-score)	Time from cue (ms)	Mean (z-score)	Mean - s.e.m. (z-score)	Mean + s.e.m. (z-score)	Time from cue (ms)	Mean (z-score)	Mean - s.e.m. (z-score)	Mean + s.e.m. (z-score)	Time from out. (ms)	Mean (z-score)	Mean - s.e.m. (z-score)	Mean + s.e.m. (z-score)	Time from out. (ms)	Mean (z-score)	Mean - s.e.m. (z-score)	Mean + s.e.m. (z-score)	Time from out. (ms)	Mean (z-score)	Mean - s.e.m. (z-score)	Mean + s.e.m. (z-score)	Time from cue (ms)
	-100	-0.189844	-0.220939	-0.158748	-100	-0.237676	-0.272614	-0.202738	-100	-0.340189	-0.370116	-0.310263	0				0				0				-100	-0.334329	-0.379357	-0.289301	-100	-0.36377	-0.416592	-0.310948	-100	-0.447254	-0.496891	-0.397616	0				0				0				-100
	-80	-0.203002	-0.232413	-0.173591	-80	-0.257867	-0.292706	-0.223029	-80	-0.363186	-0.392395	-0.333977	20				20				20				-80	-0.342064	-0.386761	-0.297367	-80	-0.383318	-0.436544	-0.330092	-80	-0.460555	-0.511196	-0.409913	20				20				20				-80
	-60	-0.215868	-0.244345	-0.187392	-60	-0.278274	-0.313069	-0.243478	-60	-0.385203	-0.413569	-0.356837	40				40				40				-60	-0.354353	-0.397512	-0.311193	-60	-0.400704	-0.454552	-0.346856	-60	-0.474002	-0.526447	-0.421556	40				40				40				-60
	-40	-0.227562	-0.256461	-0.198662	-40	-0.298421	-0.333352	-0.263491	-40	-0.406592	-0.434084	-0.379101	60				60				60				-40	-0.371829	-0.413268	-0.330389	-40	-0.41982	-0.473908	-0.365733	-40	-0.484772	-0.539743	-0.429801	60				60				60				-40
	-20	-0.238476	-0.268534	-0.208418	-20	-0.317345	-0.353148	-0.281543	-20	-0.428337	-0.455433	-0.401241	80				80				80				-20	-0.394289	-0.433853	-0.354724	-20	-0.435579	-0.489562	-0.381596	-20	-0.495626	-0.553377	-0.437876	80				80				80				-20
	0	-0.247549	-0.278084	-0.217013	0	-0.335977	-0.372839	-0.299115	0	-0.449088	-0.476009	-0.422166	100				100				100				0	-0.419194	-0.457123	-0.381264	0	-0.447622	-0.501863	-0.393381	0	-0.507608	-0.567667	-0.447548	100				100				100				0
	20	-0.25523	-0.286058	-0.224402	20	-0.351535	-0.389452	-0.313618	20	-0.467935	-0.494601	-0.441268	120				120				120				20	-0.44446	-0.47912	-0.4098	20	-0.455316	-0.509664	-0.400969	20	-0.519596	-0.580934	-0.458257	120				120				120				20
	40	-0.258793	-0.290912	-0.226673	40	-0.364541	-0.403418	-0.325665	40	-0.485095	-0.511098	-0.459092	140				140				140				40	-0.469618	-0.502003	-0.437233	40	-0.462187	-0.516289	-0.408084	40	-0.529216	-0.590736	-0.467696	140				140				140				40
	60	-0.263034	-0.298131	-0.227937	60	-0.374257	-0.415249	-0.333265	60	-0.5005	-0.525966	-0.475035	160	1.03291	0.899163	1.16666	160	0.684264	0.573895	0.794633	160	0.900113	0.805256	0.99497	60	-0.493951	-0.523701	-0.464201	60	-0.468417	-0.523339	-0.413495	60	-0.537924	-0.59995	-0.475898	160	0.808571	0.600294	1.01685	160	0.758083	0.628649	0.887517	160	0.825465	0.70414	0.94679	60
	80	-0.241965	-0.283181	-0.200748	80	-0.361834	-0.40645	-0.317219	80	-0.492548	-0.516995	-0.468101	180	1.20863	1.05963	1.35762	180	0.801055	0.716815	0.885296	180	0.913181	0.827034	0.999328	80	-0.488681	-0.512068	-0.465294	80	-0.452149	-0.505184	-0.399115	80	-0.524683	-0.585979	-0.463387	180	0.934832	0.772543	1.09712	180	0.84987	0.751694	0.948046	180	0.817324	0.696404	0.938244	80
	100	-0.135928	-0.194808	-0.0770475	100	-0.273477	-0.325654	-0.2213	100	-0.40579	-0.431546	-0.380034	200	1.50295	1.33384	1.67207	200	1.01472	0.958368	1.07106	200	0.969317	0.893125	1.04551	100	-0.385244	-0.420856	-0.349632	100	-0.352714	-0.406096	-0.299332	100	-0.440504	-0.497115	-0.383894	200	1.21453	1.08855	1.3405	200	1.03131	0.947964	1.11465	200	0.83295	0.714634	0.951265	100
	120	0.0761415	-0.0139803	0.166263	120	-0.0784816	-0.145589	-0.0113744	120	-0.213204	-0.253814	-0.172593	220	1.91643	1.74132	2.09154	220	1.29928	1.24259	1.35596	220	1.07158	1.00141	1.14176	120	-0.151992	-0.244841	-0.0591424	120	-0.135435	-0.216489	-0.0543806	120	-0.257067	-0.313717	-0.200417	220	1.63424	1.49013	1.77834	220	1.28944	1.18414	1.39473	220	0.880102	0.761414	0.998791	120
	140	0.332477	0.212163	0.452791	140	0.177912	0.0878256	0.267999	140	0.0438981	-0.0231108	0.110907	240	2.39951	2.23122	2.56781	240	1.59975	1.51264	1.68687	240	1.20334	1.13045	1.27623	140	0.156053	-0.0137582	0.325863	140	0.15091	0.0213581	0.280463	140	-0.00970674	-0.0954343	0.0760209	240	2.11521	1.90806	2.32236	240	1.5774	1.43041	1.7244	240	0.956577	0.830605	1.08255	140
	160	0.552286	0.412806	0.691767	160	0.419506	0.305472	0.533539	160	0.29466	0.203031	0.386288	260	2.86509	2.70007	3.0301	260	1.8645	1.7473	1.98169	260	1.34135	1.25853	1.42416	160	0.455838	0.214625	0.697052	160	0.433323	0.261846	0.6048	160	0.243492	0.112523	0.374461	260	2.55484	2.28862	2.82105	260	1.84113	1.65813	2.02413	260	1.05081	0.913917	1.18771	160
	180	0.701546	0.553635	0.849457	180	0.605754	0.474356	0.737152	180	0.502279	0.395476	0.609082	280	3.24769	3.07914	3.41623	280	2.06892	1.93424	2.2036	280	1.46174	1.37073	1.55276	180	0.702083	0.412569	0.991598	180	0.675215	0.480554	0.869875	180	0.465472	0.294816	0.636129	280	2.88057	2.58126	3.17989	280	2.03998	1.8386	2.24136	280	1.14395	0.998067	1.28984	180
	200	0.784839	0.636148	0.93353	200	0.739337	0.598637	0.880038	200	0.661054	0.54889	0.773219	300	3.52184	3.3552	3.68849	300	2.21472	2.07439	2.35504	300	1.54258	1.44666	1.63851	200	0.886296	0.571673	1.20092	200	0.868795	0.66641	1.07118	200	0.643055	0.445987	0.840123	300	3.07929	2.77752	3.38106	300	2.16265	1.95919	2.36611	300	1.21202	1.05929	1.36475	200
	220	0.828763	0.682945	0.974581	220	0.831902	0.689501	0.974304	220	0.782691	0.672545	0.892837	320	3.69792	3.54056	3.85528	320	2.31851	2.1779	2.45911	320	1.5809	1.48074	1.68106	220	1.01756	0.695323	1.33979	220	1.01925	0.816391	1.2221	220	0.781046	0.570529	0.991564	320	3.1907	2.90424	3.47716	320	2.22314	2.0247	2.42158	320	1.24558	1.08611	1.40506	220
	240	0.856152	0.715924	0.99638	240	0.899231	0.760066	1.0384	240	0.876251	0.772912	0.97959	340	3.80138	3.65362	3.94914	340	2.39005	2.24877	2.53134	340	1.58579	1.48039	1.69118	240	1.11068	0.791988	1.42937	240	1.13789	0.938063	1.33771	240	0.886912	0.672013	1.10181	340	3.25035	2.98106	3.51965	340	2.2448	2.04991	2.43968	340	1.24865	1.08201	1.4153	240
	260	0.885042	0.751965	1.01812	260	0.952521	0.819504	1.08554	260	0.952281	0.8587	1.04586	360	3.85079	3.70476	3.99683	360	2.42445	2.28118	2.56772	360	1.57107	1.46076	1.68138	260	1.17722	0.868573	1.48587	260	1.23069	1.03723	1.42414	260	0.964554	0.750643	1.17847	360	3.26526	3.00725	3.52328	360	2.23637	2.04014	2.43261	360	1.23581	1.06283	1.40879	260
	280	0.918141	0.792957	1.04332	280	0.995934	0.870782	1.12109	280	1.01519	0.932722	1.09765	380	3.84761	3.69512	4.0001	380	2.4259	2.28047	2.57133	380	1.54679	1.43281	1.66078	280	1.22169	0.924875	1.51851	280	1.29884	1.11345	1.48423	280	1.01502	0.804547	1.22549	380	3.23674	2.98533	3.48814	380	2.20379	2.00277	2.40482	380	1.22251	1.046	1.39901	280
	300	0.956141	0.837332	1.07495	300	1.02666	0.908625	1.1447	300	1.06204	0.990482	1.1336	400	3.79414	3.63089	3.95739	400	2.40094	2.25487	2.547	400	1.51951	1.40299	1.63602	300	1.24766	0.965109	1.53021	300	1.34412	1.16748	1.52077	300	1.04002	0.834798	1.24524	400	3.17426	2.92712	3.4214	400	2.15022	1.94352	2.35692	400	1.21537	1.03798	1.39277	300
	320	0.995067	0.88025	1.10988	320	1.04289	0.929789	1.156	320	1.08521	1.02312	1.1473	420	3.69514	3.5188	3.87149	420	2.35372	2.20956	2.49787	420	1.48707	1.36901	1.60513	320	1.25939	0.992805	1.52597	320	1.36693	1.19981	1.53405	320	1.03746	0.838486	1.23643	420	3.08874	2.84532	3.33217	420	2.07903	1.86632	2.29175	420	1.20257	1.02566	1.37948	320
	340	1.03034	0.917581	1.14309	340	1.04576	0.935185	1.15634	340	1.08377	1.02862	1.13892	440	3.56167	3.36925	3.75409	440	2.28703	2.14555	2.4285	440	1.44576	1.32682	1.56471	340	1.25547	1.00787	1.50308	340	1.36678	1.20935	1.52421	340	1.01124	0.818011	1.20447	440	2.9843	2.74006	3.22854	440	1.99082	1.7723	2.20934	440	1.17627	1.00044	1.35211	340
	360	1.05926	0.947219	1.17129	360	1.03341	0.923797	1.14301	360	1.06423	1.01317	1.1153	460	3.40507	3.19622	3.61391	460	2.20456	2.06466	2.34446	460	1.39558	1.27705	1.51411	360	1.23513	1.00468	1.46558	360	1.34557	1.19769	1.49345	360	0.965311	0.776766	1.15386	460	2.8607	2.613	3.1084	460	1.89649	1.67201	2.12098	460	1.13954	0.964592	1.31449	360
	380	1.08343	0.970874	1.19598	380	1.0059	0.895813	1.11598	380	1.0302	0.9806	1.07979	480	3.23633	3.01164	3.46103	480	2.11105	1.97199	2.25012	480	1.34492	1.2271	1.46274	380	1.19358	0.978596	1.40857	380	1.30644	1.16816	1.44473	380	0.903177	0.720732	1.08562	480	2.72863	2.47807	2.97919	480	1.80339	1.57327	2.0335	480	1.10408	0.92914	1.27903	380
	400	1.10296	0.987604	1.21832	400	0.963938	0.853076	1.0748	400	0.983663	0.933577	1.03375	500	3.07074	2.83141	3.31007	500	2.01971	1.88152	2.1579	500	1.30367	1.18616	1.42117	400	1.13568	0.934068	1.33729	400	1.25651	1.1276	1.38542	400	0.828556	0.6556	1.00151	500	2.60095	2.35045	2.85146	500	1.71854	1.48273	1.95435	500	1.07411	0.897747	1.25047	400
	420	1.11253	0.993619	1.23143	420	0.911033	0.800311	1.02176	420	0.926276	0.875233	0.97732	520	2.91133	2.65822	3.16445	520	1.93102	1.79339	2.06865	520	1.26766	1.14976	1.38556	420	1.06769	0.878615	1.25677	420	1.19862	1.079	1.31824	420	0.743865	0.582922	0.904809	520	2.48039	2.23094	2.72985	520	1.63796	1.39604	1.87987	520	1.05002	0.872693	1.22734	420
	440	1.10576	0.98458	1.22694	440	0.849148	0.740282	0.958014	440	0.860934	0.809187	0.912682	540	2.75606	2.49103	3.0211	540	1.84492	1.7083	1.98154	540	1.23028	1.11189	1.34868	440	0.992312	0.812852	1.17177	440	1.12971	1.01841	1.24101	440	0.651628	0.50434	0.798916	540	2.36221	2.11284	2.61157	540	1.55601	1.30767	1.80435	540	1.02295	0.845621	1.20027	440
	460	1.08895	0.967038	1.21085	460	0.779483	0.673866	0.885099	460	0.789115	0.736947	0.841282	560	2.6003	2.32624	2.87436	560	1.75681	1.62231	1.89131	560	1.18478	1.06655	1.30301	460	0.909445	0.738872	1.08002	460	1.05244	0.948699	1.15619	460	0.556628	0.423026	0.690229	560	2.2393	1.98941	2.48919	560	1.47159	1.21695	1.72624	560	0.988207	0.811756	1.16466	460
	480	1.06971	0.948256	1.19117	480	0.706995	0.605053	0.808936	480	0.714027	0.661085	0.76697	580	2.44252	2.16168	2.72335	580	1.66927	1.53743	1.80111	580	1.13762	1.02047	1.25477	480	0.825602	0.662852	0.988353	480	0.973316	0.875968	1.07066	480	0.468049	0.346999	0.589098	580	2.11025	1.86016	2.36035	580	1.3893	1.12975	1.64885	580	0.949134	0.772654	1.12561	480
	500	1.04424	0.924681	1.16381	500	0.633279	0.535532	0.731026	500	0.639902	0.585673	0.694131	600	2.2891	2.0029	2.5753	600	1.58488	1.45484	1.71492	600	1.09491	0.978549	1.21126	500	0.748137	0.593655	0.902619	500	0.896995	0.805415	0.988574	500	0.390557	0.280757	0.500358	600	1.98194	1.73139	2.23249	600	1.31243	1.04996	1.5749	600	0.911685	0.73423	1.08914	500
	520	1.01116	0.894667	1.12766	520	0.560984	0.466841	0.655126	520	0.570966	0.515013	0.626919	620	2.14741	1.85645	2.43837	620	1.51131	1.38142	1.6412	620	1.05885	0.942838	1.17485	520	0.68207	0.53581	0.828331	520	0.826077	0.739251	0.912903	520	0.321604	0.221253	0.421955	620	1.8627	1.61535	2.11005	620	1.24237	0.978841	1.50589	620	0.875667	0.69705	1.05428	520
	540	0.968865	0.857767	1.07996	540	0.489852	0.398829	0.580876	540	0.506604	0.449205	0.564002	640	2.02056	1.72526	2.31586	640	1.44594	1.31564	1.57623	640	1.02349	0.907909	1.13907	540	0.622686	0.484147	0.761226	540	0.759288	0.675799	0.842778	540	0.258363	0.166578	0.350148	640	1.7544	1.5135	1.9953	640	1.17717	0.914544	1.43979	640	0.843749	0.665414	1.02208	540
	560	0.919778	0.815525	1.02403	560	0.421931	0.333671	0.51019	560	0.444981	0.386692	0.503271	660	1.90478	1.60607	2.20348	660	1.38391	1.2543	1.51352	660	0.98495	0.870147	1.09975	560	0.565185	0.432271	0.698098	560	0.69541	0.614465	0.776354	560	0.201903	0.117766	0.286041	660	1.64988	1.4147	1.88505	660	1.11469	0.854306	1.37507	660	0.815387	0.640217	0.990556	560
	580	0.864632	0.766748	0.962516	580	0.357238	0.271102	0.443373	580	0.385563	0.326695	0.444431	680	1.79953	1.49862	2.10044	680	1.32396	1.19507	1.45286	680	0.940726	0.826697	1.05475	580	0.509886	0.381098	0.638675	580	0.633286	0.55412	0.712452	580	0.152222	0.0749441	0.229499	680	1.54876	1.31612	1.7814	680	1.05602	0.799954	1.31209	680	0.790355	0.620294	0.960416	580
	600	0.809495	0.714207	0.904783	600	0.298127	0.21432	0.381935	600	0.327996	0.268658	0.387334	700	1.69717	1.39663	1.99771	700	1.26807	1.14051	1.39563	700	0.896966	0.784158	1.00977	600	0.455925	0.329339	0.582512	600	0.573544	0.494846	0.652243	600	0.108761	0.0367155	0.180806	700	1.45505	1.22028	1.68983	700	1.00473	0.753138	1.25631	700	0.769478	0.603844	0.935112	600
	620	0.754676	0.659249	0.850102	620	0.246976	0.165371	0.328582	620	0.275594	0.215939	0.335248	720	1.59874	1.30009	1.89739	720	1.21683	1.09055	1.34311	720	0.86058	0.750185	0.970975	620	0.403584	0.278944	0.528225	620	0.514488	0.434758	0.594219	620	0.0709626	0.00218909	0.139736	720	1.36934	1.13204	1.60664	720	0.960016	0.713092	1.20694	720	0.746889	0.585437	0.908342	620
	640	0.701353	0.603931	0.798775	640	0.201958	0.121999	0.281916	640	0.2292	0.168217	0.290182	740	1.50893	1.21285	1.80501	740	1.17156	1.04642	1.29669	740	0.830524	0.723436	0.937613	640	0.350548	0.226116	0.47498	640	0.46238	0.380757	0.544004	640	0.0412375	-0.0263569	0.108832	740	1.29673	1.06112	1.53234	740	0.919721	0.677759	1.16168	740	0.720881	0.562751	0.879011	640
	660	0.648036	0.547742	0.748329	660	0.160181	0.0813097	0.239053	660	0.188057	0.124217	0.251896	760	1.43234	1.13811	1.72657	760	1.13113	1.00736	1.25489	760	0.804463	0.701233	0.907694	660	0.302786	0.177725	0.427848	660	0.415667	0.33111	0.500225	660	0.0199649	-0.0492102	0.08914	760	1.23346	1.00297	1.46395	760	0.884136	0.648115	1.12016	760	0.693964	0.539884	0.848043	660
	680	0.594321	0.490027	0.698616	680	0.118886	0.0414313	0.196341	680	0.151027	0.0838345	0.21822	780	1.36694	1.07571	1.65817	780	1.09286	0.970884	1.21483	780	0.777237	0.678068	0.876405	680	0.266115	0.136634	0.395595	680	0.373723	0.285765	0.461681	680	0.00825752	-0.0644866	0.0810016	780	1.17683	0.951327	1.40234	780	0.855446	0.625863	1.08503	780	0.674038	0.527033	0.821043	680
	700	0.538138	0.428924	0.647353	700	0.0817089	0.00529392	0.158124	700	0.119493	0.049163	0.189823	800	1.30988	1.02352	1.59623	800	1.05629	0.937384	1.17519	800	0.749718	0.654901	0.844534	700	0.237447	0.100597	0.374297	700	0.337114	0.246605	0.427622	700	0.00251033	-0.0746019	0.0796225	800	1.1258	0.900054	1.35155	800	0.835144	0.612377	1.05791	800	0.66345	0.525387	0.801513	700
	720	0.47976	0.365783	0.593737	720	0.0480624	-0.0281435	0.124268	720	0.0923499	0.0188453	0.165855	820	1.25717	0.977833	1.5365	820	1.02364	0.908002	1.13927	820	0.72503	0.634375	0.815685	720	0.216202	0.0707563	0.361647	720	0.310509	0.218772	0.402247	720	-0.00187851	-0.0833481	0.0795911	820	1.0849	0.854528	1.31527	820	0.826951	0.611844	1.04206	820	0.660559	0.530651	0.790467	720
	740	0.419965	0.300813	0.539117	740	0.0190709	-0.0574419	0.0955837	740	0.069519	-0.0070312	0.146069	840	1.21122	0.93944	1.483	840	0.998414	0.885978	1.11085	840	0.708418	0.621451	0.795386	740	0.200667	0.0492791	0.352055	740	0.292705	0.199566	0.385845	740	-0.00671089	-0.0921916	0.0787698	840	1.0585	0.824966	1.29204	840	0.826855	0.620905	1.0328	840	0.655953	0.532355	0.779551	740
	760	0.358692	0.233754	0.48363	760	-0.0078655	-0.0852408	0.0695098	760	0.0497059	-0.0296319	0.129044	860	1.17759	0.914161	1.44103	860	0.979676	0.870867	1.08848	860	0.698961	0.616057	0.781866	760	0.189506	0.0338993	0.345112	760	0.277097	0.182051	0.372143	760	-0.0122644	-0.101466	0.0769373	860	1.0423	0.812328	1.27228	860	0.830514	0.634215	1.02681	860	0.646682	0.527217	0.766147	760
	780	0.302445	0.170779	0.43411	780	-0.0341351	-0.112533	0.0442626	780	0.0332835	-0.0489272	0.115494	880	1.15827	0.90279	1.41376	880	0.968511	0.864706	1.07232	880	0.698704	0.620247	0.777161	780	0.181116	0.0204323	0.3418	780	0.2656	0.16632	0.364881	780	-0.0154934	-0.108603	0.0776165	880	1.03628	0.813843	1.25872	880	0.835776	0.648401	1.02315	880	0.641341	0.525952	0.75673	780
	800	0.251452	0.112396	0.390508	800	-0.0617614	-0.142214	0.0186908	800	0.0187479	-0.0666374	0.104133	900	1.14609	0.89727	1.3949	900	0.961813	0.863147	1.06048	900	0.704169	0.630065	0.778273	800	0.175969	0.00908826	0.34285	800	0.255692	0.15114	0.360245	800	-0.0158939	-0.113442	0.0816546	900	1.0356	0.817642	1.25356	900	0.847512	0.667982	1.02704	900	0.648613	0.53868	0.758545	800
	820	0.205397	0.0585708	0.352223	820	-0.0873764	-0.170627	-0.0041259	820	0.00607502	-0.0832941	0.0954442	920	1.13426	0.890802	1.37772	920	0.960773	0.867608	1.05394	920	0.715092	0.644305	0.78588	820	0.169592	-0.00458631	0.343769	820	0.246624	0.136701	0.356547	820	-0.0148946	-0.117981	0.0881919	920	1.04894	0.832883	1.265	920	0.861321	0.690404	1.03224	920	0.667994	0.565554	0.770435	820
	840	0.160982	0.00682022	0.315144	840	-0.112237	-0.198655	-0.0258201	840	-0.00521629	-0.0993559	0.0889233	940	1.12421	0.885325	1.36309	940	0.96434	0.876277	1.0524	940	0.730449	0.662561	0.798338	840	0.158777	-0.0245621	0.342115	840	0.237345	0.122672	0.352017	840	-0.0144119	-0.123863	0.0950386	940	1.07509	0.860068	1.29012	940	0.881563	0.720953	1.04217	940	0.69186	0.596319	0.7874	840
	860	0.112629	-0.0475574	0.272815	860	-0.134623	-0.225145	-0.044102	860	-0.0174226	-0.116316	0.0814704	960	1.12007	0.885891	1.35426	960	0.971464	0.887844	1.05508	960	0.750523	0.68498	0.816067	860	0.144295	-0.0494802	0.33807	860	0.229329	0.109744	0.348914	860	-0.0155055	-0.132094	0.101083	960	1.10072	0.889439	1.31199	960	0.903944	0.753454	1.05443	960	0.714489	0.623438	0.805541	860
	880	0.0623327	-0.10394	0.228605	880	-0.157137	-0.252564	-0.0617097	880	-0.0325846	-0.135893	0.0707241	980	1.1228	0.893443	1.35215	980	0.983736	0.903292	1.06418	980	0.775278	0.71184	0.838716	880	0.127517	-0.0763952	0.33143	880	0.222035	0.0978064	0.346264	880	-0.0204966	-0.144274	0.103281	980	1.1238	0.92057	1.32702	980	0.922798	0.780145	1.06545	980	0.736352	0.64696	0.825745	880
	900	0.00831986	-0.163714	0.180353	900	-0.182307	-0.282141	-0.0824723	900	-0.0499535	-0.157824	0.0579172	1000	1.13197	0.9077	1.35624	1000	0.994964	0.917165	1.07276	1000	0.804146	0.742341	0.865952	900	0.107662	-0.106566	0.321891	900	0.215482	0.0864351	0.344529	900	-0.0286823	-0.158763	0.101398	1000	1.14704	0.954393	1.33968	1000	0.935978	0.798358	1.0736	1000	0.758842	0.668628	0.849055	900
	920	-0.0474715	-0.22493	0.129987	920	-0.210193	-0.313849	-0.106536	920	-0.0666548	-0.179565	0.0462553	1020	1.14118	0.920697	1.36167	1020	0.997923	0.923354	1.07249	1020	0.831625	0.770492	0.892759	920	0.0867112	-0.137297	0.310719	920	0.20593	0.0722495	0.33961	920	-0.03919	-0.174954	0.0965744	1020	1.16887	0.982844	1.35489	1020	0.950241	0.816763	1.08372	1020	0.781572	0.6913	0.871843	920
	940	-0.101754	-0.283485	0.0799779	940	-0.237006	-0.344746	-0.129265	940	-0.083563	-0.201592	0.0344659	1040	1.14044	0.921719	1.35915	1040	0.994461	0.923093	1.06583	1040	0.852134	0.791003	0.913265	940	0.0694638	-0.164045	0.302972	940	0.194447	0.0560984	0.332795	940	-0.0517031	-0.192505	0.0890988	1040	1.18283	0.996398	1.36926	1040	0.960384	0.831869	1.0889	1040	0.802627	0.715464	0.889791	940
	960	-0.152616	-0.337122	0.0318887	960	-0.262325	-0.37487	-0.149779	960	-0.103472	-0.226279	0.0193346	1060	1.12816	0.911716	1.3446	1060	0.986041	0.917353	1.05473	1060	0.86443	0.803061	0.925798	960	0.0514157	-0.1915	0.294331	960	0.178319	0.035241	0.321397	960	-0.0683689	-0.212825	0.0760872	1060	1.1921	1.00328	1.38092	1060	0.965683	0.842602	1.08876	1060	0.813481	0.73027	0.896691	960
	980	-0.203265	-0.38915	-0.0173801	980	-0.288759	-0.406277	-0.171242	980	-0.128251	-0.255822	-0.000680612	1080	1.1065	0.893294	1.3197	1080	0.974159	0.9077	1.04062	1080	0.870061	0.808925	0.931196	980	0.0288246	-0.223367	0.281016	980	0.156214	0.00807518	0.304353	980	-0.0882029	-0.235757	0.0593507	1080	1.19478	1.0064	1.38315	1080	0.963627	0.844746	1.08251	1080	0.810099	0.729062	0.891136	980
	1000	-0.253907	-0.440551	-0.0672641	1000	-0.317315	-0.43921	-0.19542	1000	-0.157651	-0.289797	-0.0255048	1100	1.08047	0.870143	1.2908	1100	0.961271	0.896538	1.026	1100	0.872004	0.811537	0.93247	1000	-0.000508576	-0.260087	0.25907	1000	0.12668	-0.0264215	0.279781	1000	-0.113402	-0.265531	0.0387273	1100	1.18586	1.00295	1.36878	1100	0.954151	0.838016	1.07029	1100	0.793859	0.71344	0.874278	1000
	1020	-0.304077	-0.491021	-0.117132	1020	-0.346684	-0.471687	-0.221682	1020	-0.189279	-0.32586	-0.0526987	1120	1.0506	0.84347	1.25773	1120	0.950026	0.887093	1.01296	1120	0.867763	0.807924	0.927603	1020	-0.0337952	-0.299798	0.232208	1020	0.0917294	-0.0655241	0.248983	1020	-0.142604	-0.299828	0.0146207	1120	1.16766	0.991246	1.34408	1120	0.937755	0.823949	1.05156	1120	0.771996	0.69288	0.851112	1020
	1040	-0.352918	-0.538968	-0.166869	1040	-0.373125	-0.500227	-0.246023	1040	-0.222816	-0.363257	-0.0823751	1140	1.02307	0.818985	1.22715	1140	0.936541	0.875543	0.997539	1140	0.856869	0.797812	0.915925	1040	-0.0687725	-0.340803	0.203258	1040	0.0563738	-0.104492	0.21724	1040	-0.174692	-0.335822	-0.0135608	1140	1.14525	0.972602	1.31791	1140	0.919724	0.807899	1.03155	1140	0.749994	0.673774	0.826213	1040
	1060	-0.395817	-0.579821	-0.211813	1060	-0.39452	-0.52231	-0.266731	1060	-0.252604	-0.396108	-0.1091	1160	0.997606	0.796458	1.19875	1160	0.921166	0.862034	0.980297	1160	0.838945	0.781094	0.896796	1060	-0.0971363	-0.374833	0.180561	1060	0.0257009	-0.138253	0.189655	1060	-0.202455	-0.366017	-0.0388935	1160	1.12393	0.950139	1.29773	1160	0.898477	0.789161	1.00779	1160	0.730309	0.658881	0.801738	1060
	1080	-0.374491	-0.54684	-0.202141	1080	-0.376729	-0.500342	-0.253117	1080	-0.24989	-0.393711	-0.106069	1180	0.97672	0.77923	1.17421	1180	0.904818	0.847401	0.962235	1180	0.81698	0.76009	0.87387	1080	-0.0893046	-0.368503	0.189894	1080	0.0219948	-0.142579	0.186569	1080	-0.202917	-0.3668	-0.0390334	1180	1.10395	0.927471	1.28042	1180	0.874928	0.767194	0.982662	1180	0.711932	0.6455	0.778364	1080
	1100	-0.148187	-0.288139	-0.00823425	1100	-0.243473	-0.355724	-0.131222	1100	-0.15677	-0.292103	-0.0214378	1200	0.956728	0.764785	1.14867	1200	0.887882	0.832545	0.94322	1200	0.792296	0.73602	0.848572	1100	0.00184295	-0.26888	0.272566	1100	0.0918433	-0.0687924	0.252479	1100	-0.142459	-0.302562	0.0176445	1200	1.08243	0.90518	1.25968	1200	0.848408	0.742667	0.95415	1200	0.69306	0.629751	0.75637	1100
	1120	0.332554	0.189389	0.475719	1120	0.0395421	-0.0685071	0.147591	1120	0.0539811	-0.0659035	0.173866	1220	0.938121	0.752664	1.12358	1220	0.869976	0.816411	0.92354	1220	0.763756	0.707699	0.819814	1120	0.200831	-0.0562883	0.45795	1120	0.249284	0.0953194	0.403249	1120	-0.0138997	-0.167672	0.139873	1220	1.06056	0.885995	1.23513	1220	0.819708	0.71642	0.922995	1220	0.67275	0.61053	0.734969	1120
	1140	0.835341	0.629658	1.04102	1140	0.359037	0.236395	0.48168	1140	0.31592	0.206118	0.425722	1240	0.919989	0.739412	1.10057	1240	0.850549	0.797779	0.90332	1240	0.733838	0.67829	0.789386	1140	0.448879	0.197108	0.70065	1140	0.439195	0.287518	0.590873	1140	0.149876	0.00226704	0.297485	1240	1.04097	0.87078	1.21116	1240	0.787367	0.686865	0.887869	1240	0.651137	0.58804	0.714233	1140
	1160	1.10454	0.865344	1.34374	1160	0.569111	0.429148	0.709073	1160	0.539348	0.436381	0.642315	1260	0.904671	0.727593	1.08175	1260	0.8291	0.776159	0.882041	1260	0.703565	0.648698	0.758432	1160	0.660599	0.407838	0.91336	1160	0.584103	0.429693	0.738513	1160	0.313703	0.17345	0.453957	1260	1.02014	0.851197	1.18909	1260	0.755617	0.658489	0.852746	1260	0.628138	0.563762	0.692514	1160
	1180	1.1466	0.916378	1.37682	1180	0.645649	0.496755	0.794543	1180	0.696785	0.600784	0.792786	1280	0.892804	0.718762	1.06685	1280	0.808612	0.755451	0.861773	1280	0.678083	0.62421	0.731957	1180	0.797687	0.549221	1.04615	1180	0.664459	0.506012	0.822907	1180	0.465177	0.336533	0.59382	1280	0.998647	0.82713	1.17016	1280	0.725355	0.632151	0.81856	1280	0.609473	0.545251	0.673695	1180
	1200	1.11063	0.907779	1.31348	1200	0.651141	0.500341	0.801942	1200	0.808518	0.71682	0.900216	1300	0.877338	0.7055	1.04918	1300	0.788621	0.735794	0.841447	1300	0.654164	0.601418	0.706909	1200	0.870602	0.635503	1.1057	1200	0.707904	0.549414	0.866393	1200	0.603981	0.490265	0.717697	1300	0.972767	0.797159	1.14837	1300	0.695596	0.604727	0.786466	1300	0.594429	0.532155	0.656703	1200
	1220	1.0698	0.89867	1.24093	1220	0.634361	0.486092	0.78263	1220	0.884184	0.794914	0.973455	1320	0.854904	0.684613	1.0252	1320	0.770815	0.718861	0.822768	1320	0.630623	0.579614	0.681631	1220	0.889825	0.673378	1.10627	1220	0.732598	0.57762	0.887576	1220	0.718374	0.615817	0.82093	1320	0.938086	0.759128	1.11704	1320	0.66508	0.575156	0.755004	1320	0.583717	0.5239	0.643535	1220
	1240	1.03194	0.884649	1.17922	1240	0.615042	0.474656	0.755428	1240	0.918847	0.832738	1.00496	1340	0.827785	0.658932	0.996639	1340	0.756365	0.705	0.807731	1340	0.607933	0.558665	0.6572	1240	0.870551	0.669567	1.07153	1240	0.735362	0.584562	0.886161	1240	0.788657	0.687069	0.890245	1340	0.897728	0.715028	1.08043	1340	0.635986	0.546654	0.725319	1340	0.573834	0.514972	0.632697	1240
	1260	0.996664	0.862376	1.13095	1260	0.604259	0.47632	0.732198	1260	0.912302	0.831413	0.993191	1360	0.799586	0.632356	0.966815	1360	0.742284	0.690999	0.79357	1360	0.588703	0.54121	0.636195	1260	0.839999	0.648007	1.03199	1260	0.715735	0.568671	0.862799	1260	0.804468	0.697205	0.911731	1360	0.858737	0.67434	1.04313	1360	0.61096	0.521893	0.700028	1360	0.562381	0.502754	0.622008	1260
	1280	0.992161	0.863657	1.12066	1280	0.616231	0.501485	0.730978	1280	0.881703	0.805588	0.957817	1380	0.774353	0.609159	0.939546	1380	0.727428	0.676007	0.77885	1380	0.571607	0.525788	0.617427	1280	0.846023	0.648966	1.04308	1280	0.702056	0.558082	0.84603	1280	0.782551	0.668251	0.896852	1380	0.823285	0.638056	1.00851	1380	0.590184	0.500272	0.680096	1380	0.547522	0.485176	0.609868	1280
	1300	1.06894	0.938182	1.1997	1300	0.667192	0.560656	0.773728	1300	0.860631	0.786495	0.934766	1400	0.755772	0.591874	0.91967	1400	0.711085	0.66027	0.7619	1400	0.55294	0.507971	0.597909	1300	0.943472	0.723536	1.16341	1300	0.739631	0.597977	0.881284	1300	0.752054	0.630142	0.873965	1400	0.791302	0.603762	0.978842	1400	0.569838	0.479579	0.660098	1400	0.530138	0.464579	0.595698	1300
[truncated: 23 more columns]

## Sheet: 2d
Fig. 2d				z-score
				Mean	Mean - s.e.m.	Mean + s.e.m.
VS	Loc.	Cue	Nov.	2.03774	1.93448	2.141
			Int.	1.67233	1.60408	1.74057
			Exp.	1.62357	1.54844	1.6987
		Out.	Nov.	4.39637	4.22783	4.56492
			Int.	2.76975	2.57722	2.96227
			Exp.	1.78219	1.65009	1.91428
	Freq.	Cue	Nov.	1.80966	1.54707	2.07225
			Int.	2.00115	1.8297	2.1726
			Exp.	1.48218	1.26426	1.70009
		Out.	Nov.	3.79463	3.53772	4.05153
			Int.	2.57778	2.3221	2.83347
			Exp.	1.37923	1.14473	1.61373
	Freq. rev.	Cue	Nov.	3.04836	2.48952	3.60719
			Int.	1.88596	1.69717	2.07475
			Exp.	1.42857	1.37601	1.48113
		Out.	Nov.	4.47559	3.85031	5.10087
			Int.	3.02654	2.84663	3.20645
			Exp.	1.17701	1.07426	1.27975

## Sheet: 2e
Fig. 2e	DMS
	Loc.																								Freq.																								Freq. rev.
	Cue												Out.												Cue												Out.												Cue
	Nov.				Int.				Exp.				Nov.				Int.				Exp.				Nov.				Int.				Exp.				Nov.				Int.				Exp.				Nov.
	Time from cue (ms)	Mean (z-score)	Mean - s.e.m. (z-score)	Mean + s.e.m. (z-score)	Time from cue (ms)	Mean (z-score)	Mean - s.e.m. (z-score)	Mean + s.e.m. (z-score)	Time from cue (ms)	Mean (z-score)	Mean - s.e.m. (z-score)	Mean + s.e.m. (z-score)	Time from out. (ms)	Mean (z-score)	Mean - s.e.m. (z-score)	Mean + s.e.m. (z-score)	Time from out. (ms)	Mean (z-score)	Mean - s.e.m. (z-score)	Mean + s.e.m. (z-score)	Time from out. (ms)	Mean (z-score)	Mean - s.e.m. (z-score)	Mean + s.e.m. (z-score)	Time from cue (ms)	Mean (z-score)	Mean - s.e.m. (z-score)	Mean + s.e.m. (z-score)	Time from cue (ms)	Mean (z-score)	Mean - s.e.m. (z-score)	Mean + s.e.m. (z-score)	Time from cue (ms)	Mean (z-score)	Mean - s.e.m. (z-score)	Mean + s.e.m. (z-score)	Time from out. (ms)	Mean (z-score)	Mean - s.e.m. (z-score)	Mean + s.e.m. (z-score)	Time from out. (ms)	Mean (z-score)	Mean - s.e.m. (z-score)	Mean + s.e.m. (z-score)	Time from out. (ms)	Mean (z-score)	Mean - s.e.m. (z-score)	Mean + s.e.m. (z-score)	Time from cue (ms)
	-100	-0.0387542	-0.0839227	0.00641421	-100	-0.0515873	-0.0800935	-0.0230811	-100	-0.0648568	-0.112817	-0.0168961	0				0				0				-100	-0.0813651	-0.136189	-0.0265412	-100	-0.106072	-0.14322	-0.0689247	-100	-0.107525	-0.148239	-0.066812	0				0				0				-100
	-80	-0.0423092	-0.0872464	0.00262793	-80	-0.0572508	-0.0853624	-0.0291392	-80	-0.0784259	-0.126459	-0.0303932	20				20				20				-80	-0.0887537	-0.143396	-0.0341119	-80	-0.112527	-0.150609	-0.0744449	-80	-0.117804	-0.160663	-0.0749454	20				20				20				-80
	-60	-0.0474698	-0.0929686	-0.00197107	-60	-0.0609004	-0.0887466	-0.0330542	-60	-0.0968292	-0.145063	-0.0485952	40				40				40				-60	-0.0991121	-0.151442	-0.0467821	-60	-0.123053	-0.162058	-0.0840478	-60	-0.130155	-0.175749	-0.0845617	40				40				40				-60
	-40	-0.0529198	-0.0986457	-0.00719383	-40	-0.0637189	-0.0914354	-0.0360024	-40	-0.115857	-0.165209	-0.0665061	60				60				60				-40	-0.109572	-0.159705	-0.0594398	-40	-0.136651	-0.176057	-0.0972459	-40	-0.144355	-0.19287	-0.0958402	60				60				60				-40
	-20	-0.0590775	-0.105536	-0.0126193	-20	-0.0664325	-0.0942389	-0.0386261	-20	-0.133189	-0.184429	-0.0819481	80				80				80				-20	-0.11592	-0.164843	-0.0669972	-20	-0.150523	-0.189351	-0.111694	-20	-0.159353	-0.209714	-0.108992	80				80				80				-20
	0	-0.0660948	-0.114465	-0.0177246	0	-0.0690714	-0.0975577	-0.040585	0	-0.150677	-0.203748	-0.0976068	100				100				100				0	-0.120361	-0.170096	-0.070627	0	-0.161309	-0.198821	-0.123798	0	-0.175978	-0.227662	-0.124295	100				100				100				0
	20	-0.0728552	-0.12404	-0.0216703	20	-0.0713516	-0.100744	-0.0419596	20	-0.167382	-0.221195	-0.113568	120				120				120				20	-0.128568	-0.180099	-0.0770376	20	-0.167073	-0.204773	-0.129374	20	-0.194226	-0.247426	-0.141026	120				120				120				20
	40	-0.0735676	-0.129341	-0.0177942	40	-0.0656647	-0.0973468	-0.0339825	40	-0.182299	-0.236608	-0.127991	140				140				140				40	-0.136577	-0.191083	-0.0820699	40	-0.164151	-0.205881	-0.12242	40	-0.21052	-0.266673	-0.154367	140				140				140				40
	60	-0.0804023	-0.139957	-0.020848	60	-0.0688125	-0.101656	-0.0359694	60	-0.201092	-0.255658	-0.146526	160	0.32767	0.165672	0.489667	160	0.111934	0.0269563	0.196911	160	0.0587647	-0.0175248	0.135054	60	-0.143079	-0.199052	-0.087106	60	-0.16021	-0.20405	-0.116369	60	-0.221761	-0.280578	-0.162944	160	0.117151	-0.0333872	0.267688	160	-0.0723888	-0.17174	0.0269619	160	-0.0280376	-0.120557	0.0644815	60
	80	-0.0854046	-0.139876	-0.0309331	80	-0.0785658	-0.10802	-0.049112	80	-0.215278	-0.268955	-0.161601	180	0.282888	0.119719	0.446057	180	0.0686287	-0.00796038	0.145218	180	-0.00435416	-0.0844899	0.0757816	80	-0.127359	-0.182803	-0.0719159	80	-0.154274	-0.191839	-0.116708	80	-0.21906	-0.274912	-0.163209	180	0.0819508	-0.0642266	0.228128	180	-0.127268	-0.223404	-0.0311322	180	-0.123615	-0.218937	-0.0282931	80
	100	-0.050721	-0.0858331	-0.0156089	100	-0.0564279	-0.081035	-0.0318209	100	-0.174887	-0.228415	-0.121359	200	0.269636	0.11057	0.428702	200	0.0561405	-0.0109742	0.123255	200	-0.0488081	-0.129195	0.0315786	100	-0.0356271	-0.0926862	0.0214319	100	-0.102871	-0.132237	-0.0735061	100	-0.15405	-0.207028	-0.101072	200	0.0935949	-0.0391344	0.226324	200	-0.145064	-0.23613	-0.0539978	200	-0.207898	-0.302419	-0.113377	100
	120	0.0709947	0.0418899	0.100099	120	0.0549205	0.0177024	0.0921385	120	-0.0147703	-0.0771936	0.0476531	220	0.296486	0.150039	0.442932	220	0.076309	0.0165664	0.136052	220	-0.0699223	-0.149621	0.00977662	120	0.175269	0.0764391	0.2741	120	0.0535058	0.00420771	0.102804	120	0.0257038	-0.047577	0.0989846	220	0.146245	0.0247727	0.267718	220	-0.128427	-0.213165	-0.0436887	220	-0.269465	-0.359724	-0.179205	120
	140	0.263151	0.185231	0.34107	140	0.242596	0.172775	0.312417	140	0.266852	0.175108	0.358595	240	0.358561	0.231589	0.485532	240	0.117976	0.0585037	0.177448	240	-0.0721176	-0.152874	0.00863844	140	0.469783	0.277307	0.662259	140	0.304193	0.212546	0.395839	140	0.294867	0.172519	0.417215	240	0.219413	0.0940056	0.344821	240	-0.0853271	-0.163809	-0.00684471	240	-0.304061	-0.387852	-0.22027	140
	160	0.476486	0.334373	0.618599	160	0.45852	0.34818	0.568861	160	0.599133	0.465708	0.732557	260	0.441326	0.335895	0.546757	260	0.16472	0.0972161	0.232224	260	-0.0644778	-0.148609	0.0196536	160	0.768055	0.481288	1.05482	160	0.57971	0.447541	0.711879	160	0.576281	0.399457	0.753106	260	0.295558	0.147917	0.443199	260	-0.0305297	-0.104955	0.0438952	260	-0.314915	-0.392786	-0.237043	160
	180	0.660317	0.459427	0.861208	180	0.652125	0.507007	0.797243	180	0.903967	0.737222	1.07071	280	0.531957	0.440412	0.623502	280	0.203253	0.124089	0.282417	280	-0.0542888	-0.143306	0.034728	180	1.01342	0.663809	1.36303	180	0.821666	0.667071	0.976261	180	0.814045	0.602548	1.02554	280	0.366228	0.190148	0.542308	280	0.0199535	-0.0532885	0.0931956	280	-0.311622	-0.385211	-0.238034	180
	200	0.7803	0.537526	1.02307	200	0.788959	0.622278	0.955639	200	1.13513	0.949742	1.32052	300	0.62068	0.528315	0.713045	300	0.228449	0.137773	0.319125	300	-0.0477562	-0.14111	0.0455977	200	1.18331	0.79775	1.56888	200	1.00304	0.842637	1.16345	200	0.987824	0.765246	1.2104	300	0.422643	0.219587	0.625699	300	0.0574176	-0.0169462	0.131781	300	-0.300181	-0.371502	-0.22886	200
	220	0.82423	0.559154	1.0893	220	0.857607	0.682693	1.03252	220	1.27278	1.08003	1.46553	320	0.697698	0.590403	0.804993	320	0.24029	0.139642	0.340938	320	-0.0475174	-0.143289	0.0482546	220	1.27001	0.871157	1.66886	220	1.11639	0.958972	1.27381	220	1.09366	0.875581	1.31174	320	0.460833	0.234547	0.687119	320	0.0813764	0.00545202	0.157301	320	-0.285315	-0.355858	-0.214772	220
	240	0.813675	0.542297	1.08505	240	0.871005	0.697658	1.04435	240	1.3181	1.12709	1.50912	340	0.751532	0.621517	0.881546	340	0.237147	0.128827	0.345468	340	-0.056029	-0.151439	0.0393812	240	1.28738	0.892652	1.68211	240	1.1666	1.01613	1.31706	240	1.13762	0.931995	1.34324	340	0.478693	0.235432	0.721954	340	0.093189	0.0158916	0.170486	340	-0.26892	-0.339605	-0.198235	240
	260	0.777495	0.507361	1.04763	260	0.848492	0.682369	1.01462	260	1.29271	1.10982	1.4756	360	0.776322	0.621827	0.930817	360	0.217341	0.10445	0.330232	360	-0.0693861	-0.160698	0.0219259	260	1.25163	0.873843	1.62942	260	1.16572	1.0226	1.30884	260	1.13181	0.941607	1.32201	360	0.47454	0.223312	0.725768	360	0.0952653	0.0170864	0.173444	360	-0.248048	-0.318112	-0.177984	260
	280	0.732571	0.465315	0.999827	280	0.808002	0.652106	0.963898	280	1.22274	1.05192	1.39356	380	0.774264	0.597737	0.950792	380	0.183442	0.0696806	0.297203	380	-0.0814886	-0.165556	0.00257866	280	1.18265	0.830054	1.53525	280	1.13168	0.995836	1.26752	280	1.08884	0.916049	1.26163	380	0.453588	0.201894	0.705282	380	0.0906687	0.0116865	0.169651	380	-0.220226	-0.287723	-0.15273	280
	300	0.689978	0.423993	0.955962	300	0.763385	0.61914	0.907629	300	1.1321	0.975012	1.2892	400	0.749409	0.555815	0.943002	400	0.14087	0.0291723	0.252569	400	-0.0876055	-0.163478	-0.0117326	300	1.09512	0.77413	1.41611	300	1.07962	0.952076	1.20716	300	1.02277	0.86962	1.17593	400	0.424929	0.1754	0.674458	400	0.0815287	0.00278731	0.16027	400	-0.188878	-0.251637	-0.126118	300
	320	0.654484	0.388972	0.919997	320	0.721398	0.589952	0.852844	320	1.03428	0.890807	1.17776	420	0.706932	0.50191	0.911954	420	0.0961278	-0.0114458	0.203701	420	-0.0903353	-0.158093	-0.0225771	320	0.999225	0.714499	1.28395	320	1.01748	0.900181	1.13478	320	0.943915	0.810605	1.07722	420	0.395893	0.151054	0.640733	420	0.0690503	-0.00746807	0.145569	420	-0.161899	-0.219772	-0.104025	320
	340	0.622265	0.3586	0.885929	340	0.679174	0.561128	0.79722	340	0.932571	0.802524	1.06262	440	0.655638	0.44359	0.867686	440	0.054358	-0.0474566	0.156173	440	-0.0928035	-0.152657	-0.0329497	340	0.898814	0.653202	1.14443	340	0.945421	0.840837	1.05	340	0.855295	0.740096	0.970495	440	0.369407	0.133212	0.605603	440	0.0554315	-0.0166758	0.127539	440	-0.141984	-0.196399	-0.08757	340
	360	0.595147	0.336168	0.854127	360	0.636568	0.531512	0.741624	360	0.828567	0.710962	0.946172	460	0.599779	0.383746	0.815813	460	0.0177362	-0.0768938	0.112366	460	-0.0974322	-0.14981	-0.0450546	360	0.795705	0.588235	1.00317	360	0.864912	0.774677	0.955146	360	0.758924	0.658629	0.859219	460	0.347367	0.123335	0.571399	460	0.0452971	-0.0206921	0.111286	460	-0.124616	-0.177762	-0.0714707	360
	380	0.575236	0.321085	0.829388	380	0.593898	0.500489	0.687307	380	0.724469	0.616993	0.831944	480	0.539207	0.321652	0.756762	480	-0.013406	-0.100041	0.0732293	480	-0.0993549	-0.146305	-0.0524045	380	0.691163	0.514288	0.868039	380	0.780999	0.704872	0.857126	380	0.657338	0.568398	0.746279	480	0.326173	0.116656	0.535689	480	0.0423008	-0.0164185	0.10102	480	-0.10494	-0.158197	-0.0516842	380
	400	0.558785	0.310361	0.80721	400	0.552221	0.468577	0.635865	400	0.622093	0.522079	0.722107	500	0.473774	0.258083	0.689465	500	-0.0373176	-0.115569	0.0409335	500	-0.0948537	-0.139657	-0.0500509	400	0.582612	0.425023	0.740202	400	0.696296	0.632226	0.760365	400	0.551212	0.468994	0.63343	500	0.305287	0.111938	0.498636	500	0.0425425	-0.00913963	0.0942247	500	-0.0813074	-0.134785	-0.0278298	400
	420	0.544256	0.303681	0.784832	420	0.512649	0.436742	0.588557	420	0.524784	0.431097	0.618472	520	0.407912	0.198682	0.617142	520	-0.0544706	-0.12484	0.0158989	520	-0.0828286	-0.129076	-0.036581	420	0.475083	0.324138	0.626027	420	0.611422	0.555709	0.667135	420	0.446419	0.36622	0.526618	520	0.282986	0.106566	0.459406	520	0.041805	-0.00336144	0.0869715	520	-0.0570609	-0.110917	-0.00320455	420
	440	0.532532	0.301984	0.76308	440	0.476052	0.405037	0.547066	440	0.436806	0.349409	0.524203	540	0.349019	0.149975	0.548063	540	-0.0657413	-0.129706	-0.0017766	540	-0.0667267	-0.116121	-0.0173319	440	0.377418	0.226514	0.528322	440	0.529098	0.47623	0.581966	440	0.349403	0.267321	0.431485	540	0.255399	0.0946061	0.416191	540	0.035572	-0.00451533	0.0756593	540	-0.036751	-0.0917993	0.0182973	440
	460	0.521772	0.303528	0.740017	460	0.43982	0.370136	0.509503	460	0.357559	0.276329	0.438789	560	0.297029	0.111214	0.482843	560	-0.0753627	-0.134518	-0.0162071	560	-0.0536244	-0.107878	0.000629386	460	0.293909	0.140104	0.447714	460	0.449326	0.39363	0.505023	460	0.264779	0.179143	0.350415	560	0.228226	0.0831984	0.373254	560	0.0265578	-0.0110114	0.0641271	560	-0.0231467	-0.0796976	0.0334042	460
	480	0.50903	0.304634	0.713427	480	0.400738	0.329427	0.47205	480	0.286484	0.21101	0.361958	580	0.246959	0.0758053	0.418112	580	-0.085731	-0.141011	-0.0304509	580	-0.0484235	-0.107755	0.0109077	480	0.223783	0.0684387	0.379128	480	0.374192	0.312947	0.435437	480	0.190586	0.102103	0.279068	580	0.200785	0.0711861	0.330385	580	0.0175665	-0.0200471	0.05518	580	-0.0166864	-0.0751759	0.0418031	480
	500	0.491709	0.300895	0.682522	500	0.360147	0.28587	0.434424	500	0.222922	0.152832	0.293012	600	0.197142	0.0391151	0.355168	600	-0.0993627	-0.151912	-0.0468135	600	-0.0478187	-0.110446	0.0148087	500	0.160757	0.00581523	0.3157	500	0.30758	0.240354	0.374805	500	0.127689	0.0381667	0.217211	600	0.173317	0.0570958	0.289538	600	0.0123613	-0.0275976	0.0523203	600	-0.0146858	-0.0749557	0.045584	500
	520	0.475624	0.296961	0.654287	520	0.32047	0.243018	0.397922	520	0.166452	0.101544	0.23136	620	0.150939	0.00323541	0.298643	620	-0.112703	-0.163835	-0.0615708	620	-0.0459625	-0.108687	0.0167623	520	0.100224	-0.0528002	0.253248	520	0.249149	0.176441	0.321858	520	0.0734309	-0.0151295	0.161991	620	0.144644	0.0401124	0.249176	620	0.00981207	-0.0330492	0.0526733	620	-0.0154421	-0.0778089	0.0469247	520
	540	0.466269	0.29769	0.634848	540	0.282529	0.202179	0.362879	540	0.116812	0.0565362	0.177089	640	0.109853	-0.0309892	0.250695	640	-0.122923	-0.173892	-0.0719537	640	-0.0427362	-0.103644	0.0181713	540	0.04324	-0.107145	0.193625	540	0.198855	0.121253	0.276457	540	0.0272426	-0.0598488	0.114334	640	0.120326	0.0249305	0.215722	640	0.00842417	-0.0360484	0.0528968	640	-0.0165193	-0.0809821	0.0479435	540
	560	0.460236	0.299494	0.620979	560	0.248664	0.166182	0.331146	560	0.0743536	0.0179537	0.130754	660	0.0741027	-0.0629176	0.211123	660	-0.129504	-0.180865	-0.0781433	660	-0.039911	-0.0995498	0.0197277	560	-0.00246042	-0.149262	0.144341	560	0.155118	0.0729399	0.237296	560	-0.0102778	-0.0947143	0.0741587	660	0.0985093	0.00696388	0.190055	660	0.0063741	-0.0387341	0.0514823	660	-0.0181253	-0.0840787	0.0478281	560
	580	0.450573	0.296567	0.604579	580	0.221564	0.137772	0.305356	580	0.0398188	-0.014035	0.0936726	680	0.0415055	-0.0937272	0.176738	680	-0.134576	-0.186678	-0.0824735	680	-0.0381869	-0.097099	0.0207251	580	-0.0363968	-0.179037	0.106244	580	0.119671	0.0337702	0.205572	580	-0.0376278	-0.118614	0.0433585	680	0.076412	-0.0170605	0.169885	680	0.00295475	-0.042389	0.0482985	680	-0.020344	-0.0872227	0.0465346	580
	600	0.433949	0.285772	0.582126	600	0.200614	0.116336	0.284893	600	0.0121549	-0.0403145	0.0646244	700	0.00933814	-0.12595	0.144626	700	-0.139067	-0.192002	-0.086133	700	-0.0392041	-0.0981814	0.0197733	600	-0.0592467	-0.198153	0.0796601	600	0.0896595	0.00114533	0.178174	600	-0.0548554	-0.131165	0.0214546	700	0.052411	-0.0460982	0.15092	700	-0.000828148	-0.045984	0.0443277	700	-0.020015	-0.0874323	0.0474024	600
	620	0.414588	0.271648	0.557528	620	0.18369	0.0992747	0.268105	620	-0.00863052	-0.0601311	0.04287	720	-0.0202909	-0.156235	0.115654	720	-0.144293	-0.198093	-0.0904926	720	-0.0410881	-0.0999164	0.0177402	620	-0.0708571	-0.206545	0.0648308	620	0.0694854	-0.0205468	0.159518	620	-0.0624685	-0.133442	0.00850525	720	0.0298079	-0.0754975	0.135113	720	-0.00560989	-0.049916	0.0386962	720	-0.016454	-0.0838004	0.0508924	620
	640	0.394891	0.256688	0.533094	640	0.169398	0.0853303	0.253466	640	-0.0212176	-0.0721539	0.0297188	740	-0.0454019	-0.181614	0.0908106	740	-0.152233	-0.206286	-0.0981796	740	-0.0442107	-0.102356	0.0139351	640	-0.070259	-0.202269	0.0617511	640	0.0610571	-0.0283878	0.150502	640	-0.0654715	-0.130001	-0.000941693	740	0.00537109	-0.107997	0.118739	740	-0.0141091	-0.0575427	0.0293245	740	-0.0077318	-0.0736232	0.0581596	640
	660	0.379104	0.24454	0.513668	660	0.157467	0.0746472	0.240287	660	-0.0270403	-0.0772639	0.0231833	760	-0.0653794	-0.200133	0.0693744	760	-0.161773	-0.215505	-0.108041	760	-0.0471898	-0.103672	0.00929221	660	-0.061035	-0.18647	0.0643998	660	0.0635149	-0.023116	0.150146	660	-0.0639437	-0.122134	-0.00575293	760	-0.0236537	-0.143739	0.0964319	760	-0.027098	-0.0689596	0.0147637	760	0.00471187	-0.0589398	0.0683635	660
	680	0.365467	0.233053	0.497881	680	0.14638	0.0659817	0.226779	680	-0.0270051	-0.0766709	0.0226608	780	-0.079614	-0.210728	0.0514997	780	-0.170179	-0.222955	-0.117402	780	-0.050883	-0.105101	0.0033352	680	-0.0485158	-0.163589	0.0665578	680	0.0716685	-0.0109751	0.154312	680	-0.0573658	-0.110372	-0.00435988	780	-0.0544164	-0.179404	0.0705713	780	-0.0435555	-0.0835449	-0.00356597	780	0.0173843	-0.0448526	0.0796211	680
	700	0.351895	0.220613	0.483178	700	0.136174	0.0583771	0.213972	700	-0.0237429	-0.0730239	0.0255382	800	-0.0908474	-0.216971	0.0352758	800	-0.175011	-0.22622	-0.123802	800	-0.0520809	-0.102975	-0.00118646	700	-0.0363749	-0.138572	0.065822	700	0.0811589	0.00255011	0.159768	700	-0.0453217	-0.0938174	0.00317408	800	-0.0813983	-0.209293	0.0464963	800	-0.0596434	-0.0982449	-0.021042	800	0.0259338	-0.0359894	0.087857	700
	720	0.338583	0.208869	0.468297	720	0.129719	0.0550248	0.204413	720	-0.0165229	-0.0648967	0.0318509	820	-0.0984746	-0.219079	0.0221295	820	-0.175864	-0.224824	-0.126904	820	-0.0519107	-0.0989835	-0.00483787	720	-0.0239639	-0.113719	0.0657908	720	0.0917627	0.0171036	0.166422	720	-0.0314929	-0.0765041	0.0135184	820	-0.102853	-0.230655	0.0249484	820	-0.0721297	-0.11022	-0.0340392	820	0.0307512	-0.0302771	0.0917795	720
	740	0.327475	0.201572	0.453377	740	0.124135	0.0529595	0.19531	740	-0.0060718	-0.0539576	0.041814	840	-0.101931	-0.215908	0.0120469	840	-0.173342	-0.219857	-0.126828	840	-0.0487258	-0.0917545	-0.00569709	740	-0.00645138	-0.0859065	0.0730038	740	0.105422	0.0335765	0.177268	740	-0.0133859	-0.0565954	0.0298236	840	-0.113304	-0.238948	0.0123404	840	-0.0800797	-0.118232	-0.0419278	840	0.0356626	-0.0226543	0.0939794	740
	760	0.315358	0.194884	0.435832	760	0.119917	0.0527016	0.187133	760	0.00855886	-0.0383089	0.0554266	860	-0.0998478	-0.204529	0.00483363	860	-0.168536	-0.212749	-0.124324	860	-0.0429761	-0.0818063	-0.0041459	760	0.0162133	-0.0559277	0.0883543	760	0.122762	0.0529828	0.192541	760	0.00805896	-0.0357453	0.0518632	860	-0.118992	-0.239628	0.00164471	860	-0.0833218	-0.121957	-0.0446868	860	0.0435524	-0.0112016	0.0983064	760
	780	0.302325	0.186539	0.418111	780	0.116497	0.0528167	0.180178	780	0.0269318	-0.0188382	0.0727017	880	-0.0943462	-0.187672	-0.00102026	880	-0.161646	-0.203366	-0.119926	880	-0.0357526	-0.0713895	-0.000115735	780	0.038881	-0.0289221	0.106684	780	0.140299	0.0716409	0.208957	780	0.0306625	-0.01356	0.0748849	880	-0.123652	-0.23805	-0.00925416	880	-0.0864093	-0.125658	-0.0471603	880	0.0529879	0.00162744	0.104348	780
	800	0.2917	0.178881	0.404519	800	0.115304	0.0545882	0.176021	800	0.0479103	0.00363508	0.0921856	900	-0.087945	-0.168644	-0.00724614	900	-0.151151	-0.190105	-0.112197	900	-0.0271742	-0.0614003	0.00705186	800	0.0617613	-0.00442095	0.127944	800	0.155331	0.0879463	0.222716	800	0.0551109	0.0124989	0.0977228	900	-0.129805	-0.236564	-0.0230451	900	-0.0883516	-0.127914	-0.0487891	900	0.061617	0.0124104	0.110824	800
	820	0.287238	0.178116	0.396359	820	0.116761	0.058715	0.174808	820	0.0697134	0.0271105	0.112316	920	-0.0836627	-0.152414	-0.0149118	920	-0.136782	-0.172606	-0.100958	920	-0.0207983	-0.0555711	0.0139746	820	0.0862119	0.0202854	0.152138	820	0.167898	0.102232	0.233564	820	0.0827897	0.0436986	0.121881	920	-0.13387	-0.233596	-0.0341444	920	-0.0890801	-0.12964	-0.0485207	920	0.0668966	0.0193479	0.114445	820
	840	0.285136	0.181475	0.388796	840	0.122173	0.0671444	0.177202	840	0.0894355	0.0491739	0.129697	940	-0.0823255	-0.141737	-0.0229142	940	-0.119868	-0.152782	-0.0869533	940	-0.0162103	-0.0528654	0.0204448	840	0.11126	0.0439447	0.178575	840	0.179307	0.115362	0.243252	840	0.113848	0.0779983	0.149697	940	-0.136538	-0.229013	-0.0440629	940	-0.0842311	-0.126763	-0.041699	940	0.0697181	0.0246723	0.114764	840
	860	0.284966	0.187554	0.382377	860	0.129991	0.0786851	0.181297	860	0.106219	0.0680736	0.144364	960	-0.0826782	-0.134898	-0.0304589	960	-0.101476	-0.13231	-0.0706421	960	-0.0120293	-0.0511867	0.0271282	860	0.133762	0.0647973	0.202727	860	0.192514	0.129817	0.255211	860	0.147961	0.113942	0.18198	960	-0.136369	-0.221536	-0.051201	960	-0.0725626	-0.11771	-0.0274147	960	0.0706883	0.0283633	0.113013	860
	880	0.284204	0.192682	0.375726	880	0.1369	0.0894046	0.184394	880	0.119267	0.0823097	0.156224	980	-0.0838569	-0.130425	-0.0372883	980	-0.0813182	-0.111259	-0.0513774	980	-0.00783741	-0.0499522	0.0342774	880	0.154313	0.0833645	0.225262	880	0.20645	0.145351	0.267548	880	0.18191	0.148191	0.215629	980	-0.133419	-0.210346	-0.0564923	980	-0.0558647	-0.102899	-0.0088306	980	0.0727022	0.0325293	0.112875	880
	900	0.282025	0.19582	0.368231	900	0.140924	0.0968932	0.184955	900	0.128962	0.0923191	0.165605	1000	-0.081998	-0.123576	-0.04042	1000	-0.0607659	-0.0900217	-0.0315101	1000	-0.00402109	-0.0495815	0.0415393	900	0.171346	0.0998583	0.242833	900	0.221356	0.161772	0.28094	900	0.212884	0.178052	0.247715	1000	-0.125917	-0.196055	-0.05578	1000	-0.0383177	-0.0863215	0.00968607	1000	0.0746542	0.0357079	0.113601	900
	920	0.279688	0.197791	0.361585	920	0.143043	0.101462	0.184624	920	0.137013	0.0998901	0.174135	1020	-0.0763076	-0.113693	-0.0389221	1020	-0.0403412	-0.0688331	-0.0118493	1020	0.00143968	-0.0464041	0.0492835	920	0.187031	0.115618	0.258443	920	0.236149	0.178333	0.293965	920	0.242088	0.204636	0.279541	1020	-0.116242	-0.183001	-0.0494828	1020	-0.0212956	-0.0699681	0.027377	1020	0.0754056	0.0365757	0.114235	920
	940	0.277283	0.196942	0.357624	940	0.144647	0.104502	0.184792	940	0.143354	0.10482	0.181887	1040	-0.0670113	-0.101439	-0.0325836	1040	-0.0203366	-0.0479219	0.00724862	1040	0.00925879	-0.0396642	0.0581818	940	0.198834	0.128453	0.269215	940	0.24896	0.192375	0.305545	940	0.26686	0.225396	0.308325	1040	-0.105953	-0.169798	-0.042108	1040	-0.00669242	-0.055206	0.0418211	1040	0.0753023	0.0356685	0.114936	940
	960	0.274409	0.192935	0.355883	960	0.146376	0.107166	0.185586	960	0.15029	0.109504	0.191077	1060	-0.0561727	-0.0888312	-0.0235141	1060	-0.000629519	-0.0274074	0.0261484	1060	0.0187531	-0.0295936	0.0670999	960	0.210592	0.140036	0.281147	960	0.258841	0.202863	0.314818	960	0.286567	0.240705	0.332429	1060	-0.0940194	-0.153517	-0.0345217	1060	0.00638249	-0.0408717	0.0536367	1060	0.0762909	0.0361624	0.116419	960
	980	0.272801	0.188262	0.357339	980	0.149247	0.111099	0.187394	980	0.157547	0.11342	0.201674	1080	-0.0481701	-0.0798584	-0.0164819	1080	0.0177064	-0.00842497	0.0438378	1080	0.0283833	-0.0188137	0.0755802	980	0.224809	0.152675	0.296943	980	0.267351	0.211009	0.323694	980	0.303787	0.253763	0.353811	1080	-0.0823064	-0.137362	-0.0272505	1080	0.0203135	-0.024664	0.0652909	1080	0.0793774	0.0391985	0.119556	980
	1000	0.272187	0.185424	0.358951	1000	0.15344	0.116192	0.190687	1000	0.166083	0.118251	0.213914	1100	-0.0438264	-0.076432	-0.0112207	1100	0.0344293	0.00817719	0.0606814	1100	0.0394156	-0.00636332	0.0851945	1000	0.243562	0.169343	0.317781	1000	0.274228	0.216978	0.331478	1000	0.322047	0.268119	0.375974	1100	-0.0694072	-0.121179	-0.0176354	1100	0.0357863	-0.00667162	0.0782443	1100	0.0839697	0.0436503	0.124289	1000
	1020	0.274677	0.187034	0.36232	1020	0.159292	0.122603	0.195981	1020	0.172874	0.12228	0.223468	1120	-0.0434444	-0.0786727	-0.00821613	1120	0.051835	0.0250493	0.0786206	1120	0.0524184	0.00761867	0.0972181	1020	0.266002	0.189072	0.342931	1020	0.281665	0.223136	0.340195	1020	0.344134	0.284914	0.403355	1120	-0.0573211	-0.105343	-0.00929875	1120	0.0502414	0.00955055	0.0909323	1120	0.0872261	0.0464642	0.127988	1020
	1040	0.279802	0.191298	0.368306	1040	0.166527	0.12951	0.203543	1040	0.176759	0.124155	0.229363	1140	-0.0439458	-0.0828796	-0.00501198	1140	0.0671294	0.0400259	0.0942328	1140	0.0648674	0.0202009	0.109534	1040	0.287461	0.206572	0.36835	1040	0.286913	0.227324	0.346503	1040	0.364228	0.298447	0.43001	1140	-0.046314	-0.090525	-0.00210292	1140	0.0641121	0.0249082	0.103316	1140	0.0887849	0.0482099	0.12936	1040
	1060	0.285282	0.196028	0.374537	1060	0.171744	0.133357	0.210131	1060	0.174451	0.118756	0.230146	1160	-0.0415914	-0.0838053	0.000622548	1160	0.0793458	0.0527175	0.105974	1160	0.076523	0.0314956	0.121551	1060	0.303753	0.217426	0.390081	1060	0.290135	0.228893	0.351377	1060	0.37409	0.301273	0.446908	1160	-0.0334865	-0.0739698	0.00699676	1160	0.0749254	0.0374718	0.112379	1160	0.088114	0.0491446	0.127083	1060
	1080	0.298565	0.211184	0.385946	1080	0.177237	0.135759	0.218715	1080	0.167344	0.106201	0.228487	1180	-0.0347349	-0.0798995	0.0104298	1180	0.0890892	0.0635085	0.11467	1180	0.0841284	0.0394896	0.128767	1080	0.321727	0.227296	0.416159	1080	0.294208	0.229994	0.358422	1080	0.378112	0.297943	0.458281	1180	-0.0175784	-0.0533112	0.0181545	1180	0.082957	0.0479087	0.118005	1180	0.0868272	0.0503688	0.123286	1080
	1100	0.334822	0.254782	0.414862	1100	0.194438	0.147418	0.241458	1100	0.157893	0.0887928	0.226994	1200	-0.0255047	-0.0738657	0.0228564	1200	0.095491	0.0708522	0.12013	1200	0.086935	0.0436358	0.130234	1100	0.345232	0.239464	0.451	1100	0.304166	0.235169	0.373164	1100	0.381454	0.294273	0.468634	1200	0.000906618	-0.0294729	0.0312861	1200	0.089422	0.0573759	0.121468	1200	0.087256	0.0529766	0.121535	1100
	1120	0.409418	0.334093	0.484744	1120	0.236598	0.179699	0.293497	1120	0.152377	0.0731285	0.231626	1220	-0.0154822	-0.0669009	0.0359365	1220	0.0998964	0.0759407	0.123852	1220	0.0884253	0.0470408	0.12981	1120	0.370136	0.250757	0.489516	1120	0.315088	0.240593	0.389583	1120	0.375979	0.28179	0.470169	1220	0.0214122	-0.00386472	0.0466892	1220	0.0961311	0.0676263	0.124636	1220	0.0916686	0.0596957	0.123642	1120
	1140	0.519632	0.423407	0.615858	1140	0.30584	0.231245	0.380436	1140	0.163386	0.0737089	0.253063	1240	-0.00544628	-0.0585564	0.0476638	1240	0.105651	0.0825657	0.128737	1240	0.0925399	0.0531372	0.131943	1140	0.403446	0.270037	0.536855	1140	0.330751	0.252056	0.409447	1140	0.365466	0.266707	0.464225	1240	0.043627	0.0223594	0.0648945	1240	0.101467	0.0767715	0.126163	1240	0.0964169	0.0670002	0.125834	1140
	1160	0.63122	0.496933	0.765507	1160	0.385059	0.288125	0.481992	1160	0.202614	0.107069	0.298159	1260	0.00527432	-0.0488174	0.059366	1260	0.112496	0.0904158	0.134576	1260	0.0990072	0.0617365	0.136278	1160	0.447216	0.304946	0.589487	1160	0.349908	0.267508	0.432309	1160	0.363734	0.265464	0.462005	1260	0.0598114	0.0425768	0.0770461	1260	0.106237	0.0849896	0.127484	1260	0.100877	0.0734374	0.128317	1160
	1180	0.70525	0.538053	0.872447	1180	0.446513	0.331333	0.561694	1180	0.259665	0.165422	0.353908	1280	0.0129749	-0.0416043	0.0675541	1280	0.118528	0.0971511	0.139904	1280	0.103821	0.0687358	0.138905	1180	0.480971	0.339106	0.622835	1180	0.360018	0.270387	0.449649	1180	0.361071	0.267976	0.454166	1280	0.0728546	0.0572541	0.088455	1280	0.112837	0.094592	0.131082	1280	0.104223	0.078456	0.12999	1180
	1200	0.730517	0.541959	0.919075	1200	0.476154	0.350907	0.601402	1200	0.3114	0.222631	0.400168	1300	0.0186974	-0.0360113	0.0734061	1300	0.125299	0.10497	0.145628	1300	0.105507	0.0720116	0.139002	1200	0.486068	0.347573	0.624562	1200	0.346307	0.247102	0.445511	1200	0.337114	0.24903	0.425197	1300	0.0855807	0.0667311	0.10443	1300	0.12194	0.106123	0.137758	1300	0.109377	0.0851491	0.133605	1200
	1220	0.706542	0.50959	0.903494	1220	0.468276	0.341705	0.594847	1220	0.333677	0.250084	0.41727	1320	0.0225559	-0.0315079	0.0766196	1320	0.133169	0.113817	0.152521	1320	0.106518	0.0747517	0.138284	1220	0.453018	0.315185	0.590851	1220	0.303169	0.196673	0.409666	1220	0.281333	0.193918	0.368749	1320	0.101163	0.0745304	0.127795	1320	0.130567	0.115966	0.145169	1320	0.116424	0.0940188	0.138829	1220
	1240	0.629921	0.436607	0.823234	1240	0.415163	0.294592	0.535735	1240	0.305581	0.224071	0.387092	1340	0.0261885	-0.026346	0.078723	1340	0.139176	0.120265	0.158086	1340	0.109612	0.0800073	0.139216	1240	0.381574	0.240741	0.522407	1240	0.224487	0.115548	0.333427	1240	0.190995	0.0998073	0.282183	1340	0.11801	0.0821776	0.153842	1340	0.13686	0.121938	0.151781	1340	0.125237	0.104552	0.145921	1240
	1260	0.521077	0.336545	0.705609	1260	0.325861	0.215887	0.435834	1260	0.228703	0.146327	0.311078	1360	0.032831	-0.01725	0.082912	1360	0.142547	0.123917	0.161176	1360	0.114328	0.0871328	0.141522	1260	0.288445	0.141372	0.435518	1260	0.120101	0.0119872	0.228215	1260	0.0706596	-0.0249174	0.166237	1360	0.131567	0.0879783	0.175155	1360	0.142653	0.126397	0.158909	1360	0.133778	0.11479	0.152765	1260
	1280	0.409169	0.233568	0.584771	1280	0.225411	0.127698	0.323124	1280	0.129308	0.0450414	0.213575	1380	0.0448105	-0.0037842	0.0934052	1380	0.146653	0.128556	0.16475	1380	0.11818	0.0925508	0.143809	1280	0.197998	0.0451239	0.350872	1280	0.013237	-0.0925368	0.119011	1280	-0.0580813	-0.15563	0.0394676	1380	0.138153	0.0911335	0.185172	1380	0.148825	0.130208	0.167441	1380	0.141939	0.123871	0.160008	1280
	1300	0.320022	0.152659	0.487386	1300	0.139804	0.0545986	0.225009	1300	0.0366506	-0.0490025	0.122304	1400	0.0585814	0.00893095	0.108232	1400	0.151596	0.134025	0.169168	1400	0.116677	0.0916217	0.141733	1300	0.137778	-0.0170848	0.292642	1300	-0.0706442	-0.173534	0.0322456	1300	-0.172863	-0.269368	-0.0763589	1400	0.140826	0.0944466	0.187205	1400	0.153307	0.131532	0.175083	1400	0.14845	0.130624	0.166277	1300
[truncated: 23 more columns]

## Sheet: 2f
Fig. 2f				z-score
				Mean	Mean - s.e.m.	Mean + s.e.m.
DMS	Loc.	Cue	Nov.	1.0801	0.750062	1.41014
			Int.	1.19008	1.05422	1.32595
			Exp.	1.41074	1.24476	1.57672
		Out.	Nov.	0.84918	0.620784	1.07758
			Int.	0.263305	0.14312	0.38349
			Exp.	0.0727216	0.0126256	0.132818
	Freq.	Cue	Nov.	1.44524	1.05865	1.83183
			Int.	1.33319	1.21781	1.44857
			Exp.	1.19224	1.02467	1.35982
		Out.	Nov.	0.659248	0.434547	0.883949
			Int.	0.337285	0.289429	0.385141
			Exp.	-0.0695021	-0.132732	-0.00627265
	Freq. rev.	Cue	Nov.	1.84113	1.68059	2.00167
			Int.	1.36364	1.18694	1.54034
			Exp.	1.32113	1.25483	1.38742
		Out.	Nov.	0.679657	0.543427	0.815887
			Int.	0.371732	0.296342	0.447122
			Exp.	0.073795	0.0322158	0.115374

## Sheet: 2g
Fig. 2g	DLS
	Loc.																								Freq.																								Freq. rev.
	Cue												Out.												Cue												Out.												Cue
	Nov.				Int.				Exp.				Nov.				Int.				Exp.				Nov.				Int.				Exp.				Nov.				Int.				Exp.				Nov.
	Time from cue (ms)	Mean (z-score)	Mean - s.e.m. (z-score)	Mean + s.e.m. (z-score)	Time from cue (ms)	Mean (z-score)	Mean - s.e.m. (z-score)	Mean + s.e.m. (z-score)	Time from cue (ms)	Mean (z-score)	Mean - s.e.m. (z-score)	Mean + s.e.m. (z-score)	Time from out. (ms)	Mean (z-score)	Mean - s.e.m. (z-score)	Mean + s.e.m. (z-score)	Time from out. (ms)	Mean (z-score)	Mean - s.e.m. (z-score)	Mean + s.e.m. (z-score)	Time from out. (ms)	Mean (z-score)	Mean - s.e.m. (z-score)	Mean + s.e.m. (z-score)	Time from cue (ms)	Mean (z-score)	Mean - s.e.m. (z-score)	Mean + s.e.m. (z-score)	Time from cue (ms)	Mean (z-score)	Mean - s.e.m. (z-score)	Mean + s.e.m. (z-score)	Time from cue (ms)	Mean (z-score)	Mean - s.e.m. (z-score)	Mean + s.e.m. (z-score)	Time from out. (ms)	Mean (z-score)	Mean - s.e.m. (z-score)	Mean + s.e.m. (z-score)	Time from out. (ms)	Mean (z-score)	Mean - s.e.m. (z-score)	Mean + s.e.m. (z-score)	Time from out. (ms)	Mean (z-score)	Mean - s.e.m. (z-score)	Mean + s.e.m. (z-score)	Time from cue (ms)
	-100	-0.0387763	-0.0775818	2.91345e-05	-100	-0.0706611	-0.0940296	-0.0472925	-100	-0.0766964	-0.141747	-0.0116462	0				0				0				-100	-0.0298886	-0.0781621	0.0183849	-100	-0.0998748	-0.119935	-0.0798142	-100	-0.0866093	-0.129076	-0.0441426	0				0				0				-100
	-80	-0.0399341	-0.0798424	-2.57479e-05	-80	-0.0708087	-0.0942219	-0.0473955	-80	-0.0807709	-0.14422	-0.017322	20				20				20				-80	-0.0496003	-0.101024	0.00182315	-80	-0.110869	-0.12835	-0.0933875	-80	-0.0931581	-0.13557	-0.0507466	20				20				20				-80
	-60	-0.0424005	-0.0847722	-2.87035e-05	-60	-0.0720809	-0.0949213	-0.0492405	-60	-0.0869128	-0.1482	-0.025626	40				40				40				-60	-0.0657387	-0.118888	-0.0125892	-60	-0.117719	-0.133577	-0.101861	-60	-0.101707	-0.145349	-0.0580662	40				40				40				-60
	-40	-0.045004	-0.0900957	8.77234e-05	-40	-0.0755624	-0.0975334	-0.0535914	-40	-0.094112	-0.152754	-0.0354698	60				60				60				-40	-0.0725923	-0.123115	-0.0220698	-40	-0.121479	-0.136028	-0.10693	-40	-0.109746	-0.155607	-0.0638859	60				60				60				-40
	-20	-0.0471612	-0.094509	0.000186504	-20	-0.0818217	-0.103166	-0.0604771	-20	-0.100858	-0.155904	-0.0458125	80				80				80				-20	-0.0695877	-0.114951	-0.0242242	-20	-0.126285	-0.140919	-0.11165	-20	-0.112634	-0.160721	-0.0645477	80				80				80				-20
	0	-0.0483059	-0.0968662	0.000254452	0	-0.0888972	-0.110227	-0.0675673	0	-0.104056	-0.155295	-0.0528172	100				100				100				0	-0.065901	-0.107198	-0.0246042	0	-0.134995	-0.15057	-0.11942	0	-0.10965	-0.159327	-0.0599731	100				100				100				0
	20	-0.049266	-0.098245	-0.000286896	20	-0.0940065	-0.115614	-0.0723991	20	-0.102115	-0.14898	-0.0552498	120				120				120				20	-0.065441	-0.105676	-0.0252063	20	-0.146534	-0.163602	-0.129465	20	-0.106213	-0.157642	-0.0547838	120				120				120				20
	40	-0.0574369	-0.104977	-0.00989674	40	-0.101807	-0.123502	-0.0801127	40	-0.0996215	-0.144054	-0.0551891	140	0.901603	0.737305	1.0659	140	0.716468	0.622782	0.810154	140	0.930418	0.863844	0.996992	40	-0.0690768	-0.108792	-0.029362	40	-0.160451	-0.179071	-0.14183	40	-0.104222	-0.156551	-0.0518928	140	0.629713	0.516634	0.742792	140	0.720616	0.597041	0.844192	140	1.11357	0.91987	1.30727	40
	60	-0.0791644	-0.123333	-0.034996	60	-0.120747	-0.141955	-0.0995396	60	-0.102501	-0.147702	-0.0572995	160	1.07696	0.884241	1.26968	160	0.760327	0.672143	0.848512	160	0.823422	0.725099	0.921745	60	-0.0733742	-0.11756	-0.0291882	60	-0.173997	-0.194604	-0.153391	60	-0.10298	-0.155469	-0.05049	160	0.745906	0.556647	0.935164	160	0.700037	0.577208	0.822866	160	0.872065	0.713933	1.0302	60
	80	-0.110312	-0.150129	-0.070494	80	-0.140621	-0.162029	-0.119212	80	-0.103581	-0.153539	-0.0536236	180	1.63043	1.41681	1.84405	180	1.15067	1.06394	1.23741	180	0.943564	0.787869	1.09926	80	-0.0687147	-0.125773	-0.0116565	80	-0.179991	-0.203526	-0.156455	80	-0.0855648	-0.138874	-0.0322558	180	1.33967	1.03456	1.64479	180	1.02824	0.905109	1.15137	180	0.841339	0.711667	0.97101	80
	100	-0.138436	-0.176447	-0.100425	100	-0.140896	-0.165049	-0.116744	100	-0.0928578	-0.149876	-0.0358393	200	2.44338	2.20725	2.6795	200	1.78615	1.67894	1.89337	200	1.24834	1.03035	1.46634	100	-0.0462637	-0.12428	0.0317527	100	-0.167765	-0.195193	-0.140336	100	-0.037476	-0.0951269	0.0201748	200	2.26963	1.87493	2.66433	200	1.59644	1.47026	1.72261	200	0.989668	0.857804	1.12153	100
	120	-0.162871	-0.202497	-0.123244	120	-0.122972	-0.15142	-0.0945235	120	-0.0813501	-0.143034	-0.0196665	220	3.19589	2.93392	3.45786	220	2.36655	2.23523	2.49787	220	1.56867	1.32215	1.8152	120	-0.0209009	-0.117527	0.0757248	120	-0.144808	-0.17867	-0.110946	120	0.0319031	-0.0357918	0.0995981	220	3.14824	2.74368	3.5528	220	2.12839	1.99224	2.26453	220	1.1966	1.04025	1.35294	120
	140	-0.191631	-0.236835	-0.146427	140	-0.1123	-0.144516	-0.0800835	140	-0.0890626	-0.150292	-0.0278336	240	3.60111	3.32805	3.87416	240	2.62341	2.4911	2.75572	240	1.73311	1.50738	1.95883	140	-0.0218355	-0.120439	0.0767683	140	-0.137844	-0.181026	-0.0946616	140	0.0919833	0.012074	0.171893	240	3.61453	3.27705	3.952	240	2.36179	2.218	2.50559	240	1.33474	1.15818	1.5113	140
	160	-0.228065	-0.285616	-0.170514	160	-0.12596	-0.16391	-0.08801	160	-0.11875	-0.183615	-0.0538839	260	3.58043	3.32025	3.84061	260	2.50452	2.39274	2.6163	260	1.67667	1.50719	1.84615	160	-0.0645847	-0.148895	0.0197251	160	-0.162813	-0.21786	-0.107767	160	0.117466	0.0269879	0.207944	260	3.57853	3.32739	3.82968	260	2.2213	2.07792	2.36467	260	1.32206	1.14086	1.50327	160
	180	-0.269231	-0.342342	-0.196119	180	-0.159957	-0.207188	-0.112726	180	-0.159134	-0.238437	-0.0798315	280	3.23975	3.00782	3.47169	280	2.13064	2.04374	2.21753	280	1.44364	1.333	1.55429	180	-0.137688	-0.22215	-0.0532263	180	-0.212019	-0.279769	-0.144268	180	0.106324	0.00644924	0.206198	280	3.19135	3.00488	3.37783	280	1.82804	1.69082	1.96525	280	1.15666	0.987047	1.32627	180
	200	-0.306439	-0.39261	-0.220269	200	-0.199331	-0.255782	-0.142879	200	-0.194182	-0.288605	-0.0997589	300	2.75422	2.54938	2.95907	300	1.65948	1.58733	1.73162	300	1.12686	1.04741	1.20631	200	-0.214296	-0.322953	-0.105639	200	-0.259752	-0.337886	-0.181617	200	0.0770015	-0.0297498	0.183753	300	2.66375	2.52465	2.80286	300	1.36641	1.23707	1.49574	300	0.904327	0.757465	1.05119	200
	220	-0.325398	-0.417763	-0.233034	220	-0.227375	-0.28892	-0.165829	220	-0.207306	-0.305531	-0.10908	320	2.26161	2.07439	2.44883	320	1.21299	1.14317	1.28281	320	0.819271	0.743851	0.894692	220	-0.269604	-0.401226	-0.137981	220	-0.282985	-0.367082	-0.198889	220	0.0543013	-0.0510497	0.159652	320	2.14238	2.03432	2.25045	320	0.97172	0.848952	1.09449	320	0.659614	0.539601	0.779627	220
	240	-0.314013	-0.403616	-0.22441	240	-0.231103	-0.292018	-0.170188	240	-0.189649	-0.277237	-0.10206	340	1.83108	1.65768	2.00447	340	0.863575	0.789888	0.937262	340	0.577971	0.498808	0.657135	240	-0.285332	-0.425027	-0.145638	240	-0.269721	-0.35561	-0.183832	240	0.0556336	-0.0398041	0.151071	340	1.68456	1.57762	1.79149	340	0.685671	0.564364	0.806978	340	0.484035	0.385435	0.582634	240
	260	-0.271431	-0.353013	-0.189848	260	-0.206436	-0.26193	-0.150941	260	-0.148453	-0.217169	-0.0797379	360	1.47641	1.32046	1.63236	360	0.634617	0.555125	0.71411	360	0.415638	0.33332	0.497955	260	-0.261014	-0.392823	-0.129206	260	-0.220341	-0.303826	-0.136856	260	0.0827752	0.000564163	0.164986	360	1.29366	1.17137	1.41595	360	0.497045	0.373544	0.620546	360	0.383144	0.29635	0.469938	260
	280	-0.205985	-0.281677	-0.130292	280	-0.159755	-0.208365	-0.111144	280	-0.0943332	-0.145325	-0.0433414	380	1.18026	1.04518	1.31534	380	0.503279	0.419745	0.586812	380	0.319634	0.241069	0.398199	280	-0.201372	-0.316959	-0.0857855	280	-0.144243	-0.221016	-0.0674702	280	0.125689	0.053619	0.197759	380	0.95455	0.819845	1.08926	380	0.367691	0.246427	0.488954	380	0.321336	0.244174	0.398499	280
	300	-0.130068	-0.20526	-0.0548769	300	-0.102517	-0.145441	-0.0595941	300	-0.0362273	-0.0771103	0.00465567	400	0.920518	0.802023	1.03901	400	0.424492	0.344149	0.504836	400	0.270826	0.205301	0.336351	300	-0.123917	-0.22127	-0.0265642	300	-0.0599804	-0.126767	0.00680651	300	0.167639	0.101613	0.233666	400	0.667853	0.531724	0.803982	400	0.269237	0.160283	0.37819	400	0.265536	0.19786	0.333212	300
	320	-0.0553444	-0.134266	0.0235776	320	-0.0448554	-0.084148	-0.00556278	320	0.0253805	-0.0131493	0.0639102	420	0.675599	0.567459	0.78374	420	0.357743	0.289894	0.425592	420	0.245859	0.199581	0.292137	320	-0.0465177	-0.130955	0.0379201	320	0.0199902	-0.0365489	0.0765293	320	0.197425	0.135473	0.259376	420	0.440586	0.312565	0.568607	420	0.192286	0.104782	0.279789	420	0.210426	0.151172	0.26968	320
	340	0.0106507	-0.0718021	0.0931035	340	0.00992683	-0.0276294	0.0474831	340	0.0910505	0.0520171	0.130084	440	0.442888	0.342697	0.543079	440	0.289414	0.239572	0.339255	440	0.224813	0.189054	0.260571	340	0.0200286	-0.0598459	0.0999031	340	0.0889597	0.0398884	0.138031	340	0.212909	0.15367	0.272148	440	0.272555	0.161638	0.383473	440	0.14768	0.0850924	0.210267	440	0.175042	0.125279	0.224806	340
	360	0.063405	-0.0200942	0.146904	360	0.0578309	0.0199393	0.0957225	360	0.154942	0.116222	0.193661	460	0.244621	0.152487	0.336755	460	0.229858	0.194838	0.264877	460	0.201646	0.160882	0.24241	360	0.0756257	-0.00503573	0.156287	360	0.143868	0.0985911	0.189146	360	0.219142	0.159332	0.278952	460	0.163195	0.0773335	0.249057	460	0.143524	0.101736	0.185313	460	0.166287	0.131249	0.201325	360
	380	0.0989019	0.0182818	0.179522	380	0.0926408	0.0530986	0.132183	380	0.198353	0.159262	0.237444	480	0.114124	0.0299665	0.198282	480	0.195085	0.166936	0.223234	480	0.180243	0.135778	0.224708	380	0.11865	0.0398878	0.197413	380	0.182668	0.137437	0.227899	380	0.217521	0.156691	0.278351	480	0.101985	0.03797	0.166	480	0.167171	0.131717	0.202625	480	0.168182	0.144768	0.191595	380
	400	0.118248	0.0439763	0.19252	400	0.109618	0.0681668	0.15107	400	0.213757	0.17321	0.254303	500	0.0610354	-0.0169464	0.139017	500	0.189233	0.16453	0.213935	500	0.161803	0.117177	0.206429	400	0.148296	0.0760463	0.220546	400	0.205968	0.159591	0.252346	400	0.208051	0.146992	0.269109	500	0.07437	0.0199494	0.128791	500	0.188851	0.146882	0.230821	500	0.163853	0.140559	0.187147	400
	420	0.12405	0.0562672	0.191833	420	0.111071	0.0688236	0.153318	420	0.206066	0.164793	0.24734	520	0.0652402	-0.0044698	0.13495	520	0.197284	0.173464	0.221104	520	0.136642	0.0955306	0.177753	420	0.167509	0.102811	0.232207	420	0.21109	0.163233	0.258946	420	0.18902	0.127632	0.250409	520	0.0668207	0.0147919	0.118849	520	0.187471	0.141411	0.233532	520	0.144837	0.11841	0.171264	420
	440	0.122966	0.0604074	0.185525	440	0.100204	0.0590934	0.141314	440	0.186108	0.142998	0.229217	540	0.0892462	0.0346059	0.143886	540	0.190574	0.165734	0.215414	540	0.0993147	0.0678377	0.130792	440	0.181197	0.11644	0.245953	440	0.19915	0.148646	0.249654	440	0.161063	0.0973141	0.224812	540	0.0669986	0.0201393	0.113858	540	0.158229	0.11519	0.201268	540	0.110872	0.0818869	0.139857	440
	460	0.117554	0.0589792	0.176128	460	0.0854238	0.0471444	0.123703	460	0.161999	0.114547	0.209451	560	0.106515	0.068979	0.144051	560	0.152511	0.126535	0.178486	560	0.0557644	0.029564	0.0819648	460	0.189553	0.114986	0.264119	460	0.175859	0.121611	0.230108	460	0.131778	0.0646823	0.198873	560	0.062696	0.0221769	0.103215	560	0.10944	0.0737748	0.145105	560	0.0694609	0.034554	0.104368	460
	480	0.108946	0.054041	0.163852	480	0.0703843	0.0355211	0.105247	480	0.137115	0.0848889	0.189342	580	0.110103	0.0808305	0.139375	580	0.0926689	0.0632355	0.122102	580	0.0176528	-0.0135753	0.0488808	480	0.18754	0.0998697	0.27521	480	0.145499	0.0886515	0.202346	480	0.108033	0.0384916	0.177575	580	0.0505145	0.000793622	0.100235	580	0.0607443	0.0306735	0.090815	580	0.0348708	-0.00938152	0.0791231	480
	500	0.0945983	0.0429246	0.146272	500	0.0580078	0.0262567	0.0897589	500	0.113731	0.0584147	0.169047	600	0.111345	0.0786197	0.14407	600	0.0373369	0.00363119	0.0710426	600	-0.00532913	-0.0457348	0.0350765	500	0.170208	0.0747497	0.265666	500	0.112604	0.0554525	0.169755	500	0.089214	0.0192026	0.159226	600	0.040807	-0.0271063	0.10872	600	0.0326766	0.00196495	0.0633883	600	0.0139889	-0.0395398	0.0675175	500
	520	0.0728098	0.0242772	0.121342	520	0.047797	0.0185972	0.0769969	520	0.0936782	0.0381409	0.149216	620	0.124516	0.0849791	0.164052	620	0.00770564	-0.0267458	0.0421571	620	-0.00848414	-0.067827	0.0508588	520	0.144722	0.0509367	0.238508	520	0.0830117	0.0278676	0.138156	520	0.0748041	0.00495734	0.144651	620	0.0441703	-0.0403352	0.128676	620	0.0325148	-0.00192979	0.0669593	620	0.000375639	-0.0586257	0.059377	520
	540	0.0468255	-0.000187944	0.0938389	540	0.0384411	0.0117941	0.065088	540	0.0778663	0.0245216	0.131211	640	0.151248	0.108597	0.193899	640	0.00821897	-0.0228897	0.0393276	640	-0.000457814	-0.0790188	0.0781032	540	0.113978	0.0281709	0.199784	540	0.0593108	0.00783726	0.110784	540	0.0630669	-0.00533985	0.131474	640	0.048945	-0.0489186	0.146809	640	0.0422767	0.00719968	0.0773538	640	-0.010427	-0.0706319	0.0497778	540
	560	0.0177101	-0.0285936	0.0640138	560	0.0262219	0.00161429	0.0508296	560	0.0650676	0.0149505	0.115185	660	0.176841	0.133206	0.220477	660	0.0211707	-0.00688782	0.0492293	660	0.00346815	-0.0840599	0.0909962	560	0.0843202	0.00718406	0.161456	560	0.0400294	-0.00770904	0.0877678	560	0.0488062	-0.0151282	0.112741	660	0.0388916	-0.0640641	0.141847	660	0.0394362	0.00833367	0.0705387	660	-0.0277954	-0.0854404	0.0298495	560
	580	-0.0079466	-0.0536624	0.0377692	580	0.0122793	-0.0111713	0.03573	580	0.0528312	0.00421658	0.101446	680	0.181962	0.132628	0.231296	680	0.0255981	-0.00241247	0.0536087	680	-0.00323823	-0.091961	0.0854845	580	0.0648127	-0.00572782	0.135353	580	0.0256989	-0.019251	0.0706487	580	0.0308155	-0.0245236	0.0861547	680	0.0133042	-0.0872232	0.113832	680	0.0186631	-0.0109473	0.0482736	680	-0.0525767	-0.106053	0.000899258	580
	600	-0.0266302	-0.072644	0.0193837	600	-0.00199604	-0.0249905	0.0209984	600	0.0396546	-0.0111459	0.0904551	700	0.16149	0.106171	0.216809	700	0.0179222	-0.0119763	0.0478208	700	-0.0129415	-0.102023	0.0761396	600	0.0553606	-0.0102559	0.120977	600	0.0152463	-0.0269664	0.057459	600	0.0116774	-0.0333284	0.0566833	700	-0.0138018	-0.115584	0.08798	700	-0.000919151	-0.0338957	0.0320574	700	-0.0771985	-0.129017	-0.0253797	600
	620	-0.0377816	-0.0850198	0.00945663	620	-0.0146329	-0.0373596	0.00809375	620	0.0227031	-0.0322416	0.0776479	720	0.127343	0.0705178	0.184168	720	0.0115874	-0.0204811	0.0436559	720	-0.0126348	-0.103619	0.0783491	620	0.0514942	-0.0122648	0.115253	620	0.00607552	-0.0330035	0.0451545	620	-0.00704488	-0.0444337	0.0303439	720	-0.0228769	-0.13267	0.0869163	720	-0.00145845	-0.0376462	0.0347293	720	-0.0882696	-0.14496	-0.0315792	620
	640	-0.0463424	-0.0929331	0.000248344	640	-0.0282792	-0.0511601	-0.00539826	640	0.00284899	-0.0556286	0.0613266	740	0.0971261	0.0406974	0.153555	740	0.0210881	-0.0124181	0.0545942	740	0.00509945	-0.0870606	0.0972595	640	0.0482883	-0.0176941	0.114271	640	-0.00553209	-0.0402805	0.0292163	640	-0.0228035	-0.0555677	0.00996059	740	-0.000143343	-0.118426	0.118139	740	0.0212305	-0.0173069	0.0597679	740	-0.08124	-0.149919	-0.012561	640
	660	-0.0588558	-0.103098	-0.0146135	660	-0.0419674	-0.0651139	-0.0188209	660	-0.0138196	-0.073545	0.0459058	760	0.0845406	0.0296371	0.139444	760	0.0486968	0.0148878	0.0825058	760	0.0321521	-0.0615875	0.125892	660	0.0452939	-0.022405	0.112993	660	-0.0222513	-0.0528944	0.0083918	660	-0.0344233	-0.0634316	-0.00541509	760	0.0423541	-0.0806645	0.165373	760	0.0548595	0.0141013	0.0956178	760	-0.0575285	-0.136089	0.0210316	660
	680	-0.0801936	-0.121636	-0.0387514	680	-0.055521	-0.0789672	-0.0320748	680	-0.0277203	-0.0852139	0.0297732	780	0.0950618	0.045012	0.145112	780	0.0842448	0.0512419	0.117248	780	0.0505008	-0.0436858	0.144687	680	0.038165	-0.0292918	0.105622	680	-0.0425444	-0.0704164	-0.0146724	680	-0.0425602	-0.0688853	-0.016235	780	0.081136	-0.0391594	0.201431	780	0.0841656	0.0413912	0.12694	780	-0.0283666	-0.109955	0.0532214	680
	700	-0.104975	-0.143048	-0.0669025	700	-0.0678324	-0.0914471	-0.0442177	700	-0.0464921	-0.0983751	0.00539094	800	0.122527	0.0793799	0.165674	800	0.114784	0.0829645	0.146603	800	0.0557381	-0.034745	0.146221	700	0.0265905	-0.0387388	0.0919197	700	-0.0638564	-0.0909242	-0.0367887	700	-0.0528526	-0.0783782	-0.027327	800	0.106249	-0.00677922	0.219276	800	0.0999366	0.0543767	0.145496	800	-0.00385582	-0.0842226	0.076511	700
	720	-0.129263	-0.163611	-0.0949156	720	-0.0816685	-0.105267	-0.0580704	720	-0.0726043	-0.117084	-0.0281247	820	0.153414	0.114064	0.192764	820	0.134183	0.103708	0.164657	820	0.0595032	-0.0246758	0.143682	720	0.0105438	-0.0518781	0.0729656	720	-0.0837094	-0.111851	-0.055568	720	-0.067402	-0.0933543	-0.0414496	820	0.12976	0.0199999	0.23952	820	0.108755	0.0586735	0.158837	820	0.016116	-0.0641007	0.0963328	720
	740	-0.149221	-0.181308	-0.117134	740	-0.0968942	-0.120663	-0.0731249	740	-0.0992875	-0.13763	-0.0609453	840	0.173836	0.135958	0.211713	840	0.149845	0.119269	0.180422	840	0.0749684	-0.00639856	0.156335	740	-0.00360879	-0.0644481	0.0572305	740	-0.103457	-0.13381	-0.073104	740	-0.0816865	-0.11085	-0.0525234	840	0.170311	0.0578801	0.282742	840	0.127833	0.0739812	0.181686	840	0.0447365	-0.0374461	0.126919	740
	760	-0.168646	-0.200688	-0.136603	760	-0.112144	-0.136524	-0.087763	760	-0.119859	-0.155608	-0.0841103	860	0.185698	0.151262	0.220133	860	0.174536	0.142681	0.20639	860	0.101909	0.020186	0.183632	760	-0.0128061	-0.0734039	0.0477916	760	-0.124941	-0.156364	-0.0935168	760	-0.0968641	-0.131807	-0.0619214	860	0.228851	0.119488	0.338214	860	0.161429	0.105712	0.217146	860	0.0945496	0.0101769	0.178922	760
	780	-0.187023	-0.221349	-0.152697	780	-0.129005	-0.153246	-0.104764	780	-0.135585	-0.171856	-0.0993145	880	0.194109	0.158601	0.229617	880	0.212691	0.181215	0.244168	880	0.134954	0.0557153	0.214193	780	-0.024423	-0.0821836	0.0333377	780	-0.148537	-0.178844	-0.118229	780	-0.114197	-0.153542	-0.0748524	880	0.288555	0.188005	0.389105	880	0.204746	0.149245	0.260246	880	0.161791	0.0799182	0.243663	780
	800	-0.204826	-0.242208	-0.167445	800	-0.150352	-0.173396	-0.127308	800	-0.153322	-0.189352	-0.117292	900	0.208673	0.170763	0.246583	900	0.257633	0.229646	0.285621	900	0.168875	0.0999173	0.237833	800	-0.0430794	-0.0947327	0.00857394	800	-0.169505	-0.199079	-0.139931	800	-0.131293	-0.171106	-0.0914792	900	0.330499	0.239414	0.421584	900	0.249597	0.196608	0.302585	900	0.229944	0.156811	0.303077	800
	820	-0.221836	-0.260969	-0.182702	820	-0.174854	-0.196857	-0.152851	820	-0.172067	-0.205381	-0.138754	920	0.237956	0.203562	0.272349	920	0.296942	0.272423	0.321462	920	0.19968	0.145779	0.25358	820	-0.0687919	-0.113648	-0.0239362	820	-0.186853	-0.21696	-0.156746	820	-0.143671	-0.181666	-0.105676	920	0.347868	0.263549	0.432188	920	0.289496	0.239296	0.339696	920	0.283554	0.220902	0.346206	820
	840	-0.238805	-0.277211	-0.200399	840	-0.200193	-0.222427	-0.17796	840	-0.189262	-0.220578	-0.157945	940	0.284019	0.253305	0.314734	940	0.327374	0.303015	0.351734	940	0.233407	0.188567	0.278247	840	-0.097862	-0.137679	-0.0580446	840	-0.196325	-0.228104	-0.164546	840	-0.155593	-0.192393	-0.118794	940	0.352739	0.275096	0.430381	940	0.323437	0.27509	0.371783	940	0.324033	0.274714	0.373353	840
	860	-0.254792	-0.290046	-0.219539	860	-0.226456	-0.249688	-0.203224	860	-0.206752	-0.235659	-0.177846	960	0.331201	0.300697	0.361705	960	0.35155	0.327062	0.376038	960	0.271733	0.225483	0.317984	860	-0.125499	-0.162503	-0.0884957	860	-0.201982	-0.236855	-0.167108	860	-0.170489	-0.208051	-0.132928	960	0.363481	0.288645	0.438317	960	0.358102	0.312551	0.403653	960	0.362373	0.327577	0.39717	860
	880	-0.273484	-0.305215	-0.241753	880	-0.252917	-0.276807	-0.229027	880	-0.227181	-0.25319	-0.201172	980	0.364214	0.335233	0.393195	980	0.373953	0.3514	0.396506	980	0.311271	0.260863	0.361679	880	-0.150402	-0.185149	-0.115655	880	-0.209911	-0.24873	-0.171093	880	-0.185211	-0.223224	-0.147197	980	0.386926	0.305349	0.468504	980	0.398252	0.356238	0.440265	980	0.398529	0.370858	0.4262	880
	900	-0.293259	-0.32231	-0.264208	900	-0.278807	-0.3029	-0.254714	900	-0.252013	-0.275086	-0.228941	1000	0.379107	0.348586	0.409628	1000	0.394185	0.373507	0.414862	1000	0.339962	0.290902	0.389023	900	-0.172738	-0.205467	-0.140008	900	-0.224681	-0.266192	-0.183169	900	-0.201078	-0.237564	-0.164593	1000	0.41628	0.323331	0.509229	1000	0.439327	0.399974	0.478681	1000	0.425769	0.396742	0.454796	900
	920	-0.313124	-0.342685	-0.283564	920	-0.304834	-0.328953	-0.280714	920	-0.277728	-0.300632	-0.254825	1020	0.385611	0.35116	0.420063	1020	0.408676	0.387809	0.429543	1020	0.349616	0.309328	0.389904	920	-0.194146	-0.224303	-0.163988	920	-0.245118	-0.288834	-0.201402	920	-0.223176	-0.260865	-0.185487	1020	0.429703	0.331121	0.528285	1020	0.466742	0.427325	0.506159	1020	0.437921	0.405331	0.47051	920
	940	-0.331758	-0.365291	-0.298226	940	-0.33168	-0.355547	-0.307813	940	-0.304923	-0.330277	-0.27957	1040	0.390213	0.357915	0.422511	1040	0.410916	0.38726	0.434571	1040	0.343319	0.314957	0.371682	940	-0.222266	-0.252694	-0.191839	940	-0.275693	-0.322244	-0.229143	940	-0.253274	-0.297511	-0.209037	1040	0.412406	0.317051	0.507761	1040	0.465042	0.425113	0.504971	1040	0.434891	0.39734	0.472442	940
	960	-0.351329	-0.389322	-0.313335	960	-0.357658	-0.381585	-0.333731	960	-0.33576	-0.364527	-0.306993	1060	0.391826	0.362642	0.42101	1060	0.398441	0.372892	0.42399	1060	0.335161	0.309809	0.360513	960	-0.259699	-0.290983	-0.228416	960	-0.316624	-0.366483	-0.266766	960	-0.286831	-0.339341	-0.234322	1060	0.373973	0.290631	0.457316	1060	0.432244	0.392009	0.472479	1060	0.418573	0.379475	0.457671	960
	980	-0.373051	-0.413664	-0.332438	980	-0.386581	-0.411043	-0.362118	980	-0.366913	-0.399551	-0.334274	1080	0.387851	0.355326	0.420376	1080	0.378211	0.3537	0.402723	1080	0.328924	0.296759	0.36109	980	-0.306769	-0.339032	-0.274506	980	-0.360555	-0.412318	-0.308792	980	-0.319974	-0.378631	-0.261317	1080	0.3375	0.270026	0.404974	1080	0.382055	0.341317	0.422794	1080	0.392099	0.356703	0.427496	980
	1000	-0.399973	-0.441222	-0.358723	1000	-0.419412	-0.444574	-0.39425	1000	-0.400879	-0.437536	-0.364221	1100	0.383033	0.347166	0.4189	1100	0.35636	0.333729	0.37899	1100	0.320537	0.280338	0.360735	1000	-0.358332	-0.394327	-0.322338	1000	-0.397303	-0.449044	-0.345562	1000	-0.354832	-0.416226	-0.293439	1100	0.317035	0.264489	0.369581	1100	0.334451	0.292978	0.375924	1100	0.356894	0.324793	0.388996	1000
	1020	-0.426881	-0.467899	-0.385864	1020	-0.455215	-0.480697	-0.429733	1020	-0.437708	-0.477057	-0.398358	1120	0.380717	0.343298	0.418136	1120	0.333376	0.310376	0.356376	1120	0.306971	0.262066	0.351876	1020	-0.404528	-0.446432	-0.362624	1020	-0.420588	-0.471762	-0.369413	1020	-0.395053	-0.456684	-0.333423	1120	0.306397	0.267048	0.345746	1120	0.298962	0.255704	0.342221	1120	0.314012	0.278991	0.349033	1020
	1040	-0.444675	-0.485061	-0.40429	1040	-0.490286	-0.516677	-0.463895	1040	-0.47826	-0.518954	-0.437566	1140	0.375702	0.335678	0.415726	1140	0.309646	0.283829	0.335464	1140	0.289742	0.241548	0.337936	1040	-0.435617	-0.483926	-0.387309	1040	-0.434342	-0.485995	-0.382688	1040	-0.440008	-0.501976	-0.37804	1140	0.292431	0.261133	0.32373	1140	0.274744	0.2286	0.320887	1140	0.265744	0.222373	0.309116	1040
	1060	-0.44317	-0.483306	-0.403035	1060	-0.521146	-0.549719	-0.492573	1060	-0.514141	-0.556295	-0.471987	1160	0.361988	0.320611	0.403364	1160	0.288705	0.259609	0.317802	1160	0.272164	0.220935	0.323394	1060	-0.450441	-0.506818	-0.394064	1060	-0.440514	-0.492942	-0.388086	1060	-0.484701	-0.54851	-0.420892	1160	0.271162	0.237191	0.305134	1160	0.253436	0.203996	0.302875	1160	0.213648	0.162416	0.264881	1060
	1080	-0.37211	-0.4098	-0.334421	1080	-0.502543	-0.530738	-0.474348	1080	-0.496237	-0.543685	-0.448788	1180	0.343479	0.303089	0.383869	1180	0.273448	0.24177	0.305127	1180	0.254429	0.202606	0.306251	1080	-0.402821	-0.472934	-0.332708	1080	-0.369965	-0.423076	-0.316855	1080	-0.470329	-0.543007	-0.397652	1180	0.252994	0.211515	0.294473	1180	0.227968	0.176394	0.279542	1180	0.168672	0.115985	0.22136	1080
	1100	-0.0162357	-0.0775481	0.0450767	1100	-0.278381	-0.313047	-0.243716	1100	-0.245226	-0.322605	-0.167847	1200	0.322926	0.281706	0.364146	1200	0.263018	0.230557	0.295479	1200	0.237077	0.186091	0.288063	1100	-0.115861	-0.230762	-0.000959442	1100	-0.0103894	-0.0952575	0.0744786	1100	-0.199607	-0.305886	-0.093329	1200	0.245467	0.20098	0.289954	1200	0.205506	0.154878	0.256134	1200	0.145084	0.0988747	0.191294	1100
	1120	0.716716	0.570806	0.862625	1120	0.275505	0.186614	0.364396	1120	0.381308	0.219378	0.543237	1220	0.303205	0.258008	0.348403	1220	0.256615	0.225413	0.287816	1220	0.220568	0.170517	0.270618	1120	0.519844	0.274284	0.765404	1120	0.711596	0.54869	0.874502	1120	0.485476	0.321875	0.649077	1220	0.242825	0.200388	0.285263	1220	0.19498	0.145687	0.244273	1220	0.151302	0.112423	0.19018	1120
	1140	1.47481	1.25497	1.69466	1140	0.968401	0.816857	1.11995	1140	1.16455	0.913526	1.41557	1240	0.291284	0.24721	0.335358	1240	0.255627	0.225392	0.285862	1240	0.209024	0.15989	0.258158	1140	1.25459	0.881774	1.62741	1140	1.48866	1.27174	1.70558	1140	1.3813	1.19511	1.5675	1240	0.235766	0.195109	0.276422	1240	0.20096	0.151245	0.250675	1240	0.168649	0.131081	0.206217	1140
	1160	1.81899	1.58768	2.05029	1160	1.44023	1.25802	1.62244	1160	1.69915	1.41573	1.98257	1260	0.293655	0.257392	0.329918	1260	0.257017	0.225268	0.288766	1260	0.203478	0.155201	0.251756	1160	1.69502	1.27686	2.11317	1160	1.90887	1.69639	2.12135	1160	2.05389	1.88493	2.22285	1260	0.217302	0.17341	0.261195	1260	0.214743	0.163402	0.266084	1260	0.173043	0.131633	0.214453	1160
	1180	1.75257	1.5539	1.95124	1180	1.55394	1.37421	1.73367	1180	1.83753	1.576	2.09906	1280	0.303003	0.274568	0.331438	1280	0.255029	0.220819	0.289239	1280	0.200865	0.156423	0.245307	1180	1.72082	1.32739	2.11424	1180	1.9004	1.71991	2.08089	1180	2.27498	2.08274	2.46722	1280	0.188166	0.142222	0.234109	1280	0.226358	0.173963	0.278753	1280	0.162521	0.118235	0.206807	1180
	1200	1.51158	1.35419	1.66898	1200	1.41773	1.25807	1.5774	1200	1.69396	1.48055	1.90738	1300	0.30996	0.284473	0.335448	1300	0.2474	0.21131	0.28349	1300	0.196912	0.158578	0.235247	1200	1.47336	1.14637	1.80036	1200	1.62999	1.47944	1.78053	1200	2.11982	1.8837	2.35595	1300	0.150135	0.108187	0.192084	1300	0.229804	0.176935	0.282673	1300	0.152032	0.108895	0.195169	1200
	1220	1.21853	1.0912	1.34587	1220	1.15794	1.02326	1.29263	1220	1.40413	1.2443	1.56395	1320	0.308254	0.283152	0.333357	1320	0.239594	0.201313	0.277875	1320	0.190881	0.155621	0.226141	1220	1.09782	0.846604	1.34903	1220	1.26082	1.12966	1.39199	1220	1.75352	1.50838	1.99865	1320	0.117304	0.0833017	0.151305	1320	0.224534	0.172805	0.276263	1320	0.152687	0.113242	0.192132	1220
	1240	0.934991	0.810511	1.05947	1240	0.869845	0.755864	0.983826	1240	1.06894	0.95811	1.17978	1340	0.299361	0.275131	0.323591	1340	0.235639	0.195385	0.275893	1340	0.186798	0.148247	0.225349	1240	0.719589	0.533763	0.905414	1240	0.890858	0.773659	1.00806	1240	1.31455	1.0939	1.5352	1340	0.102849	0.0727899	0.132908	1340	0.217252	0.168767	0.265737	1340	0.165129	0.127338	0.20292	1240
	1260	0.756157	0.614272	0.898041	1260	0.655131	0.558518	0.751744	1260	0.778699	0.700988	0.85641	1360	0.288875	0.270003	0.307746	1360	0.236912	0.19609	0.277734	1360	0.192815	0.146373	0.239258	1260	0.483303	0.366392	0.600215	1260	0.611521	0.509699	0.713342	1260	0.904257	0.726168	1.08235	1360	0.100912	0.0620745	0.13975	1360	0.215756	0.171746	0.259767	1360	0.184175	0.141556	0.226793	1260
	1280	0.824958	0.662607	0.987309	1280	0.637462	0.560291	0.714633	1280	0.626372	0.55478	0.697964	1380	0.286399	0.268677	0.304122	1380	0.240357	0.201029	0.279685	1380	0.206838	0.153129	0.260547	1280	0.555689	0.505085	0.606292	1280	0.531254	0.441208	0.621299	1280	0.618657	0.485843	0.751471	1380	0.0932356	0.0378291	0.148642	1380	0.221955	0.183166	0.260743	1380	0.199601	0.146595	0.252607	1280
	1300	1.24337	1.05576	1.43098	1300	0.903637	0.835266	0.972008	1300	0.669383	0.583254	0.755512	1400	0.293491	0.265621	0.32136	1400	0.240608	0.204036	0.27718	1400	0.218319	0.164393	0.272245	1300	1.04403	0.951617	1.13644	1300	0.738242	0.64794	0.828544	1300	0.532952	0.431362	0.634543	1400	0.0702378	-0.00257105	0.143047	1400	0.233163	0.198701	0.267624	1400	0.199374	0.1404	0.258348	1300
[truncated: 23 more columns]

## Sheet: 2h
Fig. 2h				z-score
				Mean	Mean - s.e.m.	Mean + s.e.m.
DLS	Loc.	Cue	Nov.	0.563267	0.47625	0.650285
			Int.	0.632424	0.578522	0.686326
			Exp.	0.878459	0.7807	0.976218
		Out.	Nov.	4.09571	3.7882	4.40323
			Int.	2.75433	2.60884	2.89982
			Exp.	1.73922	1.572	1.90643
	Freq.	Cue	Nov.	0.718807	0.552124	0.885489
			Int.	0.753332	0.667036	0.839628
			Exp.	0.90893	0.804004	1.01386
		Out.	Nov.	4.107	3.80059	4.41341
			Int.	2.47013	2.28202	2.65824
			Exp.	1.39272	1.1912	1.59424
	Freq. rev.	Cue	Nov.	0.89891	0.753982	1.04384
			Int.	1.04128	0.937349	1.14522
			Exp.	1.07236	0.999475	1.14525
		Out.	Nov.	4.22466	4.09286	4.35645
			Int.	2.66574	2.48701	2.84446
			Exp.	0.92066	0.827345	1.01397
