# Supplementary material for: Striatal dopamine signals reflect perceived cue–action–outcome associations in mice
Source: Nat Neurosci. 2024 Jan 30;27(4):747–57. doi: 10.1038/s41593-023-01567-2 (PMC11001585; doi:10.1038/s41593-023-01567-2)
Supplement: Supplementary file 5 — Statistical source data. [file 41593_2023_1567_MOESM5_ESM.xlsx]

## Sheet: 3a
Fig. 3a top	VS
	Cue								Out.
	Nov. Early				Nov. Late				Nov. Early				Nov. Late
	Time from cue (ms)	Mean (z-score)	Mean - s.e.m. (z-score)	Mean + s.e.m. (z-score)	Time from cue (ms)	Mean (z-score)	Mean - s.e.m. (z-score)	Mean + s.e.m. (z-score)	Time from out. (ms)	Mean (z-score)	Mean - s.e.m. (z-score)	Mean + s.e.m. (z-score)	Time from out. (ms)	Mean (z-score)	Mean - s.e.m. (z-score)	Mean + s.e.m. (z-score)
	-100	-0.119615	-0.152705	-0.0865241	-100	-0.189844	-0.220939	-0.158748	0				0
	-80	-0.124487	-0.157023	-0.0919508	-80	-0.203002	-0.232413	-0.173591	20				20
	-60	-0.128548	-0.160347	-0.0967495	-60	-0.215868	-0.244345	-0.187392	40				40
	-40	-0.129992	-0.161664	-0.09832	-40	-0.227562	-0.256461	-0.198662	60				60
	-20	-0.131259	-0.163694	-0.0988243	-20	-0.238476	-0.268534	-0.208418	80				80
	0	-0.135783	-0.169276	-0.10229	0	-0.247549	-0.278084	-0.217013	100				100
	20	-0.144169	-0.179181	-0.109157	20	-0.25523	-0.286058	-0.224402	120				120
	40	-0.146711	-0.183361	-0.110061	40	-0.258793	-0.290912	-0.226673	140				140
	60	-0.142092	-0.182949	-0.101235	60	-0.263034	-0.298131	-0.227937	160	2.34733	2.09619	2.59847	160	1.03291	0.899163	1.16666
	80	-0.11897	-0.169503	-0.0684366	80	-0.241965	-0.283181	-0.200748	180	2.25251	2.04505	2.45997	180	1.20863	1.05963	1.35762
	100	-0.0242123	-0.0935643	0.0451398	100	-0.135928	-0.194808	-0.0770475	200	2.26996	2.09048	2.44944	200	1.50295	1.33384	1.67207
	120	0.17102	0.0697907	0.272249	120	0.0761415	-0.0139803	0.166263	220	2.40883	2.233	2.58466	220	1.91643	1.74132	2.09154
	140	0.383837	0.244651	0.523023	140	0.332477	0.212163	0.452791	240	2.63858	2.45122	2.82595	240	2.39951	2.23122	2.56781
	160	0.505068	0.336629	0.673507	160	0.552286	0.412806	0.691767	260	2.90457	2.709	3.10014	260	2.86509	2.70007	3.0301
	180	0.517198	0.333711	0.700684	180	0.701546	0.553635	0.849457	280	3.15206	2.95816	3.34596	280	3.24769	3.07914	3.41623
	200	0.460892	0.271019	0.650765	200	0.784839	0.636148	0.93353	300	3.36639	3.17559	3.55719	300	3.52184	3.3552	3.68849
	220	0.371267	0.178545	0.563988	220	0.828763	0.682945	0.974581	320	3.55394	3.36197	3.74591	320	3.69792	3.54056	3.85528
	240	0.271254	0.0784318	0.464077	240	0.856152	0.715924	0.99638	340	3.72814	3.53193	3.92435	340	3.80138	3.65362	3.94914
	260	0.176597	-0.0142124	0.367406	260	0.885042	0.751965	1.01812	360	3.87978	3.67797	4.08159	360	3.85079	3.70476	3.99683
	280	0.0967773	-0.0905953	0.28415	280	0.918141	0.792957	1.04332	380	3.98551	3.77841	4.1926	380	3.84761	3.69512	4.0001
	300	0.038848	-0.144726	0.222422	300	0.956141	0.837332	1.07495	400	4.02098	3.81212	4.22983	400	3.79414	3.63089	3.95739
	320	0.00212902	-0.177531	0.181789	320	0.995067	0.88025	1.10988	420	3.97902	3.7727	4.18534	420	3.69514	3.5188	3.87149
	340	-0.0136964	-0.189997	0.162604	340	1.03034	0.917581	1.14309	440	3.87838	3.68007	4.07669	440	3.56167	3.36925	3.75409
	360	-0.0061933	-0.180386	0.167999	360	1.05926	0.947219	1.17129	460	3.74883	3.5613	3.93636	460	3.40507	3.19622	3.61391
	380	0.0234088	-0.150605	0.197423	380	1.08343	0.970874	1.19598	480	3.61371	3.43548	3.79193	480	3.23633	3.01164	3.46103
	400	0.0666539	-0.111218	0.244526	400	1.10296	0.987604	1.21832	500	3.47337	3.30262	3.64413	500	3.07074	2.83141	3.31007
	420	0.114332	-0.0711883	0.299852	420	1.11253	0.993619	1.23143	520	3.32424	3.15842	3.49006	520	2.91133	2.65822	3.16445
	440	0.1597	-0.0334654	0.352866	440	1.10576	0.98458	1.22694	540	3.15752	2.99232	3.32273	540	2.75606	2.49103	3.0211
	460	0.198345	-0.000684373	0.397374	460	1.08895	0.967038	1.21085	560	2.97171	2.80157	3.14185	560	2.6003	2.32624	2.87436
	480	0.230437	0.0277961	0.433079	480	1.06971	0.948256	1.19117	580	2.77499	2.59689	2.95309	580	2.44252	2.16168	2.72335
	500	0.253122	0.0493347	0.456909	500	1.04424	0.924681	1.16381	600	2.57956	2.39401	2.7651	600	2.2891	2.0029	2.5753
	520	0.264214	0.0628407	0.465587	520	1.01116	0.894667	1.12766	620	2.3915	2.19964	2.58335	620	2.14741	1.85645	2.43837
	540	0.264692	0.0686986	0.460686	540	0.968865	0.857767	1.07996	640	2.20832	2.01163	2.40501	640	2.02056	1.72526	2.31586
	560	0.259845	0.070808	0.448882	560	0.919778	0.815525	1.02403	660	2.02942	1.82805	2.2308	660	1.90478	1.60607	2.20348
	580	0.250571	0.0689591	0.432183	580	0.864632	0.766748	0.962516	680	1.85844	1.65147	2.0654	680	1.79953	1.49862	2.10044
	600	0.233104	0.0595659	0.406642	600	0.809495	0.714207	0.904783	700	1.70226	1.48897	1.91556	700	1.69717	1.39663	1.99771
	620	0.209906	0.044999	0.374813	620	0.754676	0.659249	0.850102	720	1.56577	1.34835	1.78319	720	1.59874	1.30009	1.89739
	640	0.181757	0.0258216	0.337693	640	0.701353	0.603931	0.798775	740	1.45182	1.23297	1.67067	740	1.50893	1.21285	1.80501
	660	0.145765	-0.00185556	0.293387	660	0.648036	0.547742	0.748329	760	1.35366	1.13588	1.57144	760	1.43234	1.13811	1.72657
	680	0.101477	-0.0383782	0.241332	680	0.594321	0.490027	0.698616	780	1.26845	1.05309	1.48381	780	1.36694	1.07571	1.65817
	700	0.0532827	-0.0799115	0.186477	700	0.538138	0.428924	0.647353	800	1.18904	0.976973	1.40112	800	1.30988	1.02352	1.59623
	720	0.00351726	-0.12523	0.132264	720	0.47976	0.365783	0.593737	820	1.11812	0.907839	1.32839	820	1.25717	0.977833	1.5365
	740	-0.0477084	-0.173499	0.0780827	740	0.419965	0.300813	0.539117	840	1.06167	0.853144	1.27019	840	1.21122	0.93944	1.483
	760	-0.0994733	-0.222937	0.0239905	760	0.358692	0.233754	0.48363	860	1.02332	0.818345	1.2283	860	1.17759	0.914161	1.44103
	780	-0.151435	-0.273963	-0.0289071	780	0.302445	0.170779	0.43411	880	0.995062	0.795896	1.19423	880	1.15827	0.90279	1.41376
	800	-0.203715	-0.327102	-0.0803285	800	0.251452	0.112396	0.390508	900	0.975031	0.781874	1.16819	900	1.14609	0.89727	1.3949
	820	-0.257233	-0.381396	-0.133069	820	0.205397	0.0585708	0.352223	920	0.961314	0.773786	1.14884	920	1.13426	0.890802	1.37772
	840	-0.308091	-0.432446	-0.183735	840	0.160982	0.00682022	0.315144	940	0.955475	0.773404	1.13755	940	1.12421	0.885325	1.36309
	860	-0.356476	-0.481195	-0.231756	860	0.112629	-0.0475574	0.272815	960	0.962161	0.785	1.13932	960	1.12007	0.885891	1.35426
	880	-0.406329	-0.53241	-0.280248	880	0.0623327	-0.10394	0.228605	980	0.980878	0.807292	1.15446	980	1.1228	0.893443	1.35215
	900	-0.46034	-0.588028	-0.332651	900	0.00831986	-0.163714	0.180353	1000	1.00074	0.830267	1.17122	1000	1.13197	0.9077	1.35624
	920	-0.516263	-0.645444	-0.387082	920	-0.0474715	-0.22493	0.129987	1020	1.0119	0.845677	1.17812	1020	1.14118	0.920697	1.36167
	940	-0.572349	-0.702999	-0.441699	940	-0.101754	-0.283485	0.0799779	1040	1.0115	0.850272	1.17272	1040	1.14044	0.921719	1.35915
	960	-0.62416	-0.756182	-0.492138	960	-0.152616	-0.337122	0.0318887	1060	1.0063	0.849669	1.16292	1060	1.12816	0.911716	1.3446
	980	-0.671718	-0.804425	-0.53901	980	-0.203265	-0.38915	-0.0173801	1080	0.999227	0.846457	1.152	1080	1.1065	0.893294	1.3197
	1000	-0.712836	-0.846517	-0.579154	1000	-0.253907	-0.440551	-0.0672641	1100	0.993764	0.843733	1.14379	1100	1.08047	0.870143	1.2908
	1020	-0.750693	-0.88521	-0.616175	1020	-0.304077	-0.491021	-0.117132	1120	0.98855	0.842225	1.13488	1120	1.0506	0.84347	1.25773
	1040	-0.781549	-0.915742	-0.647357	1040	-0.352918	-0.538968	-0.166869	1140	0.978971	0.837075	1.12087	1140	1.02307	0.818985	1.22715
	1060	-0.79407	-0.925913	-0.662227	1060	-0.395817	-0.579821	-0.211813	1160	0.961234	0.823639	1.09883	1160	0.997606	0.796458	1.19875
	1080	-0.634984	-0.759271	-0.510698	1080	-0.374491	-0.54684	-0.202141	1180	0.937183	0.803732	1.07063	1180	0.97672	0.77923	1.17421
	1100	0.242403	0.0750214	0.409784	1100	-0.148187	-0.288139	-0.00823425	1200	0.912399	0.782584	1.04221	1200	0.956728	0.764785	1.14867
	1120	2.06402	1.71339	2.41465	1120	0.332554	0.189389	0.475719	1220	0.891449	0.764785	1.01811	1220	0.938121	0.752664	1.12358
	1140	3.99257	3.43165	4.55349	1140	0.835341	0.629658	1.04102	1240	0.873259	0.749305	0.997212	1240	0.919989	0.739412	1.10057
	1160	4.95785	4.2889	5.6268	1160	1.10454	0.865344	1.34374	1260	0.856752	0.734537	0.978966	1260	0.904671	0.727593	1.08175
	1180	4.92803	4.26163	5.59442	1180	1.1466	0.916378	1.37682	1280	0.833973	0.713108	0.954838	1280	0.892804	0.718762	1.06685
	1200	4.46576	3.86139	5.07013	1200	1.11063	0.907779	1.31348	1300	0.807326	0.687779	0.926873	1300	0.877338	0.7055	1.04918
	1220	3.9483	3.4205	4.4761	1220	1.0698	0.89867	1.24093	1320	0.78518	0.667167	0.903192	1320	0.854904	0.684613	1.0252
	1240	3.4942	3.03488	3.95353	1240	1.03194	0.884649	1.17922	1340	0.76978	0.654119	0.88544	1340	0.827785	0.658932	0.996639
	1260	3.11543	2.71115	3.51971	1260	0.996664	0.862376	1.13095	1360	0.755011	0.641031	0.86899	1360	0.799586	0.632356	0.966815
	1280	2.8063	2.45005	3.16255	1280	0.992161	0.863657	1.12066	1380	0.739831	0.626036	0.853626	1380	0.774353	0.609159	0.939546
	1300	2.5756	2.26984	2.88135	1300	1.06894	0.938182	1.1997	1400	0.722175	0.608164	0.836186	1400	0.755772	0.591874	0.91967
Fig. 3a bottom			Mean	Mean - s.e.m.	Mean + s.e.m.
VS	Perf. (fraction correct)	Nov. early	0.495974	0.492552	0.499395
		Nov. late	0.52103	0.513866	0.528194
	Cue DA (z-score)	Nov. early	1.17291	0.956802	1.38901
		Nov. late	2.03774	1.93448	2.141
	Spouts DA (z-score)	Nov. early	5.05815	4.34144	5.77486
		Nov. late	1.10859	0.851844	1.36534
	Out. DA (z-score)	Nov. early	4.36068	4.10558	4.61578
		Nov. late	4.39637	4.22783	4.56492

## Sheet: 3b
Fig. 3b top	DMS
	Cue								Out.
	Nov. Early				Nov. Late				Nov. Early				Nov. Late
	Time from cue (ms)	Mean (z-score)	Mean - s.e.m. (z-score)	Mean + s.e.m. (z-score)	Time from cue (ms)	Mean (z-score)	Mean - s.e.m. (z-score)	Mean + s.e.m. (z-score)	Time from out. (ms)	Mean (z-score)	Mean - s.e.m. (z-score)	Mean + s.e.m. (z-score)	Time from out. (ms)	Mean (z-score)	Mean - s.e.m. (z-score)	Mean + s.e.m. (z-score)
	-100	-0.0553604	-0.0708584	-0.0398624	-100	-0.0387542	-0.0839227	0.00641421	0				0
	-80	-0.0559156	-0.0709311	-0.0409001	-80	-0.0423092	-0.0872464	0.00262793	20				20
	-60	-0.058157	-0.0736296	-0.0426844	-60	-0.0474698	-0.0929686	-0.00197107	40				40
	-40	-0.0616262	-0.0785524	-0.0446999	-40	-0.0529198	-0.0986457	-0.00719383	60				60
	-20	-0.0631651	-0.0817562	-0.044574	-20	-0.0590775	-0.105536	-0.0126193	80				80
	0	-0.0605373	-0.0808888	-0.0401857	0	-0.0660948	-0.114465	-0.0177246	100				100
	20	-0.0570174	-0.0788393	-0.0351955	20	-0.0728552	-0.12404	-0.0216703	120				120
	40	-0.0527699	-0.0770884	-0.0284513	40	-0.0735676	-0.129341	-0.0177942	140				140
	60	-0.0625936	-0.0916023	-0.0335849	60	-0.0804023	-0.139957	-0.020848	160	1.37905	1.16579	1.59232	160	0.32767	0.165672	0.489667
	80	-0.0845989	-0.115975	-0.0532223	80	-0.0854046	-0.139876	-0.0309331	180	1.22315	1.00341	1.44289	180	0.282888	0.119719	0.446057
	100	-0.0936112	-0.123284	-0.063938	100	-0.050721	-0.0858331	-0.0156089	200	1.09154	0.867149	1.31594	200	0.269636	0.11057	0.428702
	120	-0.0550278	-0.0966345	-0.0134212	120	0.0709947	0.0418899	0.100099	220	0.991598	0.766647	1.21655	220	0.296486	0.150039	0.442932
	140	0.0317633	-0.0338883	0.097415	140	0.263151	0.185231	0.34107	240	0.922438	0.701669	1.14321	240	0.358561	0.231589	0.485532
	160	0.133041	0.0454063	0.220676	160	0.476486	0.334373	0.618599	260	0.877393	0.6614	1.09339	260	0.441326	0.335895	0.546757
	180	0.208161	0.104755	0.311568	180	0.660317	0.459427	0.861208	280	0.854419	0.641048	1.06779	280	0.531957	0.440412	0.623502
	200	0.231673	0.118908	0.344438	200	0.7803	0.537526	1.02307	300	0.8562	0.642819	1.06958	300	0.62068	0.528315	0.713045
	220	0.201787	0.0848898	0.318685	220	0.82423	0.559154	1.0893	320	0.881679	0.666339	1.09702	320	0.697698	0.590403	0.804993
	240	0.134791	0.0192475	0.250335	240	0.813675	0.542297	1.08505	340	0.922251	0.701853	1.14265	340	0.751532	0.621517	0.881546
	260	0.0479709	-0.0631915	0.159133	260	0.777495	0.507361	1.04763	360	0.962554	0.734997	1.19011	360	0.776322	0.621827	0.930817
	280	-0.0407858	-0.148263	0.0666912	280	0.732571	0.465315	0.999827	380	0.99292	0.756526	1.22931	380	0.774264	0.597737	0.950792
	300	-0.120841	-0.227058	-0.0146241	300	0.689978	0.423993	0.955962	400	1.01017	0.763288	1.25706	400	0.749409	0.555815	0.943002
	320	-0.182592	-0.290253	-0.0749319	320	0.654484	0.388972	0.919997	420	1.01522	0.75631	1.27413	420	0.706932	0.50191	0.911954
	340	-0.221824	-0.333289	-0.11036	340	0.622265	0.3586	0.885929	440	1.00842	0.738558	1.27829	440	0.655638	0.44359	0.867686
	360	-0.239654	-0.356299	-0.123009	360	0.595147	0.336168	0.854127	460	0.990434	0.712345	1.26852	460	0.599779	0.383746	0.815813
	380	-0.241579	-0.363598	-0.119561	380	0.575236	0.321085	0.829388	480	0.964567	0.683576	1.24556	480	0.539207	0.321652	0.756762
	400	-0.232203	-0.359419	-0.104986	400	0.558785	0.310361	0.80721	500	0.932129	0.653358	1.2109	500	0.473774	0.258083	0.689465
	420	-0.215382	-0.346842	-0.0839213	420	0.544256	0.303681	0.784832	520	0.893599	0.620444	1.16675	520	0.407912	0.198682	0.617142
	440	-0.192858	-0.326286	-0.0594305	440	0.532532	0.301984	0.76308	540	0.848077	0.581544	1.11461	540	0.349019	0.149975	0.548063
	460	-0.164045	-0.297129	-0.0309601	460	0.521772	0.303528	0.740017	560	0.79281	0.535555	1.05006	560	0.297029	0.111214	0.482843
	480	-0.12803	-0.25859	0.00253076	480	0.50903	0.304634	0.713427	580	0.727182	0.483482	0.970881	580	0.246959	0.0758053	0.418112
	500	-0.088743	-0.214372	0.0368857	500	0.491709	0.300895	0.682522	600	0.65594	0.430327	0.881553	600	0.197142	0.0391151	0.355168
	520	-0.0477991	-0.165144	0.0695459	520	0.475624	0.296961	0.654287	620	0.584878	0.378706	0.79105	620	0.150939	0.00323541	0.298643
	540	-0.00841586	-0.115132	0.0983006	540	0.466269	0.29769	0.634848	640	0.51636	0.329807	0.702912	640	0.109853	-0.0309892	0.250695
	560	0.0284285	-0.0673654	0.124222	560	0.460236	0.299494	0.620979	660	0.451689	0.2834	0.619978	660	0.0741027	-0.0629176	0.211123
	580	0.0631376	-0.0230094	0.149285	580	0.450573	0.296567	0.604579	680	0.390095	0.237315	0.542875	680	0.0415055	-0.0937272	0.176738
	600	0.0972983	0.018688	0.175909	600	0.433949	0.285772	0.582126	700	0.328837	0.188237	0.469437	700	0.00933814	-0.12595	0.144626
	620	0.131823	0.0582767	0.20537	620	0.414588	0.271648	0.557528	720	0.264956	0.134268	0.395645	720	-0.0202909	-0.156235	0.115654
	640	0.162277	0.09309	0.231464	640	0.394891	0.256688	0.533094	740	0.201622	0.0781896	0.325054	740	-0.0454019	-0.181614	0.0908106
	660	0.184454	0.119525	0.249382	660	0.379104	0.24454	0.513668	760	0.146782	0.0284887	0.265075	760	-0.0653794	-0.200133	0.0693744
	680	0.198683	0.137204	0.260162	680	0.365467	0.233053	0.497881	780	0.103996	-0.0101516	0.218143	780	-0.079614	-0.210728	0.0514997
	700	0.21198	0.153795	0.270166	700	0.351895	0.220613	0.483178	800	0.0676869	-0.0424115	0.177785	800	-0.0908474	-0.216971	0.0352758
	720	0.225754	0.170055	0.281453	720	0.338583	0.208869	0.468297	820	0.0335549	-0.0737497	0.140859	820	-0.0984746	-0.219079	0.0221295
	740	0.238529	0.183421	0.293637	740	0.327475	0.201572	0.453377	840	0.000731602	-0.105291	0.106754	840	-0.101931	-0.215908	0.0120469
	760	0.244769	0.187504	0.302035	760	0.315358	0.194884	0.435832	860	-0.0268933	-0.132669	0.078882	860	-0.0998478	-0.204529	0.00483363
	780	0.241964	0.180323	0.303605	780	0.302325	0.186539	0.418111	880	-0.048804	-0.153265	0.0556566	880	-0.0943462	-0.187672	-0.00102026
	800	0.229974	0.162543	0.297405	800	0.2917	0.178881	0.404519	900	-0.0653747	-0.167802	0.0370531	900	-0.087945	-0.168644	-0.00724614
	820	0.216762	0.143245	0.29028	820	0.287238	0.178116	0.396359	920	-0.0741356	-0.17205	0.0237789	920	-0.0836627	-0.152414	-0.0149118
	840	0.20797	0.129144	0.286797	840	0.285136	0.181475	0.388796	940	-0.0764825	-0.166002	0.0130373	940	-0.0823255	-0.141737	-0.0229142
	860	0.203133	0.119761	0.286504	860	0.284966	0.187554	0.382377	960	-0.0753042	-0.154149	0.00354083	960	-0.0826782	-0.134898	-0.0304589
	880	0.199591	0.111932	0.28725	880	0.284204	0.192682	0.375726	980	-0.0714002	-0.139547	-0.00325324	980	-0.0838569	-0.130425	-0.0372883
	900	0.197899	0.106132	0.289667	900	0.282025	0.19582	0.368231	1000	-0.0633392	-0.122856	-0.00382229	1000	-0.081998	-0.123576	-0.04042
	920	0.195892	0.100542	0.291242	920	0.279688	0.197791	0.361585	1020	-0.0511472	-0.104448	0.00215331	1020	-0.0763076	-0.113693	-0.0389221
	940	0.192466	0.0947906	0.290141	940	0.277283	0.196942	0.357624	1040	-0.0345283	-0.0836538	0.0145971	1040	-0.0670113	-0.101439	-0.0325836
	960	0.186229	0.0869623	0.285496	960	0.274409	0.192935	0.355883	1060	-0.0171805	-0.0628279	0.0284668	1060	-0.0561727	-0.0888312	-0.0235141
	980	0.177765	0.0773477	0.278183	980	0.272801	0.188262	0.357339	1080	-0.00281091	-0.0460052	0.0403834	1080	-0.0481701	-0.0798584	-0.0164819
	1000	0.167243	0.0661448	0.268342	1000	0.272187	0.185424	0.358951	1100	0.00689681	-0.0344256	0.0482193	1100	-0.0438264	-0.076432	-0.0112207
	1020	0.156085	0.0542555	0.257914	1020	0.274677	0.187034	0.36232	1120	0.0125883	-0.0286074	0.053784	1120	-0.0434444	-0.0786727	-0.00821613
	1040	0.147787	0.0438131	0.251762	1040	0.279802	0.191298	0.368306	1140	0.0168056	-0.0271015	0.0607128	1140	-0.0439458	-0.0828796	-0.00501198
	1060	0.154896	0.0478121	0.26198	1060	0.285282	0.196028	0.374537	1160	0.0202016	-0.0269766	0.0673797	1160	-0.0415914	-0.0838053	0.000622548
	1080	0.210704	0.0993471	0.32206	1080	0.298565	0.211184	0.385946	1180	0.0263384	-0.020931	0.0736078	1180	-0.0347349	-0.0798995	0.0104298
	1100	0.378424	0.262398	0.494449	1100	0.334822	0.254782	0.414862	1200	0.0371687	-0.00703101	0.0813684	1200	-0.0255047	-0.0738657	0.0228564
	1120	0.735885	0.616228	0.855543	1120	0.409418	0.334093	0.484744	1220	0.0513595	0.0117369	0.0909821	1220	-0.0154822	-0.0669009	0.0359365
	1140	1.24758	1.1236	1.37156	1140	0.519632	0.423407	0.615858	1240	0.0663942	0.0306925	0.102096	1240	-0.00544628	-0.0585564	0.0476638
	1160	1.73518	1.60195	1.86842	1160	0.63122	0.496933	0.765507	1260	0.0809403	0.0464955	0.115385	1260	0.00527432	-0.0488174	0.059366
	1180	2.03577	1.88083	2.19072	1180	0.70525	0.538053	0.872447	1280	0.0941777	0.0577332	0.130622	1280	0.0129749	-0.0416043	0.0675541
	1200	2.13299	1.94529	2.32069	1200	0.730517	0.541959	0.919075	1300	0.104912	0.0642599	0.145564	1300	0.0186974	-0.0360113	0.0734061
	1220	2.0806	1.86305	2.29815	1220	0.706542	0.50959	0.903494	1320	0.114684	0.0703999	0.158968	1320	0.0225559	-0.0315079	0.0766196
	1240	1.92882	1.69298	2.16467	1240	0.629921	0.436607	0.823234	1340	0.123151	0.0753476	0.170954	1340	0.0261885	-0.026346	0.078723
	1260	1.72926	1.48404	1.97448	1260	0.521077	0.336545	0.705609	1360	0.130388	0.0793333	0.181442	1360	0.032831	-0.01725	0.082912
	1280	1.52176	1.26987	1.77366	1280	0.409169	0.233568	0.584771	1380	0.137948	0.083972	0.191924	1380	0.0448105	-0.0037842	0.0934052
	1300	1.32965	1.07227	1.58703	1300	0.320022	0.152659	0.487386	1400	0.148815	0.0937231	0.203907	1400	0.0585814	0.00893095	0.108232
Fig. 3b bottom			Mean	Mean - s.e.m.	Mean + s.e.m.
DMS	Perf. (fraction correct)	Nov. early	0.500402	0.497801	0.503004
		Nov. late	0.525526	0.513661	0.537392
	Cue DA (z-score)	Nov. early	0.183049	0.0309025	0.335196
		Nov. late	1.0801	0.750062	1.41014
	Spouts DA (z-score)	Nov. early	1.96318	1.86247	2.06389
		Nov. late	0.849543	0.725166	0.97392
	Out. DA (z-score)	Nov. early	0.938325	0.631488	1.24516
		Nov. late	0.84918	0.620784	1.07758

## Sheet: 3c
Fig. 3c top	DLS
	Cue								Out.
	Nov. Early				Nov. Late				Nov. Early				Nov. Late
	Time from cue (ms)	Mean (z-score)	Mean - s.e.m. (z-score)	Mean + s.e.m. (z-score)	Time from cue (ms)	Mean (z-score)	Mean - s.e.m. (z-score)	Mean + s.e.m. (z-score)	Time from out. (ms)	Mean (z-score)	Mean - s.e.m. (z-score)	Mean + s.e.m. (z-score)	Time from out. (ms)	Mean (z-score)	Mean - s.e.m. (z-score)	Mean + s.e.m. (z-score)
	-100	-0.0595381	-0.0940087	-0.0250674	-100	-0.0387763	-0.0775818	2.91345e-05	0				0
	-80	-0.0613168	-0.0947394	-0.0278942	-80	-0.0399341	-0.0798424	-2.57479e-05	20				20
	-60	-0.0615772	-0.0933687	-0.0297856	-60	-0.0424005	-0.0847722	-2.87035e-05	40				40
	-40	-0.059643	-0.0907546	-0.0285314	-40	-0.045004	-0.0900957	8.77234e-05	60				60
	-20	-0.0571355	-0.0890298	-0.0252412	-20	-0.0471612	-0.094509	0.000186504	80				80
	0	-0.0538442	-0.0876095	-0.020079	0	-0.0483059	-0.0968662	0.000254452	100				100
	20	-0.0507675	-0.0866564	-0.0148785	20	-0.049266	-0.098245	-0.000286896	120				120
	40	-0.0540697	-0.0913589	-0.0167804	40	-0.0574369	-0.104977	-0.00989674	140	0.528693	0.299661	0.757725	140	0.901603	0.737305	1.0659
	60	-0.082816	-0.117557	-0.0480747	60	-0.0791644	-0.123333	-0.034996	160	0.419624	0.166092	0.673156	160	1.07696	0.884241	1.26968
	80	-0.149495	-0.177182	-0.121809	80	-0.110312	-0.150129	-0.070494	180	0.589612	0.308129	0.871096	180	1.63043	1.41681	1.84405
	100	-0.232972	-0.2579	-0.208044	100	-0.138436	-0.176447	-0.100425	200	1.0585	0.749257	1.36775	200	2.44338	2.20725	2.6795
	120	-0.301614	-0.329597	-0.27363	120	-0.162871	-0.202497	-0.123244	220	1.68106	1.35387	2.00824	220	3.19589	2.93392	3.45786
	140	-0.341463	-0.379108	-0.303818	140	-0.191631	-0.236835	-0.146427	240	2.20826	1.89809	2.51843	240	3.60111	3.32805	3.87416
	160	-0.361091	-0.418392	-0.30379	160	-0.228065	-0.285616	-0.170514	260	2.47365	2.21949	2.72782	260	3.58043	3.32025	3.84061
	180	-0.375802	-0.453617	-0.297986	180	-0.269231	-0.342342	-0.196119	280	2.48341	2.29593	2.67088	280	3.23975	3.00782	3.47169
	200	-0.398015	-0.487591	-0.308439	200	-0.306439	-0.39261	-0.220269	300	2.34559	2.2016	2.48957	300	2.75422	2.54938	2.95907
	220	-0.422435	-0.51202	-0.33285	220	-0.325398	-0.417763	-0.233034	320	2.16109	2.02899	2.29319	320	2.26161	2.07439	2.44883
	240	-0.431268	-0.511748	-0.350787	240	-0.314013	-0.403616	-0.22441	340	1.9786	1.85264	2.10455	340	1.83108	1.65768	2.00447
	260	-0.411988	-0.47886	-0.345116	260	-0.271431	-0.353013	-0.189848	360	1.80656	1.69325	1.91988	360	1.47641	1.32046	1.63236
	280	-0.363426	-0.416958	-0.309894	280	-0.205985	-0.281677	-0.130292	380	1.63251	1.52354	1.74148	380	1.18026	1.04518	1.31534
	300	-0.289219	-0.334587	-0.24385	300	-0.130068	-0.20526	-0.0548769	400	1.44217	1.32138	1.56297	400	0.920518	0.802023	1.03901
	320	-0.199097	-0.243128	-0.155065	320	-0.0553444	-0.134266	0.0235776	420	1.22251	1.08477	1.36026	420	0.675599	0.567459	0.78374
	340	-0.107301	-0.154664	-0.0599378	340	0.0106507	-0.0718021	0.0931035	440	0.974113	0.823361	1.12486	440	0.442888	0.342697	0.543079
	360	-0.0271944	-0.0790734	0.0246846	360	0.063405	-0.0200942	0.146904	460	0.722041	0.565601	0.878482	460	0.244621	0.152487	0.336755
	380	0.0351203	-0.0202818	0.0905225	380	0.0989019	0.0182818	0.179522	480	0.501765	0.349464	0.654066	480	0.114124	0.0299665	0.198282
	400	0.0791745	0.0222209	0.136128	400	0.118248	0.0439763	0.19252	500	0.341104	0.201981	0.480228	500	0.0610354	-0.0169464	0.139017
	420	0.106283	0.0491005	0.163465	420	0.12405	0.0562672	0.191833	520	0.243295	0.120364	0.366227	520	0.0652402	-0.0044698	0.13495
	440	0.12306	0.0659725	0.180148	440	0.122966	0.0604074	0.185525	540	0.180694	0.0711574	0.290231	540	0.0892462	0.0346059	0.143886
	460	0.133679	0.0761522	0.191207	460	0.117554	0.0589792	0.176128	560	0.125884	0.0258839	0.225885	560	0.106515	0.068979	0.144051
	480	0.138092	0.0792916	0.196893	480	0.108946	0.054041	0.163852	580	0.0717548	-0.019882	0.163392	580	0.110103	0.0808305	0.139375
	500	0.136255	0.0767616	0.195749	500	0.0945983	0.0429246	0.146272	600	0.0320843	-0.0499696	0.114138	600	0.111345	0.0786197	0.14407
	520	0.128625	0.0710077	0.186242	520	0.0728098	0.0242772	0.121342	620	0.0162447	-0.0552647	0.0877541	620	0.124516	0.0849791	0.164052
	540	0.115526	0.0622266	0.168825	540	0.0468255	-0.000187944	0.0938389	640	0.0210637	-0.0428843	0.0850116	640	0.151248	0.108597	0.193899
	560	0.0980068	0.0507819	0.145232	560	0.0177101	-0.0285936	0.0640138	660	0.0293454	-0.0319192	0.0906101	660	0.176841	0.133206	0.220477
	580	0.072952	0.0311179	0.114786	580	-0.0079466	-0.0536624	0.0377692	680	0.0264494	-0.0337985	0.0866973	680	0.181962	0.132628	0.231296
	600	0.0412605	0.00206508	0.0804559	600	-0.0266302	-0.072644	0.0193837	700	0.0171439	-0.0415589	0.0758467	700	0.16149	0.106171	0.216809
	620	0.00557346	-0.0332897	0.0444367	620	-0.0377816	-0.0850198	0.00945663	720	0.0174909	-0.0406333	0.0756151	720	0.127343	0.0705178	0.184168
	640	-0.0261396	-0.065938	0.0136587	640	-0.0463424	-0.0929331	0.000248344	740	0.0392715	-0.0223022	0.100845	740	0.0971261	0.0406974	0.153555
	660	-0.0525969	-0.0952108	-0.00998302	660	-0.0588558	-0.103098	-0.0146135	760	0.0789601	0.00939129	0.148529	760	0.0845406	0.0296371	0.139444
	680	-0.0718536	-0.11825	-0.0254569	680	-0.0801936	-0.121636	-0.0387514	780	0.116574	0.0373129	0.195836	780	0.0950618	0.045012	0.145112
	700	-0.0880142	-0.136999	-0.0390295	700	-0.104975	-0.143048	-0.0669025	800	0.137696	0.0530709	0.222322	800	0.122527	0.0793799	0.165674
	720	-0.102333	-0.1519	-0.0527667	720	-0.129263	-0.163611	-0.0949156	820	0.147693	0.0648993	0.230486	820	0.153414	0.114064	0.192764
	740	-0.120724	-0.168841	-0.0726069	740	-0.149221	-0.181308	-0.117134	840	0.160073	0.0815936	0.238551	840	0.173836	0.135958	0.211713
	760	-0.145678	-0.191805	-0.0995506	760	-0.168646	-0.200688	-0.136603	860	0.187117	0.110731	0.263504	860	0.185698	0.151262	0.220133
	780	-0.175111	-0.220828	-0.129395	780	-0.187023	-0.221349	-0.152697	880	0.233017	0.155956	0.310078	880	0.194109	0.158601	0.229617
	800	-0.202618	-0.250452	-0.154785	800	-0.204826	-0.242208	-0.167445	900	0.292242	0.212588	0.371895	900	0.208673	0.170763	0.246583
	820	-0.228383	-0.279998	-0.176768	820	-0.221836	-0.260969	-0.182702	920	0.35414	0.270582	0.437699	920	0.237956	0.203562	0.272349
	840	-0.25356	-0.308011	-0.199108	840	-0.238805	-0.277211	-0.200399	940	0.407257	0.324308	0.490206	940	0.284019	0.253305	0.314734
	860	-0.27852	-0.333602	-0.223438	860	-0.254792	-0.290046	-0.219539	960	0.441778	0.367083	0.516473	960	0.331201	0.300697	0.361705
	880	-0.302381	-0.356598	-0.248163	880	-0.273484	-0.305215	-0.241753	980	0.459056	0.395009	0.523104	980	0.364214	0.335233	0.393195
	900	-0.321102	-0.374085	-0.268119	900	-0.293259	-0.32231	-0.264208	1000	0.468074	0.408808	0.52734	1000	0.379107	0.348586	0.409628
	920	-0.333685	-0.386634	-0.280736	920	-0.313124	-0.342685	-0.283564	1020	0.472318	0.409667	0.534969	1020	0.385611	0.35116	0.420063
	940	-0.340971	-0.396157	-0.285785	940	-0.331758	-0.365291	-0.298226	1040	0.464626	0.396922	0.53233	1040	0.390213	0.357915	0.422511
	960	-0.344533	-0.40378	-0.285287	960	-0.351329	-0.389322	-0.313335	1060	0.436178	0.369304	0.503051	1060	0.391826	0.362642	0.42101
	980	-0.348976	-0.413286	-0.284667	980	-0.373051	-0.413664	-0.332438	1080	0.388628	0.328906	0.448351	1080	0.387851	0.355326	0.420376
	1000	-0.35385	-0.422997	-0.284703	1000	-0.399973	-0.441222	-0.358723	1100	0.34153	0.289439	0.393621	1100	0.383033	0.347166	0.4189
	1020	-0.358137	-0.432112	-0.284162	1020	-0.426881	-0.467899	-0.385864	1120	0.310088	0.26105	0.359125	1120	0.380717	0.343298	0.418136
	1040	-0.357724	-0.437886	-0.277563	1040	-0.444675	-0.485061	-0.40429	1140	0.291011	0.240186	0.341835	1140	0.375702	0.335678	0.415726
	1060	-0.343262	-0.431153	-0.255371	1060	-0.44317	-0.483306	-0.403035	1160	0.268131	0.214793	0.321469	1160	0.361988	0.320611	0.403364
	1080	-0.221492	-0.318658	-0.124327	1080	-0.37211	-0.4098	-0.334421	1180	0.235986	0.183086	0.288886	1180	0.343479	0.303089	0.383869
	1100	0.387581	0.258448	0.516715	1100	-0.0162357	-0.0775481	0.0450767	1200	0.206529	0.155201	0.257858	1200	0.322926	0.281706	0.364146
	1120	1.64756	1.42866	1.86647	1120	0.716716	0.570806	0.862625	1220	0.19031	0.137885	0.242736	1220	0.303205	0.258008	0.348403
	1140	2.87623	2.54901	3.20344	1140	1.47481	1.25497	1.69466	1240	0.190385	0.134407	0.246364	1240	0.291284	0.24721	0.335358
	1160	3.28716	2.93172	3.6426	1160	1.81899	1.58768	2.05029	1260	0.201371	0.139485	0.263257	1260	0.293655	0.257392	0.329918
	1180	2.94724	2.64876	3.24572	1180	1.75257	1.5539	1.95124	1280	0.211451	0.143599	0.279303	1280	0.303003	0.274568	0.331438
	1200	2.35019	2.12668	2.5737	1200	1.51158	1.35419	1.66898	1300	0.211154	0.138209	0.284099	1300	0.30996	0.284473	0.335448
	1220	1.76493	1.60132	1.92854	1220	1.21853	1.0912	1.34587	1320	0.204336	0.128762	0.27991	1320	0.308254	0.283152	0.333357
	1240	1.26847	1.13459	1.40235	1240	0.934991	0.810511	1.05947	1340	0.19838	0.123759	0.273002	1340	0.299361	0.275131	0.323591
	1260	0.878243	0.741587	1.0149	1260	0.756157	0.614272	0.898041	1360	0.197805	0.125775	0.269835	1360	0.288875	0.270003	0.307746
	1280	0.609131	0.440658	0.777603	1280	0.824958	0.662607	0.987309	1380	0.199841	0.128855	0.270827	1380	0.286399	0.268677	0.304122
	1300	0.49179	0.27711	0.706469	1300	1.24337	1.05576	1.43098	1400	0.204592	0.131746	0.277437	1400	0.293491	0.265621	0.32136
Fig. 3c bottom			Mean	Mean - s.e.m.	Mean + s.e.m.
DLS	Perf. (fraction correct)	Nov. early	0.498388	0.49194	0.504837
		Nov. late	0.527028	0.517951	0.536105
	Cue DA (z-score)	Nov. early	0.605995	0.506348	0.705641
		Nov. late	0.563267	0.47625	0.650285
	Spouts DA (z-score)	Nov. early	3.52284	3.16021	3.88547
		Nov. late	2.0056	1.74957	2.26162
	Out. DA (z-score)	Nov. early	3.21079	3.00182	3.41976
		Nov. late	4.09571	3.7882	4.40323

## Sheet: 3d
Fig. 3d top left	VS
	Error												Correct
	Nov.				Int.				Exp.				Nov.				Int.				Exp.
	Time from cue (ms)	Mean (z-score)	Mean - s.e.m. (z-score)	Mean + s.e.m. (z-score)	Time from cue (ms)	Mean (z-score)	Mean - s.e.m. (z-score)	Mean + s.e.m. (z-score)	Time from cue (ms)	Mean (z-score)	Mean - s.e.m. (z-score)	Mean + s.e.m. (z-score)	Time from cue (ms)	Mean (z-score)	Mean - s.e.m. (z-score)	Mean + s.e.m. (z-score)	Time from cue (ms)	Mean (z-score)	Mean - s.e.m. (z-score)	Mean + s.e.m. (z-score)	Time from cue (ms)	Mean (z-score)	Mean - s.e.m. (z-score)	Mean + s.e.m. (z-score)
	0	-0.46115	-0.551022	-0.371277	0	-0.410574	-0.444868	-0.37628	0	-0.438216	-0.487713	-0.388719	0	-0.460801	-0.527366	-0.394235	0	-0.453063	-0.487996	-0.418131	0	-0.498611	-0.519602	-0.47762
	20	-0.474615	-0.564913	-0.384317	20	-0.430674	-0.465173	-0.396174	20	-0.464845	-0.516821	-0.412869	20	-0.470023	-0.534973	-0.405073	20	-0.463863	-0.498726	-0.429001	20	-0.517474	-0.53974	-0.495208
	40	-0.486762	-0.57649	-0.397035	40	-0.449475	-0.486621	-0.412329	40	-0.493809	-0.545973	-0.441644	40	-0.472629	-0.531616	-0.413643	40	-0.473985	-0.509529	-0.438442	40	-0.535151	-0.561167	-0.509134
	60	-0.496516	-0.584715	-0.408317	60	-0.469691	-0.510903	-0.428479	60	-0.521108	-0.571864	-0.470353	60	-0.476299	-0.529752	-0.422846	60	-0.486345	-0.52446	-0.44823	60	-0.551892	-0.583834	-0.51995
	80	-0.48739	-0.5668	-0.40798	80	-0.478535	-0.5237	-0.433369	80	-0.535417	-0.581113	-0.489721	80	-0.462677	-0.516591	-0.408763	80	-0.487292	-0.530228	-0.444355	80	-0.56132	-0.601451	-0.521189
	100	-0.418923	-0.473586	-0.364259	100	-0.419875	-0.470985	-0.368766	100	-0.504067	-0.544292	-0.463843	100	-0.343139	-0.427837	-0.258441	100	-0.427577	-0.480207	-0.374946	100	-0.526448	-0.579287	-0.473609
	120	-0.270395	-0.333426	-0.207363	120	-0.241681	-0.317568	-0.165795	120	-0.406958	-0.461504	-0.352412	120	-0.0246048	-0.23468	0.18547	120	-0.260731	-0.345038	-0.176425	120	-0.404377	-0.480839	-0.327916
	140	-0.0709034	-0.220408	0.0786015	140	0.0338196	-0.10513	0.172769	140	-0.257912	-0.359093	-0.15673	140	0.452116	0.0383784	0.865853	140	-0.00450746	-0.150894	0.141879	140	-0.192667	-0.314098	-0.0712355
	160	0.129477	-0.114956	0.373909	160	0.332225	0.113634	0.550817	160	-0.08105	-0.24441	0.0823098	160	0.937995	0.332307	1.54368	160	0.279015	0.0625179	0.495512	160	0.0675653	-0.110426	0.245556
	180	0.302033	-0.0147713	0.618837	180	0.588448	0.306104	0.870792	180	0.103308	-0.116657	0.323273	180	1.3204	0.599419	2.04138	180	0.531681	0.26422	0.799142	180	0.327508	0.10182	0.553197
	200	0.432743	0.0719941	0.793491	200	0.77174	0.457129	1.08635	200	0.283623	0.0237472	0.543498	200	1.58316	0.826846	2.33948	200	0.726912	0.437747	1.01608	200	0.550556	0.300434	0.800679
	220	0.526902	0.147969	0.905835	220	0.894556	0.578086	1.21103	220	0.443751	0.163777	0.723725	220	1.77062	1.02791	2.51332	220	0.874659	0.588655	1.16066	220	0.729244	0.477302	0.981186
	240	0.596877	0.22005	0.973704	240	0.980321	0.683312	1.27733	240	0.58029	0.298185	0.862394	240	1.92685	1.22118	2.63253	240	0.993192	0.727749	1.25864	240	0.86319	0.624589	1.10179
	260	0.648534	0.288673	1.00839	260	1.04409	0.778055	1.31013	260	0.689305	0.416319	0.96229	260	2.07036	1.40643	2.73429	260	1.095	0.861114	1.32889	260	0.956386	0.739856	1.17292
	280	0.67756	0.342038	1.01308	280	1.08457	0.853346	1.31579	280	0.768146	0.510753	1.02554	280	2.19233	1.56819	2.81646	280	1.1769	0.978541	1.37525	280	1.01371	0.822392	1.20503
	300	0.682219	0.371599	0.992839	300	1.09525	0.896785	1.29372	300	0.81646	0.574416	1.05851	300	2.27705	1.69025	2.86385	300	1.2319	1.0671	1.39669	300	1.0397	0.873559	1.20585
	320	0.662139	0.374796	0.949483	320	1.0681	0.896703	1.23951	320	0.832162	0.60155	1.06277	320	2.31704	1.76976	2.86431	320	1.25251	1.11553	1.38949	320	1.03933	0.895476	1.18318
	340	0.616247	0.350606	0.881889	340	1.0108	0.857999	1.16361	340	0.81627	0.597364	1.03518	340	2.31064	1.80588	2.8154	340	1.2404	1.12512	1.35568	340	1.02113	0.895327	1.14693
	360	0.546692	0.30116	0.792225	360	0.930993	0.791943	1.07004	360	0.775121	0.569985	0.980258	360	2.26021	1.80024	2.72019	360	1.19869	1.09843	1.29896	360	0.98851	0.876613	1.10041
	380	0.459086	0.230293	0.687878	380	0.836175	0.709284	0.963066	380	0.70841	0.517054	0.899766	380	2.17112	1.75581	2.58642	380	1.1334	1.04277	1.22404	380	0.942223	0.841711	1.04273
	400	0.357205	0.142954	0.571457	400	0.72751	0.611576	0.843444	400	0.625788	0.441859	0.809718	400	2.04821	1.67495	2.42147	400	1.05177	0.967815	1.13573	400	0.880065	0.78917	0.97096
	420	0.248163	0.0475389	0.448787	420	0.610191	0.503357	0.717025	420	0.532452	0.350531	0.714373	420	1.90222	1.56595	2.23849	420	0.959384	0.880288	1.03848	420	0.807484	0.724851	0.890118
	440	0.136178	-0.053062	0.325418	440	0.488766	0.388391	0.589141	440	0.434921	0.249988	0.619853	440	1.74543	1.44208	2.04877	440	0.863563	0.788012	0.939114	440	0.728565	0.651778	0.805351
	460	0.0243156	-0.155629	0.20426	460	0.371043	0.274614	0.467471	460	0.338376	0.149884	0.526868	460	1.58853	1.3154	1.86167	460	0.767716	0.695648	0.839784	460	0.647307	0.574389	0.720226
	480	-0.0854848	-0.25755	0.0865806	480	0.261776	0.166725	0.356827	480	0.252105	0.0614839	0.442726	480	1.43549	1.19202	1.67895	480	0.675463	0.606451	0.744475	480	0.566478	0.496116	0.63684
	500	-0.191312	-0.3572	-0.0254244	500	0.162141	0.0667441	0.257537	500	0.174648	-0.0155417	0.364837	500	1.2883	1.07312	1.50348	500	0.590754	0.522665	0.658843	500	0.490411	0.423155	0.557667
	520	-0.285734	-0.446827	-0.124641	520	0.0707655	-0.02665	0.168181	520	0.0980752	-0.0890784	0.285229	520	1.15068	0.961064	1.3403	520	0.515208	0.44557	0.584845	520	0.424117	0.360189	0.488046
	540	-0.368812	-0.526056	-0.211567	540	-0.0149923	-0.114619	0.0846348	540	0.0299334	-0.152805	0.212672	540	1.02184	0.853711	1.18997	540	0.447601	0.374935	0.520267	540	0.370855	0.310643	0.431067
	560	-0.441594	-0.595385	-0.287802	560	-0.0934274	-0.195004	0.00814909	560	-0.0323415	-0.214812	0.150129	560	0.899649	0.748156	1.05114	560	0.388589	0.311955	0.465223	560	0.329961	0.273278	0.386643
	580	-0.505938	-0.656055	-0.35582	580	-0.162153	-0.265578	-0.0587268	580	-0.0878761	-0.275295	0.0995432	580	0.784472	0.643772	0.925172	580	0.336517	0.25562	0.417415	580	0.298502	0.242631	0.354373
	600	-0.562338	-0.707878	-0.416797	600	-0.218128	-0.325068	-0.111189	600	-0.145752	-0.338213	0.0467093	600	0.681706	0.54546	0.817951	600	0.29058	0.205004	0.376157	600	0.270995	0.21298	0.32901
	620	-0.610006	-0.75082	-0.469192	620	-0.259785	-0.372235	-0.147336	620	-0.204199	-0.39938	-0.00901836	620	0.593141	0.455123	0.731158	620	0.250342	0.15956	0.341123	620	0.248356	0.187439	0.309274
	640	-0.649675	-0.78733	-0.51202	640	-0.296688	-0.416006	-0.17737	640	-0.257953	-0.455865	-0.0600404	640	0.515589	0.371996	0.659183	640	0.218019	0.119856	0.316182	640	0.229358	0.166024	0.292692
	660	-0.68294	-0.819785	-0.546095	660	-0.331909	-0.457916	-0.205902	660	-0.307781	-0.508902	-0.106661	660	0.443636	0.293265	0.594006	660	0.189118	0.081233	0.297004	660	0.212591	0.147297	0.277885
	680	-0.709326	-0.84681	-0.571842	680	-0.363757	-0.495849	-0.231664	680	-0.353853	-0.556558	-0.151149	680	0.378656	0.219534	0.537778	680	0.163302	0.0448259	0.281777	680	0.1978	0.130556	0.265045
	700	-0.730018	-0.868048	-0.591988	700	-0.391546	-0.529403	-0.253689	700	-0.399925	-0.600668	-0.199182	700	0.321406	0.151249	0.491563	700	0.140722	0.0132341	0.268209	700	0.185256	0.11409	0.256422
	720	-0.748911	-0.886717	-0.611105	720	-0.415594	-0.559205	-0.271983	720	-0.44117	-0.639834	-0.242505	720	0.271716	0.0896679	0.453764	720	0.121256	-0.0143985	0.25691	720	0.1746	0.0987594	0.25044
	740	-0.763879	-0.901546	-0.626212	740	-0.433133	-0.582662	-0.283605	740	-0.476622	-0.675194	-0.278051	740	0.22891	0.036204	0.421616	740	0.104569	-0.0392694	0.248407	740	0.163185	0.0830416	0.243329
	760	-0.774818	-0.913102	-0.636533	760	-0.445632	-0.600359	-0.290905	760	-0.503456	-0.700928	-0.305983	760	0.191411	-0.0126556	0.395479	760	0.0898101	-0.0617408	0.241361	760	0.151287	0.0671609	0.235413
	780	-0.783696	-0.923771	-0.643622	780	-0.457233	-0.616956	-0.297511	780	-0.523857	-0.716977	-0.330738	780	0.157221	-0.0580324	0.372475	780	0.0754029	-0.0827245	0.23353	780	0.141316	0.0511982	0.231433
	800	-0.790967	-0.934263	-0.64767	800	-0.472581	-0.637003	-0.30816	800	-0.542203	-0.729086	-0.35532	800	0.130894	-0.094429	0.356216	800	0.0628691	-0.101442	0.22718	800	0.135822	0.0377316	0.233912
	820	-0.797658	-0.946734	-0.648582	820	-0.492946	-0.661017	-0.324875	820	-0.560565	-0.741798	-0.379332	820	0.106937	-0.126939	0.340813	820	0.0539318	-0.116411	0.224274	820	0.126925	0.0210124	0.232838
	840	-0.80859	-0.965279	-0.651901	840	-0.513115	-0.684816	-0.341415	840	-0.579324	-0.755397	-0.403251	840	0.0810698	-0.161774	0.323913	840	0.0500691	-0.126383	0.226521	840	0.113467	-0.000101193	0.227034
	860	-0.825677	-0.989909	-0.661446	860	-0.528313	-0.704101	-0.352524	860	-0.598887	-0.769909	-0.427864	860	0.0556385	-0.197904	0.309181	860	0.0445923	-0.138001	0.227186	860	0.0980092	-0.0221863	0.218205
	880	-0.844622	-1.01721	-0.672029	880	-0.54329	-0.722519	-0.364061	880	-0.624343	-0.792537	-0.456149	880	0.0366274	-0.228083	0.301337	880	0.0344858	-0.154658	0.22363	880	0.0830165	-0.044523	0.210556
	900	-0.864513	-1.04473	-0.684296	900	-0.558859	-0.741317	-0.376401	900	-0.652166	-0.823086	-0.481245	900	0.0202889	-0.254259	0.294837	900	0.0162333	-0.180048	0.212515	900	0.0646157	-0.0704926	0.199724
	920	-0.883643	-1.06965	-0.697631	920	-0.577038	-0.762691	-0.391386	920	-0.682076	-0.859032	-0.50512	920	0.00332692	-0.279839	0.286493	920	-0.00506152	-0.208804	0.198681	920	0.0436031	-0.0990118	0.186218
	940	-0.899272	-1.08999	-0.708559	940	-0.598086	-0.786926	-0.409246	940	-0.718385	-0.901788	-0.534983	940	-0.0118405	-0.303653	0.279972	940	-0.0291138	-0.239789	0.181561	940	0.0229559	-0.126729	0.172641
	960	-0.9144	-1.11001	-0.718789	960	-0.625641	-0.817451	-0.433832	960	-0.753936	-0.942962	-0.564911	960	-0.0260923	-0.326293	0.274109	960	-0.0552303	-0.272688	0.162227	960	0.00182246	-0.153763	0.157408
	980	-0.929977	-1.13152	-0.728434	980	-0.657851	-0.853226	-0.462476	980	-0.78366	-0.978331	-0.58899	980	-0.0461726	-0.354014	0.261668	980	-0.0859236	-0.310386	0.138539	980	-0.0242801	-0.183942	0.135382
Fig. 3d top right			z-score
			Mean	Mean - s.e.m.	Mean + s.e.m.
VS	Nov.	Error	1.19362	0.892461	1.49478
		Correct	3.04836	2.48952	3.60719
	Int.	Error	1.63761	1.36662	1.9086
		Correct	1.88596	1.69717	2.07475
	Exp.	Error	1.38102	1.11218	1.64987
		Correct	1.64915	1.51725	1.78105
Fig. 3d bottom left		Absolute response bias
		Mean	Mean - s.e.m.	Mean + s.e.m.
VS	Nov.	0.438976	0.411653	0.4663
	Int.	0.0599274	0.0413655	0.0784893
	Exp.	0.0375279	0.0259481	0.0491077

## Sheet: 3e
Fig. 3e top left	DMS
	Error												Correct
	Nov.				Int.				Exp.				Nov.				Int.				Exp.
	Time from cue (ms)	Mean (z-score)	Mean - s.e.m. (z-score)	Mean + s.e.m. (z-score)	Time from cue (ms)	Mean (z-score)	Mean - s.e.m. (z-score)	Mean + s.e.m. (z-score)	Time from cue (ms)	Mean (z-score)	Mean - s.e.m. (z-score)	Mean + s.e.m. (z-score)	Time from cue (ms)	Mean (z-score)	Mean - s.e.m. (z-score)	Mean + s.e.m. (z-score)	Time from cue (ms)	Mean (z-score)	Mean - s.e.m. (z-score)	Mean + s.e.m. (z-score)	Time from cue (ms)	Mean (z-score)	Mean - s.e.m. (z-score)	Mean + s.e.m. (z-score)
	0	-0.113288	-0.147831	-0.0787448	0	-0.126691	-0.182037	-0.0713452	0	-0.0534377	-0.115932	0.00905663	0	-0.0817915	-0.11851	-0.0450731	0	-0.138781	-0.196282	-0.0812808	0	-0.170431	-0.206769	-0.134093
	20	-0.125288	-0.159251	-0.0913246	20	-0.139731	-0.195391	-0.0840704	20	-0.0593237	-0.119124	0.000476532	20	-0.0959581	-0.133456	-0.0584606	20	-0.154245	-0.213156	-0.0953334	20	-0.183203	-0.220964	-0.145442
	40	-0.13672	-0.171796	-0.101644	40	-0.142489	-0.200922	-0.0840568	40	-0.0661566	-0.123337	-0.00897583	40	-0.112308	-0.150927	-0.0736889	40	-0.167345	-0.226893	-0.107797	40	-0.195202	-0.234808	-0.155597
	60	-0.135528	-0.174167	-0.0968888	60	-0.130027	-0.196931	-0.0631232	60	-0.0702644	-0.128102	-0.0124272	60	-0.124032	-0.164562	-0.0835013	60	-0.167931	-0.230083	-0.105779	60	-0.205128	-0.246539	-0.163717
	80	-0.115573	-0.156802	-0.0743443	80	-0.11755	-0.187586	-0.0475133	80	-0.0576214	-0.117024	0.00178156	80	-0.103132	-0.148845	-0.0574191	80	-0.154014	-0.217423	-0.0906042	80	-0.198041	-0.241553	-0.15453
	100	-0.0394581	-0.090073	0.0111569	100	-0.0833782	-0.144831	-0.0219256	100	-0.00293135	-0.0619188	0.0560561	100	0.0117733	-0.0613703	0.084917	100	-0.109082	-0.174583	-0.0435819	100	-0.135368	-0.178825	-0.0919108
	120	0.127987	0.0462318	0.209743	120	0.0112258	-0.0482861	0.0707376	120	0.128693	0.0627283	0.194658	120	0.249444	0.110698	0.38819	120	-0.00166899	-0.10163	0.0982923	120	0.0215329	-0.0352538	0.0783196
	140	0.362387	0.23513	0.489643	140	0.171321	0.0939638	0.248678	140	0.332127	0.239261	0.424992	140	0.553867	0.335735	0.771998	140	0.175345	0.0112112	0.33948	140	0.257181	0.163863	0.350499
	160	0.590583	0.425097	0.756069	160	0.346112	0.255277	0.436946	160	0.558754	0.434473	0.683035	160	0.830993	0.559259	1.10273	160	0.3796	0.158254	0.600947	160	0.513134	0.3818	0.644469
	180	0.767018	0.581098	0.952937	180	0.499515	0.410801	0.588229	180	0.753234	0.60864	0.897829	180	1.03791	0.754638	1.32119	180	0.573338	0.324474	0.822203	180	0.737926	0.58343	0.892422
	200	0.885413	0.692361	1.07847	200	0.623465	0.546497	0.700433	200	0.893119	0.742858	1.04338	200	1.17684	0.911763	1.44193	200	0.744591	0.497888	0.991294	200	0.908531	0.748257	1.0688
	220	0.944049	0.750952	1.13715	220	0.71923	0.649791	0.788668	220	0.967505	0.82408	1.11093	220	1.26069	1.02874	1.49264	220	0.885007	0.659976	1.11004	220	1.02103	0.869892	1.17217
	240	0.947797	0.758504	1.13709	240	0.781449	0.702885	0.860013	240	0.983235	0.852573	1.1139	240	1.30011	1.10764	1.49258	240	0.984931	0.790128	1.17973	240	1.08175	0.94962	1.21388
	260	0.907525	0.722447	1.0926	260	0.810923	0.711041	0.910806	260	0.962479	0.843554	1.0814	260	1.30772	1.15486	1.46059	260	1.03755	0.8744	1.2007	260	1.10188	0.992471	1.21129
	280	0.838545	0.656119	1.02097	280	0.814057	0.691236	0.936878	280	0.922186	0.810129	1.03424	280	1.29052	1.17351	1.40753	280	1.04795	0.914902	1.18099	280	1.09008	1.00204	1.17812
	300	0.752234	0.571464	0.933004	300	0.796596	0.655222	0.93797	300	0.866235	0.75683	0.97564	300	1.25683	1.17059	1.34307	300	1.02828	0.922064	1.1345	300	1.05558	0.985149	1.12601
	320	0.657553	0.478804	0.836303	320	0.763895	0.608677	0.919114	320	0.798403	0.68759	0.909216	320	1.21318	1.14983	1.27652	320	0.988117	0.903656	1.07258	320	1.00268	0.944831	1.06053
	340	0.560143	0.384311	0.735976	340	0.721059	0.555342	0.886776	340	0.720535	0.60393	0.837141	340	1.16324	1.10622	1.22026	340	0.935403	0.864252	1.00655	340	0.93778	0.886321	0.989238
	360	0.462512	0.289841	0.635184	360	0.673642	0.50026	0.847023	360	0.628531	0.508487	0.748574	360	1.11005	1.0402	1.1799	360	0.875415	0.805865	0.944964	360	0.8653	0.813152	0.917449
	380	0.364637	0.196206	0.533069	380	0.623417	0.445536	0.801298	380	0.534804	0.41268	0.656928	380	1.05483	0.964187	1.14548	380	0.807261	0.729931	0.884591	380	0.788011	0.730581	0.845441
	400	0.266738	0.103822	0.429654	400	0.567267	0.387208	0.747326	400	0.450063	0.32726	0.572866	400	0.997512	0.885211	1.10981	400	0.732525	0.644615	0.820435	400	0.708418	0.644362	0.772474
	420	0.173424	0.0168424	0.330005	420	0.505942	0.325629	0.686256	420	0.375201	0.253752	0.49665	420	0.93793	0.805972	1.06989	420	0.654824	0.557698	0.751951	420	0.6298	0.560819	0.698781
	440	0.0881707	-0.0621727	0.238514	440	0.447323	0.268552	0.626095	440	0.311289	0.192235	0.430344	440	0.877614	0.729804	1.02542	440	0.579532	0.475228	0.683836	440	0.554684	0.483219	0.626149
	460	0.0125129	-0.131284	0.15631	460	0.391617	0.21604	0.567194	460	0.2508	0.135344	0.366255	460	0.819802	0.66055	0.979054	460	0.51054	0.401494	0.619586	460	0.487115	0.415244	0.558986
	480	-0.0534752	-0.190787	0.0838365	480	0.336407	0.165041	0.507774	480	0.190196	0.0798746	0.300518	480	0.767363	0.60103	0.933696	480	0.448379	0.337567	0.559191	480	0.426208	0.355163	0.497252
	500	-0.109988	-0.241469	0.0214934	500	0.281039	0.116273	0.445804	500	0.131159	0.02751	0.234808	500	0.720015	0.549408	0.890622	500	0.390297	0.281784	0.49881	500	0.370169	0.301447	0.438891
	520	-0.158364	-0.285713	-0.0310163	520	0.229109	0.0723245	0.385894	520	0.0767729	-0.020499	0.174045	520	0.679559	0.506966	0.852152	520	0.334797	0.232269	0.437324	520	0.31589	0.251596	0.380185
	540	-0.200837	-0.324812	-0.0768614	540	0.182546	0.034768	0.330323	540	0.02892	-0.0630748	0.120915	540	0.647953	0.476586	0.81932	540	0.282229	0.187723	0.376735	540	0.264192	0.205321	0.323062
	560	-0.236074	-0.35661	-0.115539	560	0.143294	0.00514021	0.281448	560	-0.0067308	-0.0970466	0.083585	560	0.626504	0.46025	0.792757	560	0.236842	0.15046	0.323224	560	0.218838	0.163993	0.273683
	580	-0.262173	-0.379102	-0.145245	580	0.109821	-0.0191978	0.238839	580	-0.0356327	-0.124823	0.0535578	580	0.610214	0.452189	0.768239	580	0.199933	0.12113	0.278735	580	0.182679	0.128493	0.236865
	600	-0.276801	-0.391805	-0.161797	600	0.083702	-0.0366487	0.204053	600	-0.0596313	-0.146023	0.02676	600	0.595282	0.446343	0.744221	600	0.169907	0.0984405	0.241373	600	0.153745	0.0974159	0.210075
	620	-0.282298	-0.3965	-0.168096	620	0.0634964	-0.048686	0.175679	620	-0.069353	-0.154195	0.0154891	620	0.583446	0.443445	0.723446	620	0.14726	0.0829371	0.211582	620	0.131087	0.0716492	0.190524
	640	-0.282012	-0.396079	-0.167946	640	0.0504026	-0.054888	0.155693	640	-0.0659901	-0.151827	0.0198468	640	0.572464	0.440857	0.704071	640	0.129857	0.0720101	0.187704	640	0.114735	0.0522381	0.177233
	660	-0.276744	-0.390528	-0.16296	660	0.0419635	-0.0581886	0.142116	660	-0.0560229	-0.145746	0.0337002	660	0.559219	0.435854	0.682584	660	0.113958	0.0611089	0.166807	660	0.1036	0.039208	0.167992
	680	-0.269286	-0.381698	-0.156875	680	0.0375796	-0.059578	0.134737	680	-0.0409144	-0.135036	0.0532069	680	0.542578	0.427554	0.657602	680	0.0984764	0.0495478	0.147405	680	0.0945948	0.0297281	0.159462
	700	-0.26133	-0.371266	-0.151395	700	0.0366563	-0.0584828	0.131795	700	-0.0236377	-0.119088	0.0718131	700	0.527052	0.420686	0.633417	700	0.0855949	0.0401302	0.13106	700	0.0875678	0.0234872	0.151648
	720	-0.251063	-0.357766	-0.144359	720	0.0387059	-0.0539376	0.131349	720	-0.010544	-0.105143	0.0840553	720	0.511075	0.412528	0.609621	720	0.0769323	0.0335181	0.120346	720	0.0854566	0.023705	0.147208
	740	-0.239252	-0.342221	-0.136284	740	0.0429749	-0.0467579	0.132708	740	-0.00770831	-0.0999199	0.0845033	740	0.494801	0.403925	0.585676	740	0.0748171	0.0320988	0.117535	740	0.0875555	0.0293728	0.145738
	760	-0.224542	-0.322904	-0.12618	760	0.0433406	-0.0449741	0.131655	760	-0.00857651	-0.0966239	0.0794709	760	0.477495	0.394455	0.560534	760	0.0796773	0.0371098	0.122245	760	0.0917083	0.0381155	0.145301
	780	-0.207405	-0.300635	-0.114175	780	0.0397273	-0.0491852	0.12864	780	-0.0117239	-0.0940916	0.0706439	780	0.462054	0.386519	0.537589	780	0.0891134	0.0474148	0.130812	780	0.0937636	0.0448533	0.142674
	800	-0.189679	-0.276808	-0.10255	800	0.036705	-0.0525029	0.125913	800	-0.0136093	-0.0924381	0.0652195	800	0.448704	0.379489	0.517919	800	0.0989181	0.0581567	0.139679	800	0.0964116	0.0520973	0.140726
	820	-0.173019	-0.253805	-0.0922329	820	0.0349648	-0.0531326	0.123062	820	-0.0105315	-0.0865706	0.0655077	820	0.436605	0.37224	0.50097	820	0.109028	0.0696202	0.148436	820	0.100345	0.0604011	0.140289
	840	-0.157282	-0.231211	-0.0833534	840	0.0340972	-0.0525264	0.120721	840	0.00108068	-0.0716381	0.0737994	840	0.423456	0.36148	0.485432	840	0.120697	0.0833967	0.157997	840	0.108454	0.073399	0.143509
	860	-0.141115	-0.208859	-0.0733714	860	0.0355525	-0.0494594	0.120564	860	0.0167114	-0.0512912	0.0847141	860	0.409777	0.347822	0.471733	860	0.135101	0.100659	0.169543	860	0.118483	0.0870227	0.149943
	880	-0.123231	-0.186729	-0.0597333	880	0.042887	-0.0407747	0.126549	880	0.0271008	-0.0364157	0.0906173	880	0.39808	0.334644	0.461517	880	0.152157	0.120211	0.184103	880	0.130555	0.100082	0.161029
	900	-0.101625	-0.163787	-0.0394628	900	0.0536346	-0.0303428	0.137612	900	0.0369084	-0.0251561	0.0989729	900	0.38942	0.323555	0.455286	900	0.171039	0.14045	0.201628	900	0.14184	0.110028	0.173652
	920	-0.0768499	-0.139466	-0.0142343	920	0.0626484	-0.0245217	0.149818	920	0.0409023	-0.0231249	0.104929	920	0.386129	0.316899	0.45536	920	0.18942	0.157538	0.221301	920	0.152121	0.118465	0.185776
	940	-0.0519548	-0.116047	0.0121371	940	0.0697081	-0.0212189	0.160635	940	0.0361521	-0.0323932	0.104697	940	0.386085	0.31376	0.458411	940	0.206623	0.172326	0.240921	940	0.162654	0.126876	0.198433
	960	-0.0304625	-0.0966921	0.0357672	960	0.0785711	-0.01552	0.172662	960	0.0275423	-0.0459216	0.101006	960	0.386171	0.310781	0.461562	960	0.22196	0.185997	0.257923	960	0.175385	0.137923	0.212846
	980	-0.0103593	-0.0789447	0.0582262	980	0.0898047	-0.00634861	0.185958	980	0.0188712	-0.0598056	0.0975481	980	0.386838	0.308434	0.465242	980	0.23416	0.197703	0.270616	980	0.19161	0.153282	0.229937
Fig. 3e top right			z-score
			Mean	Mean - s.e.m.	Mean + s.e.m.
DMS	Nov.	Error	0.958327	0.739338	1.17732
		Correct	1.84113	1.68059	2.00167
	Int.	Error	1.17946	1.02186	1.33705
		Correct	1.36364	1.18694	1.54034
	Exp.	Error	1.26111	1.10184	1.42037
		Correct	1.45655	1.28841	1.6247
Fig. 3e bottom left		Absolute response bias
		Mean	Mean - s.e.m.	Mean + s.e.m.
DMS	Nov.	0.410955	0.386886	0.435023
	Int.	0.100613	0.0836814	0.117544
	Exp.	0.0295368	0.0208862	0.0381874

## Sheet: 3f
Fig. 3f top left	DLS
	Error												Correct
	Nov.				Int.				Exp.				Nov.				Int.				Exp.
	Time from cue (ms)	Mean (z-score)	Mean - s.e.m. (z-score)	Mean + s.e.m. (z-score)	Time from cue (ms)	Mean (z-score)	Mean - s.e.m. (z-score)	Mean + s.e.m. (z-score)	Time from cue (ms)	Mean (z-score)	Mean - s.e.m. (z-score)	Mean + s.e.m. (z-score)	Time from cue (ms)	Mean (z-score)	Mean - s.e.m. (z-score)	Mean + s.e.m. (z-score)	Time from cue (ms)	Mean (z-score)	Mean - s.e.m. (z-score)	Mean + s.e.m. (z-score)	Time from cue (ms)	Mean (z-score)	Mean - s.e.m. (z-score)	Mean + s.e.m. (z-score)
	0	-0.0353783	-0.0856211	0.0148644	0	-0.0549865	-0.0801275	-0.0298454	0	-0.110211	-0.157994	-0.0624284	0	-0.0644591	-0.108003	-0.0209149	0	-0.128464	-0.158111	-0.0988164	0	-0.135954	-0.174125	-0.0977838
	20	-0.0449179	-0.092369	0.00253316	20	-0.0750581	-0.100615	-0.0495012	20	-0.0953434	-0.146124	-0.0445627	20	-0.0751091	-0.122093	-0.0281248	20	-0.134178	-0.163789	-0.104567	20	-0.12947	-0.169024	-0.0899148
	40	-0.0601749	-0.10471	-0.0156394	40	-0.10367	-0.130336	-0.0770046	40	-0.0738122	-0.121672	-0.0259526	40	-0.0858663	-0.134811	-0.0369219	40	-0.141453	-0.172678	-0.110228	40	-0.13349	-0.176665	-0.0903139
	60	-0.0758199	-0.119738	-0.031902	60	-0.134215	-0.164007	-0.104424	60	-0.0521044	-0.0922735	-0.0119352	60	-0.0945332	-0.144811	-0.0442557	60	-0.147245	-0.180977	-0.113513	60	-0.142851	-0.189967	-0.0957349
	80	-0.0773791	-0.12478	-0.0299785	80	-0.15646	-0.192236	-0.120683	80	-0.0223901	-0.0642919	0.0195118	80	-0.088082	-0.141851	-0.0343133	80	-0.141817	-0.180907	-0.102727	80	-0.141739	-0.19901	-0.0844675
	100	-0.0560741	-0.11255	0.000401401	100	-0.156222	-0.203771	-0.108673	100	0.0130268	-0.0461053	0.072159	100	-0.0455105	-0.110676	0.0196555	100	-0.10449	-0.156706	-0.0522751	100	-0.105074	-0.182235	-0.0279131
	120	-0.0325879	-0.100269	0.0350934	120	-0.135451	-0.203152	-0.0677507	120	0.0441627	-0.0422003	0.130526	120	0.0323891	-0.0558202	0.120598	120	-0.0247304	-0.100126	0.0506655	120	-0.0274108	-0.128689	0.0738668
	140	-0.0393903	-0.114497	0.0357161	140	-0.100451	-0.19224	-0.00866215	140	0.0486302	-0.0606353	0.157896	140	0.118683	-0.00147229	0.238839	140	0.0833279	-0.0193141	0.18597	140	0.0756773	-0.0406724	0.192027
	160	-0.0855901	-0.161589	-0.00959141	160	-0.0647067	-0.17813	0.0487162	160	0.022756	-0.0972402	0.142752	160	0.17557	0.0190984	0.332042	160	0.180007	0.0557756	0.304239	160	0.167771	0.0450784	0.290464
	180	-0.158056	-0.230655	-0.0854562	180	-0.0426648	-0.171533	0.0862031	180	-0.0344806	-0.156876	0.0879151	180	0.184495	-0.00361569	0.372606	180	0.229958	0.0939871	0.365929	180	0.218098	0.085657	0.350538
	200	-0.232249	-0.301503	-0.162996	200	-0.0439953	-0.182465	0.0944746	200	-0.111076	-0.238965	0.0168128	200	0.149583	-0.0539381	0.353105	200	0.231318	0.0905578	0.372078	200	0.222211	0.0768567	0.367566
	220	-0.281736	-0.350353	-0.213118	220	-0.0588484	-0.200271	0.0825744	220	-0.180162	-0.315668	-0.0446559	220	0.0979885	-0.102546	0.298522	220	0.209288	0.0678277	0.350748	220	0.200435	0.046007	0.354864
	240	-0.292007	-0.359907	-0.224107	240	-0.0689977	-0.204848	0.0668523	240	-0.20908	-0.349771	-0.0683891	240	0.059813	-0.125559	0.245185	240	0.19196	0.0532102	0.33071	240	0.176703	0.017578	0.335828
	260	-0.263743	-0.329674	-0.197811	260	-0.0573086	-0.181312	0.0666949	260	-0.188831	-0.329334	-0.0483284	260	0.0515131	-0.11603	0.219056	260	0.193693	0.0605818	0.326804	260	0.167303	0.00736222	0.327245
	280	-0.206644	-0.272757	-0.140531	280	-0.0227788	-0.132848	0.0872903	280	-0.128026	-0.261704	0.00565199	280	0.0749505	-0.0777954	0.227696	280	0.213208	0.0869232	0.339492	280	0.18067	0.0225079	0.338833
	300	-0.132694	-0.201643	-0.0637454	300	0.0231476	-0.073225	0.11952	300	-0.0453268	-0.16999	0.0793363	300	0.120087	-0.0225542	0.262729	300	0.236724	0.119158	0.35429	300	0.206938	0.0535128	0.360363
	320	-0.0539191	-0.124761	0.0169232	320	0.067427	-0.0176583	0.152512	320	0.0325806	-0.0824	0.147561	320	0.171173	0.0347027	0.307644	320	0.253483	0.147367	0.359599	320	0.233968	0.090438	0.377499
	340	0.0147205	-0.056278	0.085719	340	0.107581	0.0321183	0.183044	340	0.0925944	-0.00946723	0.194656	340	0.21636	0.0853525	0.347367	340	0.260116	0.16739	0.352841	340	0.244878	0.116326	0.373431
	360	0.0690615	-0.000661042	0.138784	360	0.134442	0.0664612	0.202422	360	0.124423	0.0380879	0.210759	360	0.246954	0.123947	0.369961	360	0.25786	0.178505	0.337215	360	0.236714	0.125628	0.3478
	380	0.108453	0.0399597	0.176947	380	0.140582	0.0782653	0.202899	380	0.138138	0.0646258	0.211651	380	0.2607	0.150499	0.370901	380	0.249178	0.182444	0.315911	380	0.211097	0.117693	0.304501
	400	0.136269	0.0689079	0.203631	400	0.127962	0.0718648	0.184058	400	0.143137	0.075694	0.210581	400	0.257992	0.161939	0.354045	400	0.240275	0.184635	0.295915	400	0.179087	0.102818	0.255356
	420	0.151508	0.0859094	0.217106	420	0.102565	0.0550094	0.15012	420	0.145473	0.077497	0.213449	420	0.244534	0.160859	0.32821	420	0.228518	0.181352	0.275683	420	0.148203	0.0897503	0.206656
	440	0.155233	0.0918074	0.218658	440	0.0719561	0.0324132	0.111499	440	0.139796	0.0584446	0.221148	440	0.225588	0.151871	0.299304	440	0.206652	0.165939	0.247365	440	0.124027	0.0830254	0.165028
	460	0.148592	0.0867914	0.210393	460	0.0418115	0.0073319	0.076291	460	0.121806	0.0271858	0.216426	460	0.202449	0.137453	0.267446	460	0.17656	0.140995	0.212125	460	0.107502	0.0793291	0.135675
	480	0.133551	0.0730145	0.194087	480	0.0109879	-0.0199012	0.0418771	480	0.0962999	0.0015678	0.191032	480	0.17738	0.118028	0.236732	480	0.148924	0.117845	0.180003	480	0.0958651	0.0687022	0.123028
	500	0.112929	0.0536562	0.172203	500	-0.0222624	-0.0505577	0.00603292	500	0.0802923	-0.00288802	0.163473	500	0.154291	0.0962971	0.212285	500	0.128995	0.103048	0.154941	500	0.0887237	0.0544393	0.123008
	520	0.0869549	0.0298693	0.14404	520	-0.0521797	-0.0816589	-0.0227005	520	0.0725457	0.0069904	0.138101	520	0.134078	0.0753289	0.192828	520	0.11262	0.091093	0.134148	520	0.0833875	0.0422847	0.12449
	540	0.0599859	0.00649863	0.113473	540	-0.0703949	-0.102691	-0.0380984	540	0.0657497	0.00830868	0.123191	540	0.115298	0.0566082	0.173987	540	0.0918809	0.0715607	0.112201	540	0.073563	0.0285919	0.118534
	560	0.0337143	-0.0156918	0.0831205	560	-0.078444	-0.112514	-0.0443743	560	0.0500547	-0.01229	0.112399	560	0.0960024	0.0404941	0.151511	560	0.0651929	0.0445886	0.0857972	560	0.057521	0.0117924	0.10325
	580	0.010866	-0.0343929	0.0561249	580	-0.0854263	-0.120496	-0.0503561	580	0.0324779	-0.0376669	0.102623	580	0.0790018	0.0313519	0.126652	580	0.0340095	0.0136363	0.0543827	580	0.0370783	-0.00742824	0.0815849
	600	-0.00752541	-0.0493559	0.0343051	600	-0.0970106	-0.132078	-0.0619437	600	0.0200254	-0.0523952	0.092446	600	0.0635767	0.0272485	0.0999048	600	0.00145046	-0.0201058	0.0230068	600	0.0163322	-0.0262671	0.0589315
	620	-0.0234769	-0.0627602	0.0158064	620	-0.11255	-0.145647	-0.0794525	620	0.0120356	-0.0550443	0.0791155	620	0.0449053	0.0184303	0.0713804	620	-0.0335442	-0.0584226	-0.00866571	620	-0.00375629	-0.0440247	0.0365121
	640	-0.0388384	-0.0771411	-0.000535696	640	-0.126444	-0.157927	-0.094962	640	-0.0096038	-0.0672389	0.0480313	640	0.0215402	-0.00357215	0.0466525	640	-0.0663879	-0.0953947	-0.0373811	640	-0.0249232	-0.0637114	0.013865
	660	-0.057257	-0.096098	-0.018416	660	-0.137058	-0.168437	-0.105679	660	-0.042619	-0.0955949	0.0103569	660	-0.004702	-0.0370467	0.0276427	660	-0.0920454	-0.12449	-0.059601	660	-0.0510233	-0.0913953	-0.0106513
	680	-0.0782776	-0.117142	-0.0394133	680	-0.149611	-0.182799	-0.116422	680	-0.0691204	-0.123541	-0.0146999	680	-0.0287688	-0.0693921	0.0118544	680	-0.109239	-0.142361	-0.0761167	680	-0.079718	-0.122641	-0.0367953
	700	-0.0955155	-0.133058	-0.057973	700	-0.166069	-0.202687	-0.129451	700	-0.0736937	-0.133286	-0.0141013	700	-0.0478767	-0.0959441	0.000190718	700	-0.118905	-0.1508	-0.0870103	700	-0.102549	-0.147995	-0.0571026
	720	-0.109217	-0.146157	-0.0722765	720	-0.185392	-0.225548	-0.145236	720	-0.0625686	-0.127246	0.00210853	720	-0.0638436	-0.118016	-0.00967102	720	-0.126467	-0.156447	-0.0964869	720	-0.114876	-0.161177	-0.0685755
	740	-0.125051	-0.164023	-0.0860793	740	-0.20557	-0.247347	-0.163794	740	-0.0509924	-0.118152	0.0161667	740	-0.0754017	-0.13582	-0.0149837	740	-0.136313	-0.164883	-0.107743	740	-0.118628	-0.162963	-0.074293
	760	-0.144978	-0.186109	-0.103847	760	-0.226496	-0.267231	-0.185761	760	-0.0357498	-0.101932	0.0304326	760	-0.0823143	-0.149561	-0.0150672	760	-0.144857	-0.172465	-0.117248	760	-0.114511	-0.155293	-0.0737298
	780	-0.165069	-0.2072	-0.122938	780	-0.249547	-0.2866	-0.212494	780	-0.0165618	-0.0810797	0.0479562	780	-0.0801001	-0.153064	-0.00713645	780	-0.146372	-0.174004	-0.118741	780	-0.105048	-0.144326	-0.0657705
	800	-0.183541	-0.226073	-0.14101	800	-0.267107	-0.299025	-0.23519	800	-0.00463569	-0.076981	0.0677096	800	-0.0707746	-0.147599	0.0060496	800	-0.144067	-0.171843	-0.116291	800	-0.0966797	-0.137939	-0.0554201
	820	-0.201101	-0.24606	-0.156141	820	-0.277313	-0.305484	-0.249142	820	-0.00799498	-0.0919577	0.0759677	820	-0.0646088	-0.144169	0.0149513	820	-0.143159	-0.170016	-0.116303	820	-0.100829	-0.146	-0.0556585
	840	-0.217444	-0.26672	-0.168168	840	-0.284494	-0.313427	-0.255562	840	-0.0313327	-0.122203	0.0595381	840	-0.0731829	-0.155489	0.00912276	840	-0.144619	-0.170045	-0.119193	840	-0.114116	-0.163169	-0.0650633
	860	-0.231195	-0.284919	-0.177471	860	-0.28953	-0.322431	-0.256629	860	-0.0649547	-0.15838	0.028471	860	-0.0970963	-0.182353	-0.0118399	860	-0.151779	-0.175795	-0.127762	860	-0.129101	-0.180148	-0.0780544
	880	-0.247121	-0.302564	-0.191679	880	-0.293369	-0.329753	-0.256985	880	-0.105073	-0.201435	-0.0087112	880	-0.128992	-0.217648	-0.040335	880	-0.166828	-0.189581	-0.144075	880	-0.141572	-0.192472	-0.0906719
	900	-0.270718	-0.327756	-0.21368	900	-0.299206	-0.337661	-0.260751	900	-0.13463	-0.234815	-0.0344442	900	-0.157704	-0.249652	-0.0657557	900	-0.190535	-0.214459	-0.166612	900	-0.153578	-0.20329	-0.103867
	920	-0.299544	-0.358181	-0.240907	920	-0.307844	-0.348016	-0.267671	920	-0.14916	-0.251012	-0.0473086	920	-0.178763	-0.272732	-0.0847942	920	-0.218125	-0.245295	-0.190956	920	-0.165707	-0.212911	-0.118503
	940	-0.331331	-0.391542	-0.27112	940	-0.310603	-0.353133	-0.268073	940	-0.153862	-0.255687	-0.0520379	940	-0.197776	-0.290606	-0.104945	940	-0.244801	-0.274954	-0.214648	940	-0.175999	-0.219035	-0.132963
	960	-0.363324	-0.424354	-0.302294	960	-0.30784	-0.35285	-0.262829	960	-0.172849	-0.274716	-0.0709817	960	-0.214824	-0.30505	-0.124598	960	-0.2675	-0.300425	-0.234574	960	-0.191449	-0.230107	-0.152792
	980	-0.390389	-0.451957	-0.32882	980	-0.306978	-0.354496	-0.259459	980	-0.220457	-0.321162	-0.119752	980	-0.234644	-0.32377	-0.145519	980	-0.288984	-0.323928	-0.25404	980	-0.214431	-0.249732	-0.17913
Fig. 3f top right			z-score
			Mean	Mean - s.e.m.	Mean + s.e.m.
DLS	Nov.	Error	0.629227	0.539905	0.718548
		Correct	0.89891	0.753982	1.04384
	Int.	Error	0.702509	0.617968	0.78705
		Correct	1.04128	0.937349	1.14522
	Exp.	Error	0.864809	0.743479	0.986139
		Correct	0.992033	0.841344	1.14272
Fig. 3f bottom left		Absolute response bias
		Mean	Mean - s.e.m.	Mean + s.e.m.
DLS	Nov.	0.331577	0.291803	0.371351
	Int.	0.0612733	0.0502179	0.0723286
	Exp.	0.0227429	0.0163271	0.0291587
