# Supplementary material for: Striatal dopamine signals reflect perceived cue–action–outcome associations in mice
Source: Nat Neurosci. 2024 Jan 30;27(4):747–57. doi: 10.1038/s41593-023-01567-2 (PMC11001585; doi:10.1038/s41593-023-01567-2)
Supplement: Supplementary file 6 — Statistical source data. [file 41593_2023_1567_MOESM6_ESM.xlsx]

## Sheet: 4a
Fig. 4a	VS
	Last location session																First frequency session																Second frequency session
	Cue								Out.								Cue								Out.								Cue								Out.
	Stay				Switch				Stay				Switch				Stay				Switch				Stay				Switch				Stay				Switch				Stay				Switch
	Time from cue (ms)	Mean (z-score)	Mean - s.e.m. (z-score)	Mean + s.e.m. (z-score)	Time from cue (ms)	Mean (z-score)	Mean - s.e.m. (z-score)	Mean + s.e.m. (z-score)	Time from cue (ms)	Mean (z-score)	Mean - s.e.m. (z-score)	Mean + s.e.m. (z-score)	Time from out. (ms)	Mean (z-score)	Mean - s.e.m. (z-score)	Mean + s.e.m. (z-score)	Time from cue (ms)	Mean (z-score)	Mean - s.e.m. (z-score)	Mean + s.e.m. (z-score)	Time from cue (ms)	Mean (z-score)	Mean - s.e.m. (z-score)	Mean + s.e.m. (z-score)	Time from cue (ms)	Mean (z-score)	Mean - s.e.m. (z-score)	Mean + s.e.m. (z-score)	Time from out. (ms)	Mean (z-score)	Mean - s.e.m. (z-score)	Mean + s.e.m. (z-score)	Time from cue (ms)	Mean (z-score)	Mean - s.e.m. (z-score)	Mean + s.e.m. (z-score)	Time from cue (ms)	Mean (z-score)	Mean - s.e.m. (z-score)	Mean + s.e.m. (z-score)	Time from cue (ms)	Mean (z-score)	Mean - s.e.m. (z-score)	Mean + s.e.m. (z-score)	Time from out. (ms)	Mean (z-score)	Mean - s.e.m. (z-score)	Mean + s.e.m. (z-score)
	-100	-0.410834	-0.446929	-0.37474	-100	-0.349706	-0.385179	-0.314234	0				0				-100	-0.311246	-0.342296	-0.280197	-100	-0.317636	-0.383571	-0.251701	0				0				-100	-0.353254	-0.383223	-0.323285	-100	-0.359864	-0.402139	-0.317589	0				0
	-80	-0.432293	-0.468131	-0.396455	-80	-0.367024	-0.402806	-0.331243	20				20				-80	-0.321954	-0.352894	-0.291013	-80	-0.316263	-0.383085	-0.249441	20				20				-80	-0.365862	-0.396096	-0.335628	-80	-0.373812	-0.416067	-0.331557	20				20
	-60	-0.455493	-0.491	-0.419987	-60	-0.385491	-0.421417	-0.349566	40				40				-60	-0.338515	-0.369413	-0.307618	-60	-0.317585	-0.384753	-0.250417	40				40				-60	-0.377448	-0.407842	-0.347055	-60	-0.386977	-0.429288	-0.344666	40				40
	-40	-0.478231	-0.513405	-0.443057	-40	-0.405319	-0.441282	-0.369357	60				60				-40	-0.361754	-0.392534	-0.330973	-40	-0.325758	-0.392812	-0.258703	60				60				-40	-0.389722	-0.420045	-0.359399	-40	-0.400275	-0.442779	-0.357771	60				60
	-20	-0.501591	-0.536451	-0.46673	-20	-0.430282	-0.466087	-0.394477	80				80				-20	-0.385747	-0.416404	-0.35509	-20	-0.346957	-0.41346	-0.280453	80				80				-20	-0.402809	-0.432977	-0.37264	-20	-0.413061	-0.455747	-0.370376	80				80
	0	-0.52003	-0.554752	-0.485308	0	-0.453203	-0.488761	-0.417644	100				100				0	-0.405423	-0.435986	-0.374859	0	-0.377004	-0.442372	-0.311636	100				100				0	-0.413053	-0.443125	-0.38298	0	-0.424008	-0.46688	-0.381136	100				100
	20	-0.533166	-0.56803	-0.498302	20	-0.472355	-0.507608	-0.437101	120				120				20	-0.424342	-0.454877	-0.393807	20	-0.412631	-0.476466	-0.348796	120				120				20	-0.42248	-0.452686	-0.392275	20	-0.428469	-0.471459	-0.385479	120				120
	40	-0.54224	-0.577317	-0.507162	40	-0.487943	-0.522973	-0.452913	140				140				40	-0.441131	-0.47156	-0.410702	40	-0.450045	-0.512428	-0.387661	140				140				40	-0.434194	-0.464649	-0.403738	40	-0.429021	-0.472061	-0.385981	140				140
	60	-0.555651	-0.591165	-0.520136	60	-0.503058	-0.537869	-0.468248	160	1.02059	0.965747	1.07543	160	1.00179	0.943039	1.06055	60	-0.456424	-0.486844	-0.426003	60	-0.480432	-0.541795	-0.419069	160	0.790779	0.743793	0.837765	160	0.765844	0.670214	0.861474	60	-0.447424	-0.478125	-0.416723	60	-0.434422	-0.477527	-0.391317	160	0.614357	0.570102	0.658613	160	0.900076	0.837562	0.962591
	80	-0.551032	-0.58757	-0.514494	80	-0.493491	-0.528631	-0.458351	180	0.990152	0.936708	1.0436	180	0.97395	0.91682	1.03108	80	-0.444193	-0.475108	-0.413278	80	-0.479622	-0.540104	-0.41914	180	0.860863	0.812898	0.908828	180	0.978818	0.880623	1.07701	80	-0.437367	-0.468444	-0.406289	80	-0.424832	-0.468343	-0.381321	180	0.694915	0.649343	0.740487	180	1.13443	1.07074	1.19811
	100	-0.467478	-0.506488	-0.428468	100	-0.404366	-0.441265	-0.367467	200	0.991222	0.938485	1.04396	200	0.983612	0.92741	1.03981	100	-0.338094	-0.370947	-0.305241	100	-0.407079	-0.467526	-0.346632	200	1.07157	1.021	1.12213	200	1.36194	1.25671	1.46716	100	-0.336175	-0.368811	-0.303538	100	-0.338589	-0.383919	-0.293259	200	0.870397	0.821837	0.918958	200	1.51027	1.44285	1.57769
	120	-0.27794	-0.321448	-0.234431	120	-0.213824	-0.254582	-0.173066	220	1.03422	0.980976	1.08746	220	1.03594	0.979676	1.0922	120	-0.1037	-0.140448	-0.0669532	120	-0.252592	-0.316068	-0.189116	220	1.43475	1.3808	1.4887	220	1.86933	1.75514	1.98351	120	-0.103364	-0.139888	-0.0668395	120	-0.151086	-0.20045	-0.101722	220	1.13254	1.08061	1.18448	220	1.97406	1.90262	2.04551
	140	-0.030899	-0.0794741	0.017676	140	0.0383787	-0.00743371	0.0841912	240	1.10648	1.0519	1.16106	240	1.11957	1.06232	1.17683	140	0.203053	0.161649	0.244456	140	-0.0508821	-0.120941	0.0191769	240	1.89476	1.83813	1.95139	240	2.3922	2.27344	2.51097	140	0.214111	0.172779	0.255444	140	0.0950719	0.0406065	0.149537	240	1.43345	1.37914	1.48775	240	2.43638	2.36266	2.51009
	160	0.206973	0.154705	0.259241	160	0.277314	0.227398	0.32723	260	1.19148	1.13558	1.24737	260	1.21226	1.15435	1.27016	160	0.505377	0.460353	0.550402	160	0.142806	0.0643707	0.221242	260	2.35184	2.29445	2.40923	260	2.82	2.70324	2.93677	160	0.541923	0.49699	0.586857	160	0.32675	0.268277	0.385222	260	1.71384	1.65876	1.76892	260	2.80939	2.73581	2.88297
	180	0.400688	0.347035	0.454341	180	0.467541	0.415798	0.519285	280	1.27799	1.22144	1.33453	280	1.30158	1.24384	1.35931	180	0.764811	0.717695	0.811928	180	0.301932	0.215827	0.388038	280	2.7186	2.66244	2.77476	280	3.11265	3.0011	3.22421	180	0.836404	0.789546	0.883262	180	0.510806	0.450116	0.571495	280	1.9253	1.87109	1.97951	280	3.05148	2.98017	3.1228
	200	0.544798	0.491307	0.598288	200	0.613665	0.561667	0.665663	300	1.34559	1.28943	1.40175	300	1.37092	1.31387	1.42798	200	0.968849	0.920621	1.01708	200	0.429638	0.338545	0.520731	300	2.96973	2.91605	3.02341	300	3.27872	3.17247	3.38496	200	1.07685	1.02913	1.12457	200	0.649327	0.58831	0.710344	300	2.05236	2.00003	2.10468	300	3.17653	3.10857	3.2445
	220	0.650921	0.598117	0.703725	220	0.733634	0.681948	0.78532	320	1.3849	1.32944	1.44036	320	1.41326	1.35694	1.46959	220	1.11827	1.06936	1.16717	220	0.53948	0.444796	0.634165	320	3.13404	3.08306	3.18501	320	3.36669	3.26454	3.46883	220	1.25985	1.21175	1.30796	220	0.754984	0.694539	0.815429	320	2.1048	2.05441	2.1552	320	3.22911	3.16453	3.2937
	240	0.731067	0.678705	0.783429	240	0.830323	0.779115	0.881531	340	1.39121	1.33633	1.44608	340	1.43278	1.37681	1.48875	240	1.22782	1.17831	1.27734	240	0.631187	0.533884	0.72849	340	3.23984	3.19083	3.28885	340	3.41378	3.31346	3.51411	240	1.39868	1.35019	1.44717	240	0.83654	0.776686	0.896393	340	2.11302	2.06395	2.16209	340	3.23993	3.17752	3.30234
	260	0.797034	0.744524	0.849544	260	0.91017	0.859309	0.96103	360	1.37597	1.3216	1.43034	360	1.43435	1.37834	1.49036	260	1.30866	1.2585	1.35882	260	0.699929	0.601044	0.798814	360	3.2928	3.24494	3.34065	360	3.4295	3.32907	3.52993	260	1.50625	1.45733	1.55518	260	0.900607	0.841005	0.960209	360	2.0939	2.04556	2.14223	360	3.21342	3.15197	3.27487
	280	0.853509	0.800256	0.906761	280	0.976044	0.925015	1.02707	380	1.35487	1.30115	1.4086	380	1.42321	1.36721	1.47921	280	1.36442	1.31379	1.41506	280	0.743113	0.643945	0.842281	380	3.29488	3.24797	3.34178	380	3.419	3.31725	3.52075	280	1.5906	1.54131	1.6399	280	0.944606	0.884903	1.00431	380	2.05496	2.00699	2.10292	380	3.14577	3.08481	3.20674
	300	0.900314	0.846151	0.954477	300	1.02169	0.970186	1.07319	400	1.34451	1.29093	1.3981	400	1.40541	1.34943	1.4614	300	1.39562	1.3448	1.44644	300	0.764464	0.6663	0.862629	400	3.26183	3.21583	3.30783	400	3.3729	3.2698	3.476	300	1.65489	1.60535	1.70443	300	0.965361	0.905228	1.02549	400	1.99737	1.94966	2.04507	400	3.03308	2.97285	3.09332
	320	0.929222	0.87441	0.984033	320	1.03407	0.982295	1.08584	420	1.33372	1.27977	1.38768	420	1.3786	1.32281	1.4344	320	1.40513	1.35452	1.45574	320	0.770649	0.673637	0.867661	420	3.20488	3.15938	3.25038	420	3.28383	3.17994	3.38771	320	1.70218	1.65254	1.75182	320	0.965764	0.905086	1.02644	420	1.92824	1.8807	1.97578	420	2.89207	2.83227	2.95187
	340	0.935452	0.880587	0.990317	340	1.01553	0.963698	1.06737	440	1.30539	1.25125	1.35953	440	1.34135	1.28614	1.39655	340	1.39287	1.34282	1.44292	340	0.773025	0.676367	0.869683	440	3.1282	3.08278	3.17362	440	3.15797	3.05394	3.26199	340	1.72834	1.67882	1.77786	340	0.94546	0.884227	1.00669	440	1.84677	1.79935	1.89419	440	2.73366	2.67399	2.79333
	360	0.920455	0.866176	0.974734	360	0.977456	0.925633	1.02928	460	1.26292	1.20919	1.31666	460	1.30343	1.24926	1.35761	360	1.36627	1.31689	1.41564	360	0.76244	0.665854	0.859026	460	3.02518	2.97964	3.07072	460	3.01581	2.91234	3.11927	360	1.72898	1.67968	1.77828	360	0.904756	0.843394	0.966119	460	1.75908	1.71166	1.8065	460	2.56852	2.50853	2.62851
	380	0.889893	0.836431	0.943355	380	0.930798	0.879136	0.982461	480	1.21796	1.16499	1.27093	480	1.27296	1.21995	1.32597	380	1.32155	1.27292	1.37018	380	0.733983	0.638421	0.829544	480	2.90347	2.85785	2.94909	480	2.86995	2.76719	2.97271	380	1.70679	1.65792	1.75565	380	0.845836	0.785151	0.906522	480	1.67487	1.6273	1.72244	480	2.40764	2.34717	2.4681
	400	0.849585	0.797072	0.902099	400	0.875762	0.824438	0.927087	500	1.18861	1.13625	1.24097	500	1.25683	1.20451	1.30914	400	1.26018	1.21245	1.30792	400	0.689755	0.596335	0.783175	500	2.77761	2.73197	2.82325	500	2.73558	2.63288	2.83828	400	1.67089	1.62275	1.71902	400	0.778937	0.719146	0.838727	500	1.59821	1.55051	1.6459	500	2.26502	2.20423	2.3258
	420	0.801714	0.750222	0.853205	420	0.811484	0.7608	0.862167	520	1.16695	1.1148	1.2191	520	1.24405	1.19174	1.29635	420	1.18724	1.14057	1.23391	420	0.626697	0.535618	0.717777	520	2.65839	2.61259	2.70419	520	2.60631	2.50329	2.70933	420	1.62665	1.57932	1.67397	420	0.703695	0.644858	0.762532	520	1.52615	1.47833	1.57396	520	2.13499	2.07389	2.19609
	440	0.747725	0.697115	0.798335	440	0.742579	0.692662	0.792496	540	1.14043	1.08841	1.19245	540	1.22226	1.16962	1.27491	440	1.10711	1.06153	1.15269	440	0.552246	0.463249	0.641244	540	2.54572	2.49955	2.5919	540	2.47388	2.37027	2.57748	440	1.57474	1.52838	1.62111	440	0.617781	0.55981	0.675752	540	1.45357	1.40568	1.50145	540	2.01128	1.94969	2.07287
	460	0.689043	0.639146	0.738941	460	0.673659	0.624541	0.722777	560	1.09629	1.04439	1.14819	560	1.18205	1.12921	1.23489	460	1.0182	0.973726	1.06268	460	0.474094	0.386193	0.561996	560	2.43019	2.38358	2.47679	560	2.333	2.22895	2.43705	460	1.5162	1.47078	1.56162	460	0.519219	0.461912	0.576526	560	1.3826	1.3348	1.43041	560	1.88649	1.82469	1.9483
	480	0.627039	0.578002	0.676076	480	0.602803	0.554659	0.650947	580	1.05109	0.999413	1.10276	580	1.13694	1.0842	1.18968	480	0.926761	0.883354	0.970169	480	0.404885	0.317052	0.492718	580	2.30348	2.25665	2.3503	580	2.19408	2.08992	2.29823	480	1.45471	1.40991	1.49951	480	0.420863	0.364085	0.477642	580	1.31216	1.26471	1.3596	580	1.76781	1.70612	1.8295
	500	0.559735	0.511826	0.607644	500	0.531847	0.484827	0.578867	600	1.01374	0.962321	1.06517	600	1.09218	1.03948	1.14488	500	0.840627	0.798109	0.883146	500	0.345665	0.257687	0.433642	600	2.17298	2.12626	2.21971	600	2.06423	1.96047	2.16799	500	1.39006	1.34556	1.43455	500	0.329661	0.273712	0.385609	600	1.24422	1.1973	1.29115	600	1.65555	1.59397	1.71713
	520	0.492256	0.445251	0.539261	520	0.466896	0.421047	0.512744	620	0.983537	0.932335	1.03474	620	1.05222	0.999635	1.10481	520	0.766617	0.724742	0.808492	520	0.2973	0.209303	0.385298	620	2.04657	2.00033	2.09282	620	1.95569	1.85253	2.05885	520	1.32434	1.2799	1.36879	520	0.247956	0.192893	0.303019	620	1.17591	1.12943	1.22238	620	1.5592	1.49777	1.62064
	540	0.428386	0.382194	0.474577	540	0.409911	0.365119	0.454702	640	0.946958	0.895716	0.9982	640	1.01663	0.964293	1.06897	540	0.700849	0.659658	0.74204	540	0.253388	0.16519	0.341587	640	1.93029	1.88468	1.97591	640	1.85631	1.75397	1.95865	540	1.25974	1.21544	1.30405	540	0.171746	0.117468	0.226023	640	1.11021	1.06411	1.15632	640	1.47728	1.41598	1.53859
	560	0.366807	0.321559	0.412054	560	0.360144	0.316333	0.403954	660	0.906237	0.855103	0.95737	660	0.975309	0.923338	1.02728	560	0.6387	0.598201	0.679198	560	0.202727	0.114556	0.290898	660	1.8205	1.7753	1.8657	660	1.75311	1.65167	1.85454	560	1.19492	1.15095	1.23889	560	0.101969	0.0485422	0.155397	660	1.04529	0.999746	1.09084	660	1.40622	1.34511	1.46733
	580	0.305858	0.261483	0.350233	580	0.314904	0.271903	0.357904	680	0.862503	0.811557	0.913448	680	0.923013	0.871542	0.974485	580	0.580048	0.540136	0.61996	580	0.143835	0.0559809	0.231689	680	1.71593	1.67089	1.76097	680	1.6494	1.54813	1.75068	580	1.13384	1.09024	1.17744	580	0.0438542	-0.00887545	0.0965839	680	0.984722	0.93996	1.02948	680	1.33607	1.27519	1.39695
	600	0.246365	0.202789	0.289942	600	0.272052	0.229793	0.314311	700	0.820937	0.77011	0.871764	700	0.867857	0.816896	0.918818	600	0.52491	0.485609	0.56421	600	0.0862645	-0.00153272	0.174062	700	1.61615	1.57124	1.66106	700	1.55165	1.45014	1.65316	600	1.07626	1.03281	1.11971	600	-0.00712546	-0.0594141	0.0451632	700	0.932289	0.888202	0.976376	700	1.27679	1.21634	1.33725
	620	0.19603	0.153423	0.238637	620	0.233222	0.191619	0.274825	720	0.788091	0.737552	0.838631	720	0.822839	0.772239	0.873439	620	0.471507	0.432909	0.510104	620	0.0298116	-0.057617	0.11724	720	1.52527	1.48073	1.5698	720	1.45868	1.35742	1.55993	620	1.02299	0.97948	1.06649	620	-0.0573128	-0.109214	-0.00541138	720	0.884311	0.840716	0.927906	720	1.22583	1.16561	1.28606
	640	0.155251	0.113613	0.196888	640	0.193455	0.152372	0.234538	740	0.763879	0.713791	0.813967	740	0.787819	0.737248	0.838391	640	0.417256	0.379349	0.455163	640	-0.024594	-0.111332	0.0621437	740	1.44959	1.40545	1.49372	740	1.37663	1.27574	1.47752	640	0.976684	0.93306	1.02031	640	-0.109337	-0.161053	-0.0576198	740	0.841222	0.7979	0.884544	740	1.18472	1.12465	1.24479
	660	0.121921	0.0807785	0.163064	660	0.154779	0.114098	0.195459	760	0.74419	0.694503	0.793877	760	0.758886	0.708167	0.809606	660	0.364408	0.327017	0.401799	660	-0.0698081	-0.155439	0.0158229	760	1.38732	1.34348	1.43116	760	1.30052	1.20013	1.40092	660	0.936655	0.892779	0.980531	660	-0.161318	-0.212759	-0.109877	760	0.807684	0.764625	0.850742	760	1.14528	1.08556	1.205
	680	0.0890425	0.0480011	0.130084	680	0.118677	0.0784671	0.158887	780	0.719846	0.670592	0.7691	780	0.729215	0.678471	0.779959	680	0.319993	0.282868	0.357117	680	-0.109188	-0.193482	-0.0248942	780	1.32898	1.28536	1.3726	780	1.235	1.13543	1.33457	680	0.903963	0.85969	0.948236	680	-0.209976	-0.261216	-0.158736	780	0.7883	0.745504	0.831097	780	1.10889	1.04964	1.16814
	700	0.0571931	0.0160737	0.0983125	700	0.0915561	0.0517119	0.1314	800	0.697845	0.649079	0.746611	800	0.696805	0.646191	0.747419	700	0.287805	0.250864	0.324745	700	-0.150432	-0.233203	-0.0676603	800	1.27268	1.22893	1.31643	800	1.18363	1.08483	1.28244	700	0.873556	0.828848	0.918263	700	-0.249026	-0.300161	-0.197891	800	0.782152	0.739713	0.824591	800	1.07935	1.02084	1.13786
	720	0.0275634	-0.0136641	0.068791	720	0.0739373	0.0342174	0.113657	820	0.6827	0.634235	0.731166	820	0.670822	0.620465	0.721179	720	0.265561	0.228668	0.302454	720	-0.192251	-0.273813	-0.110689	820	1.22145	1.1774	1.26551	820	1.14831	1.04935	1.24726	720	0.847392	0.802346	0.892439	720	-0.273629	-0.325034	-0.222223	820	0.783042	0.74109	0.824993	820	1.06531	1.00751	1.12311
	740	0.00452133	-0.0366371	0.0456798	740	0.0654179	0.025794	0.105042	840	0.678544	0.630371	0.726718	840	0.659052	0.608693	0.709412	740	0.252387	0.21546	0.289314	740	-0.227154	-0.307824	-0.146485	840	1.18276	1.13852	1.227	840	1.11803	1.01837	1.21768	740	0.826691	0.781459	0.871924	740	-0.291382	-0.343135	-0.239629	840	0.784578	0.743236	0.82592	840	1.06508	1.00797	1.12218
	760	-0.0138362	-0.054892	0.0272197	760	0.0600331	0.0205764	0.0994898	860	0.680479	0.632494	0.728465	860	0.657702	0.607513	0.707891	760	0.242755	0.205794	0.279715	760	-0.259543	-0.338993	-0.180092	860	1.15876	1.11442	1.20311	860	1.09416	0.993664	1.19465	760	0.809961	0.764657	0.855264	760	-0.305528	-0.357343	-0.253713	860	0.783499	0.742665	0.824333	860	1.06801	1.01181	1.12421
	780	-0.0232438	-0.0643071	0.0178195	780	0.0538666	0.014457	0.0932763	880	0.690464	0.64267	0.738259	880	0.666796	0.616747	0.716845	780	0.234704	0.197693	0.271714	780	-0.28266	-0.360558	-0.204762	880	1.14991	1.10525	1.19457	880	1.08069	0.979975	1.1814	780	0.795317	0.75008	0.840555	780	-0.314356	-0.366191	-0.262521	880	0.779759	0.73936	0.820159	880	1.07445	1.01885	1.13004
	800	-0.0320239	-0.0733104	0.00926249	800	0.0438044	0.00432653	0.0832822	900	0.706448	0.658993	0.753903	900	0.680191	0.6305	0.729883	800	0.228565	0.191423	0.265707	800	-0.295277	-0.371855	-0.218699	900	1.14659	1.10143	1.19175	900	1.07798	0.977788	1.17817	800	0.781542	0.736457	0.826627	800	-0.312093	-0.364257	-0.259929	900	0.783743	0.74369	0.823795	900	1.08418	1.02867	1.13969
	820	-0.0415379	-0.0831593	8.35507e-05	820	0.0307238	-0.0090509	0.0704986	920	0.731325	0.684353	0.778296	920	0.694749	0.645424	0.744074	820	0.219384	0.181984	0.256784	820	-0.310441	-0.386306	-0.234575	920	1.15268	1.1072	1.19816	920	1.08432	0.985152	1.18349	820	0.768128	0.72318	0.813076	820	-0.302876	-0.355786	-0.249967	920	0.796639	0.756918	0.83636	920	1.09262	1.03725	1.14798
	840	-0.053582	-0.0955545	-0.0116094	840	0.0156493	-0.0244503	0.055749	940	0.761704	0.715014	0.808393	940	0.711756	0.6627	0.760813	840	0.205527	0.167786	0.243267	840	-0.325501	-0.401067	-0.249936	940	1.16681	1.12121	1.21242	940	1.09865	1.0006	1.19669	840	0.752597	0.707708	0.797487	840	-0.290686	-0.344432	-0.23694	940	0.819794	0.780302	0.859286	940	1.10778	1.05246	1.16309
	860	-0.0667602	-0.108984	-0.0245363	860	0.0010349	-0.0395538	0.0416236	960	0.795188	0.748482	0.841895	960	0.737917	0.68904	0.786794	860	0.187822	0.149684	0.22596	860	-0.342165	-0.41796	-0.26637	960	1.18109	1.13549	1.22669	960	1.11546	1.01872	1.2122	860	0.734639	0.68979	0.779487	860	-0.278319	-0.332762	-0.223877	960	0.847399	0.80808	0.886718	960	1.12694	1.07138	1.1825
	880	-0.0820536	-0.124544	-0.0395629	880	-0.00892363	-0.0503091	0.0324619	980	0.830567	0.783826	0.877307	980	0.773985	0.725318	0.822653	880	0.170648	0.132057	0.209239	880	-0.35659	-0.43284	-0.280339	980	1.19505	1.14957	1.24053	980	1.14224	1.04597	1.23851	880	0.714244	0.669484	0.759005	880	-0.268807	-0.323607	-0.214007	980	0.871989	0.832826	0.911151	980	1.14253	1.08686	1.1982
	900	-0.0977141	-0.140339	-0.0550895	900	-0.0154941	-0.05783	0.0268418	1000	0.869346	0.822611	0.916081	1000	0.819623	0.770992	0.868254	900	0.150972	0.111978	0.189967	900	-0.367661	-0.444191	-0.291132	1000	1.21237	1.16712	1.25763	1000	1.17361	1.07745	1.26977	900	0.692779	0.648059	0.737498	900	-0.258764	-0.313817	-0.20371	1000	0.892619	0.85361	0.931629	1000	1.1484	1.09268	1.20412
	920	-0.109556	-0.15245	-0.0666626	920	-0.0249629	-0.0682726	0.0183469	1020	0.902959	0.856192	0.949726	1020	0.864623	0.816031	0.913215	920	0.130698	0.0914036	0.169992	920	-0.379993	-0.456549	-0.303437	1020	1.22899	1.18393	1.27406	1020	1.20444	1.10971	1.29918	920	0.665529	0.620754	0.710304	920	-0.245408	-0.300669	-0.190147	1020	0.912359	0.873394	0.951324	1020	1.15024	1.09431	1.20617
	940	-0.12193	-0.165244	-0.0786149	940	-0.0450888	-0.0892941	-0.000883537	1040	0.927204	0.880219	0.974189	1040	0.894494	0.846073	0.942915	940	0.116601	0.0771227	0.156079	940	-0.388872	-0.465415	-0.312329	1040	1.23184	1.18709	1.2766	1040	1.23486	1.14222	1.3275	940	0.629093	0.584151	0.674035	940	-0.230027	-0.28558	-0.174474	1040	0.931763	0.892847	0.970679	1040	1.15068	1.09464	1.20673
	960	-0.138373	-0.182054	-0.094691	960	-0.0715522	-0.116499	-0.0266056	1060	0.934974	0.887955	0.981993	1060	0.909753	0.861882	0.957623	960	0.10242	0.0626309	0.142208	960	-0.400181	-0.477452	-0.32291	1060	1.22775	1.18343	1.27208	1060	1.26293	1.17059	1.35526	960	0.584248	0.539103	0.629392	960	-0.212855	-0.268865	-0.156845	1060	0.951319	0.912459	0.990179	1060	1.14928	1.0933	1.20527
	980	-0.16165	-0.205651	-0.117649	980	-0.095543	-0.141256	-0.04983	1080	0.932094	0.885323	0.978866	1080	0.910993	0.863742	0.958243	980	0.0829366	0.0427966	0.123076	980	-0.406836	-0.485571	-0.328101	1080	1.21826	1.17431	1.26221	1080	1.28092	1.18658	1.37527	980	0.534672	0.489278	0.580066	980	-0.194848	-0.251366	-0.138329	1080	0.964534	0.925832	1.00324	1080	1.14488	1.08892	1.20084
	1000	-0.189318	-0.233901	-0.144735	1000	-0.121904	-0.168343	-0.0754654	1100	0.919124	0.872626	0.965623	1100	0.908495	0.861704	0.955286	1000	0.0567205	0.0162805	0.0971604	1000	-0.417481	-0.497852	-0.337111	1100	1.20201	1.15855	1.24547	1100	1.28567	1.18952	1.38183	1000	0.482455	0.436929	0.527981	1000	-0.180546	-0.237596	-0.123496	1100	0.961834	0.923372	1.0003	1100	1.13471	1.07865	1.19077
	1020	-0.216317	-0.261795	-0.170839	1020	-0.150048	-0.197382	-0.102713	1120	0.901233	0.854991	0.947475	1120	0.903635	0.856973	0.950297	1020	0.0269499	-0.0137547	0.0676546	1020	-0.433042	-0.514466	-0.351618	1120	1.17929	1.13616	1.22242	1120	1.27607	1.17927	1.37287	1020	0.427831	0.382306	0.473357	1020	-0.173661	-0.231237	-0.116085	1120	0.944716	0.906615	0.982817	1120	1.1086	1.05263	1.16457
	1040	-0.246297	-0.292657	-0.199937	1040	-0.182757	-0.23099	-0.134523	1140	0.886245	0.840277	0.932213	1140	0.890344	0.843793	0.936895	1040	-0.00896981	-0.0499294	0.0319898	1040	-0.450422	-0.532144	-0.368699	1140	1.15523	1.11223	1.19823	1140	1.25049	1.15349	1.34749	1040	0.375095	0.329589	0.420602	1040	-0.169406	-0.227592	-0.111219	1140	0.920395	0.882593	0.958196	1140	1.07161	1.01609	1.12713
	1060	-0.273041	-0.320101	-0.225981	1060	-0.215403	-0.264547	-0.166258	1160	0.873687	0.828068	0.919306	1160	0.861612	0.815475	0.907748	1060	-0.0469222	-0.0881475	-0.00569686	1060	-0.44984	-0.531726	-0.367953	1160	1.13076	1.0878	1.17371	1160	1.2101	1.11249	1.30771	1060	0.325417	0.279939	0.370894	1060	-0.154029	-0.213228	-0.0948308	1160	0.895887	0.858211	0.933564	1160	1.03303	0.977985	1.08808
	1080	-0.268912	-0.316908	-0.220917	1080	-0.21327	-0.263415	-0.163125	1180	0.857884	0.812591	0.903176	1180	0.823668	0.777921	0.869414	1080	-0.0644768	-0.105981	-0.0229726	1080	-0.383771	-0.467297	-0.300245	1180	1.10794	1.06495	1.15094	1180	1.17174	1.07349	1.26998	1080	0.297117	0.251559	0.342675	1080	-0.0908665	-0.151495	-0.0302376	1180	0.871368	0.833705	0.909031	1180	1.00139	0.946681	1.05609
	1100	-0.161142	-0.211796	-0.110489	1100	-0.0980012	-0.150536	-0.0454665	1200	0.834776	0.789806	0.879747	1200	0.788286	0.742499	0.834073	1100	-0.0200721	-0.0628147	0.0226704	1100	-0.17832	-0.269733	-0.0869081	1200	1.08478	1.04176	1.1278	1200	1.13637	1.03827	1.23447	1100	0.316308	0.269939	0.362677	1100	0.0727101	0.00974272	0.135677	1200	0.84123	0.803675	0.878786	1200	0.978984	0.924794	1.03317
	1120	0.0779529	0.0212562	0.13465	1120	0.156531	0.0977419	0.21532	1220	0.803966	0.759551	0.848381	1220	0.755555	0.709484	0.801626	1120	0.121504	0.0750739	0.167934	1120	0.165599	0.0576624	0.273536	1220	1.06415	1.02128	1.10701	1220	1.09894	1.00084	1.19704	1120	0.391035	0.342341	0.439729	1120	0.334237	0.266539	0.401935	1220	0.807733	0.770356	0.84511	1220	0.95506	0.901543	1.00858
	1140	0.365837	0.303199	0.428476	1140	0.459802	0.393474	0.526131	1240	0.767915	0.724219	0.811611	1240	0.728106	0.681587	0.774625	1140	0.331032	0.279443	0.382622	1140	0.524316	0.402377	0.646255	1240	1.04546	1.00263	1.08829	1240	1.05891	0.960474	1.15734	1140	0.488304	0.43688	0.539729	1140	0.605563	0.532558	0.678568	1240	0.770991	0.733933	0.808048	1240	0.924505	0.871329	0.977681
	1160	0.610582	0.546723	0.67444	1160	0.69897	0.630142	0.767798	1260	0.733118	0.689968	0.776268	1260	0.695563	0.64857	0.742556	1160	0.542815	0.488329	0.597301	1160	0.759303	0.636193	0.882414	1260	1.02093	0.978046	1.06381	1260	1.01306	0.914177	1.11195	1160	0.565174	0.512691	0.617657	1160	0.777213	0.702952	0.851475	1260	0.742717	0.705919	0.779515	1260	0.890534	0.837527	0.943542
	1180	0.78989	0.728432	0.851348	1180	0.858459	0.792025	0.924892	1280	0.70523	0.662109	0.748351	1280	0.664901	0.617591	0.712212	1180	0.711082	0.657137	0.765028	1180	0.855204	0.739591	0.970816	1280	0.991742	0.948872	1.03461	1280	0.965937	0.867371	1.0645	1180	0.605208	0.553783	0.656633	1180	0.830825	0.759598	0.902052	1280	0.72496	0.688091	0.761829	1280	0.855888	0.802966	0.90881
	1200	0.925934	0.867343	0.984525	1200	0.973447	0.910643	1.03625	1300	0.675881	0.632489	0.719274	1300	0.638314	0.590915	0.685714	1200	0.824911	0.773415	0.876408	1200	0.868825	0.76218	0.975471	1300	0.959217	0.916515	1.00192	1300	0.926631	0.828652	1.02461	1200	0.618518	0.569212	0.667824	1200	0.81769	0.75074	0.884641	1300	0.709025	0.671789	0.74626	1300	0.824222	0.771325	0.877118
	1220	1.02545	0.96882	1.08209	1220	1.05377	0.993544	1.114	1320	0.645364	0.601501	0.689226	1320	0.618792	0.571289	0.666295	1220	0.877702	0.828802	0.926603	1220	0.834307	0.734904	0.933709	1320	0.921422	0.878916	0.963929	1320	0.883189	0.785856	0.980523	1220	0.61976	0.572635	0.666885	1220	0.778837	0.715057	0.842618	1320	0.688293	0.650761	0.725824	1320	0.799773	0.746716	0.85283
	1240	1.07564	1.01994	1.13134	1240	1.07973	1.02074	1.13872	1340	0.618139	0.573993	0.662286	1340	0.59571	0.548068	0.643352	1240	0.881538	0.834296	0.92878	1240	0.771452	0.676689	0.866216	1340	0.881143	0.838982	0.923304	1340	0.829807	0.733037	0.926576	1240	0.618051	0.572472	0.66363	1240	0.729298	0.667523	0.791073	1340	0.665048	0.627498	0.702598	1340	0.78188	0.728238	0.835521
	1260	1.05718	1.00207	1.11229	1260	1.04542	0.986999	1.10385	1360	0.597341	0.553181	0.641501	1360	0.571381	0.523898	0.618865	1260	0.860299	0.813312	0.907286	1260	0.700578	0.607111	0.794044	1360	0.84212	0.800457	0.883783	1360	0.783109	0.686334	0.879885	1260	0.61765	0.572692	0.662609	1260	0.689667	0.628633	0.750702	1360	0.641837	0.604399	0.679276	1360	0.762405	0.708374	0.816437
	1280	0.988448	0.933859	1.04304	1280	0.978486	0.920514	1.03646	1380	0.579996	0.536115	0.623877	1380	0.550344	0.503262	0.597426	1280	0.863172	0.814834	0.911511	1280	0.671191	0.575632	0.76675	1380	0.807917	0.766676	0.849158	1380	0.742275	0.645954	0.838595	1280	0.639613	0.594343	0.684882	1280	0.7022	0.640027	0.764374	1380	0.620547	0.583333	0.65776	1380	0.741953	0.687837	0.79607
	1300	0.912271	0.858187	0.966354	1300	0.913062	0.855608	0.970515	1400	0.558962	0.515332	0.602591	1400	0.52956	0.48269	0.57643	1300	0.951517	0.900418	1.00262	1300	0.741819	0.641694	0.841943	1400	0.774315	0.733307	0.815324	1400	0.703502	0.608769	0.798234	1300	0.717252	0.670906	0.763599	1300	0.814135	0.748613	0.879656	1400	0.604491	0.567305	0.641676	1400	0.72158	0.667746	0.775413

## Sheet: 4b
Fig. 4b	DMS
	Last location session																First frequency session																Second frequency session
	Cue								Out.								Cue								Out.								Cue								Out.
	Stay				Switch				Stay				Switch				Stay				Switch				Stay				Switch				Stay				Switch				Stay				Switch
	Time from cue (ms)	Mean (z-score)	Mean - s.e.m. (z-score)	Mean + s.e.m. (z-score)	Time from cue (ms)	Mean (z-score)	Mean - s.e.m. (z-score)	Mean + s.e.m. (z-score)	Time from cue (ms)	Mean (z-score)	Mean - s.e.m. (z-score)	Mean + s.e.m. (z-score)	Time from out. (ms)	Mean (z-score)	Mean - s.e.m. (z-score)	Mean + s.e.m. (z-score)	Time from cue (ms)	Mean (z-score)	Mean - s.e.m. (z-score)	Mean + s.e.m. (z-score)	Time from cue (ms)	Mean (z-score)	Mean - s.e.m. (z-score)	Mean + s.e.m. (z-score)	Time from cue (ms)	Mean (z-score)	Mean - s.e.m. (z-score)	Mean + s.e.m. (z-score)	Time from out. (ms)	Mean (z-score)	Mean - s.e.m. (z-score)	Mean + s.e.m. (z-score)	Time from cue (ms)	Mean (z-score)	Mean - s.e.m. (z-score)	Mean + s.e.m. (z-score)	Time from cue (ms)	Mean (z-score)	Mean - s.e.m. (z-score)	Mean + s.e.m. (z-score)	Time from cue (ms)	Mean (z-score)	Mean - s.e.m. (z-score)	Mean + s.e.m. (z-score)	Time from out. (ms)	Mean (z-score)	Mean - s.e.m. (z-score)	Mean + s.e.m. (z-score)
	-100	-0.0735642	-0.120504	-0.0266247	-100	0.0172713	-0.0289418	0.0634844	0				0				-100	-0.0699911	-0.107076	-0.032906	-100	-0.122163	-0.202707	-0.041619	0				0				-100	-0.0762484	-0.117747	-0.0347496	-100	-0.0675147	-0.127901	-0.00712845	0				0
	-80	-0.0830725	-0.130491	-0.0356541	-80	0.00177046	-0.0446542	0.0481951	20				20				-80	-0.0779731	-0.115364	-0.0405822	-80	-0.126456	-0.21	-0.0429118	20				20				-80	-0.0799372	-0.121468	-0.038406	-80	-0.0717548	-0.133617	-0.00989292	20				20
	-60	-0.0943752	-0.142076	-0.0466744	-60	-0.0244996	-0.0710367	0.0220375	40				40				-60	-0.0902933	-0.127813	-0.0527731	-60	-0.128697	-0.214693	-0.0426998	40				40				-60	-0.0870056	-0.128825	-0.0451865	-60	-0.0858957	-0.149166	-0.0226258	40				40
	-40	-0.104852	-0.152702	-0.0570024	-40	-0.0540253	-0.100874	-0.00717685	60				60				-40	-0.105263	-0.142699	-0.067827	-40	-0.119499	-0.20805	-0.0309486	60				60				-40	-0.100356	-0.142559	-0.0581538	-40	-0.106203	-0.169422	-0.0429841	60				60
	-20	-0.117337	-0.165137	-0.0695368	-20	-0.0824759	-0.129739	-0.0352123	80				80				-20	-0.117481	-0.154932	-0.0800291	-20	-0.0958956	-0.18721	-0.00458122	80				80				-20	-0.120652	-0.162938	-0.0783668	-20	-0.130098	-0.19222	-0.0679756	80				80
	0	-0.132475	-0.180341	-0.0846091	0	-0.113696	-0.161352	-0.0660391	100				100				0	-0.125676	-0.16345	-0.0879008	0	-0.0761963	-0.169587	0.0171944	100				100				0	-0.145035	-0.18715	-0.10292	0	-0.154761	-0.215583	-0.0939395	100				100
	20	-0.152823	-0.200763	-0.104884	20	-0.141293	-0.189483	-0.0931039	120				120				20	-0.136057	-0.174174	-0.0979404	20	-0.0646815	-0.158277	0.0289139	120				120				20	-0.166898	-0.209044	-0.124752	20	-0.176934	-0.236551	-0.117316	120				120
	40	-0.175912	-0.224118	-0.127707	40	-0.166069	-0.214546	-0.117592	140				140				40	-0.146064	-0.184495	-0.107633	40	-0.0532993	-0.146317	0.0397188	140				140				40	-0.180335	-0.222691	-0.137979	40	-0.179376	-0.238286	-0.120466	140				140
	60	-0.203319	-0.251895	-0.154742	60	-0.189366	-0.237737	-0.140996	160	0.0472959	0.00243763	0.0921542	160	0.131727	0.0860547	0.177399	60	-0.155654	-0.194197	-0.117111	60	-0.0398379	-0.131476	0.0518002	160	0.052484	0.0145777	0.0903903	160	0.288964	0.191779	0.38615	60	-0.198464	-0.240789	-0.156139	60	-0.180069	-0.239004	-0.121133	160	-0.0230738	-0.0640912	0.0179437	160	0.12268	0.0622058	0.183155
	80	-0.219287	-0.268427	-0.170148	80	-0.203365	-0.251427	-0.155302	180	-0.00906104	-0.0542366	0.0361145	180	0.0570972	0.0113893	0.102805	80	-0.145638	-0.184292	-0.106983	80	-0.00310486	-0.0927757	0.0865659	180	0.0247038	-0.0129638	0.0623713	180	0.218065	0.120521	0.31561	80	-0.209697	-0.251904	-0.167491	80	-0.185673	-0.244943	-0.126404	180	-0.0760417	-0.116573	-0.0355106	180	0.0583825	-0.0026126	0.119378
	100	-0.177597	-0.228139	-0.127055	100	-0.169051	-0.217511	-0.120591	200	-0.0583376	-0.103979	-0.0126963	200	0.00178444	-0.0439475	0.0475164	100	-0.062782	-0.102382	-0.0231824	100	0.103768	0.013752	0.193783	200	0.0447083	0.00715608	0.0822605	200	0.199621	0.100465	0.298777	100	-0.17356	-0.216504	-0.130617	100	-0.160325	-0.220415	-0.100235	200	-0.104927	-0.144871	-0.0649832	200	0.0312403	-0.0300364	0.0925171
	120	-0.0316272	-0.0855265	0.0222721	120	-0.0408287	-0.0915946	0.00993714	220	-0.0953742	-0.141505	-0.0492429	220	-0.025479	-0.0711128	0.0201547	120	0.138156	0.0953578	0.180954	120	0.305135	0.210191	0.400079	220	0.103033	0.0653075	0.140758	220	0.236561	0.134714	0.338408	120	-0.04855	-0.0939884	-0.00311171	120	-0.0569181	-0.119686	0.00584968	220	-0.10431	-0.143771	-0.0648484	220	0.0393779	-0.021567	0.100323
	140	0.207227	0.148232	0.266222	140	0.18905	0.134348	0.243752	240	-0.112294	-0.158652	-0.0659359	240	-0.0333953	-0.0788834	0.0120929	140	0.425455	0.377422	0.473488	140	0.555825	0.453671	0.657979	240	0.179765	0.141716	0.217814	240	0.298644	0.194641	0.402647	140	0.152159	0.103282	0.201037	140	0.120749	0.0534416	0.188057	240	-0.0746703	-0.113903	-0.0354377	240	0.0701287	0.0101075	0.13015
	160	0.482021	0.417555	0.546488	160	0.473545	0.415169	0.531921	260	-0.116114	-0.162475	-0.0697524	260	-0.0295755	-0.074898	0.015747	160	0.720969	0.667996	0.773942	160	0.79455	0.685779	0.90332	260	0.258266	0.219892	0.296641	260	0.362611	0.257786	0.467437	160	0.38853	0.3368	0.44026	160	0.33936	0.267558	0.411162	260	-0.0311323	-0.0703243	0.00805973	260	0.112745	0.0533807	0.172109
	180	0.735049	0.666575	0.803523	180	0.758662	0.697666	0.819659	280	-0.115167	-0.161679	-0.0686549	280	-0.0173852	-0.0626646	0.0278941	180	0.972411	0.916073	1.02875	180	0.961191	0.848265	1.07412	280	0.33021	0.291561	0.368859	280	0.420964	0.31555	0.526378	180	0.619684	0.566839	0.672529	180	0.554431	0.479387	0.629475	280	0.00699111	-0.0325015	0.0464837	280	0.156867	0.0973067	0.216428
	200	0.932663	0.861782	1.00354	200	0.996125	0.932609	1.05964	300	-0.115969	-0.162796	-0.0691412	300	-0.00926151	-0.0545597	0.0360367	200	1.15348	1.09492	1.21203	200	1.04758	0.932863	1.1623	300	0.385439	0.346431	0.424447	300	0.469091	0.362557	0.575625	200	0.811838	0.758837	0.864839	200	0.728102	0.65086	0.805343	300	0.0333948	-0.00672511	0.0735147	300	0.194892	0.13493	0.254855
	220	1.05243	0.980252	1.12461	220	1.14437	1.07844	1.21029	320	-0.119561	-0.166894	-0.072227	320	-0.00913625	-0.0544657	0.0361932	220	1.25543	1.19561	1.31524	220	1.05099	0.935766	1.16622	320	0.420327	0.380777	0.459876	320	0.502124	0.395015	0.609233	220	0.9492	0.896165	1.00223	220	0.832792	0.754374	0.911211	320	0.0496768	0.00887445	0.090479	320	0.227882	0.167757	0.288006
	240	1.10133	1.02872	1.17394	240	1.20088	1.13322	1.26854	340	-0.12781	-0.17547	-0.0801491	340	-0.0181822	-0.0635492	0.0271848	240	1.28849	1.22832	1.34865	240	1.00272	0.887527	1.11791	340	0.43328	0.393138	0.473423	340	0.519301	0.41299	0.625612	240	1.02829	0.975102	1.08148	240	0.869161	0.790438	0.947884	340	0.0577922	0.0165231	0.0990612	340	0.253061	0.193178	0.312944
	260	1.09426	1.02173	1.16679	260	1.18906	1.12031	1.2578	360	-0.132699	-0.180225	-0.0851726	360	-0.032578	-0.0776009	0.0124448	260	1.26788	1.20806	1.3277	260	0.917631	0.803556	1.03171	360	0.426195	0.385747	0.466643	360	0.508053	0.403205	0.6129	260	1.05307	0.999682	1.10645	260	0.850795	0.77213	0.92946	360	0.0617458	0.0203445	0.103147	360	0.26552	0.206112	0.324928
	280	1.05138	0.979406	1.12335	280	1.13728	1.0676	1.20695	380	-0.129003	-0.176158	-0.0818473	380	-0.0447764	-0.0892774	-0.000275371	280	1.2111	1.15204	1.27015	280	0.820242	0.707718	0.932765	380	0.402662	0.3622	0.443125	380	0.481578	0.377565	0.585591	280	1.03515	0.981705	1.08859	280	0.810751	0.732221	0.889282	380	0.0660987	0.0249009	0.107297	380	0.26633	0.207433	0.325226
	300	0.983147	0.912001	1.05429	300	1.06303	0.992851	1.13322	400	-0.122693	-0.169488	-0.075898	400	-0.0545401	-0.0986324	-0.0104477	300	1.13477	1.07683	1.1927	300	0.714425	0.603564	0.825286	400	0.370903	0.330427	0.411379	400	0.453245	0.349389	0.557102	300	0.992678	0.939169	1.04619	300	0.757647	0.678716	0.836578	400	0.0704274	0.0298412	0.111013	400	0.2612	0.202956	0.319444
	320	0.907427	0.837132	0.977723	320	0.980714	0.910318	1.05111	420	-0.11968	-0.166259	-0.0731005	420	-0.0627912	-0.106638	-0.0189446	320	1.05005	0.993398	1.1067	320	0.606694	0.49707	0.716319	420	0.340233	0.299757	0.380709	420	0.424174	0.320456	0.527893	320	0.939823	0.886369	0.993276	320	0.694751	0.615283	0.774218	420	0.0742737	0.0345411	0.114006	420	0.245913	0.188319	0.303508
	340	0.824959	0.755419	0.8945	340	0.892745	0.822317	0.963174	440	-0.119709	-0.165931	-0.0734865	440	-0.0730932	-0.116637	-0.0295496	340	0.961501	0.906365	1.01664	340	0.499457	0.390969	0.607946	440	0.316125	0.27578	0.356469	440	0.385397	0.28205	0.488743	340	0.879912	0.826594	0.93323	340	0.622589	0.542648	0.702529	440	0.0732561	0.0341769	0.112335	440	0.227179	0.169908	0.284449
	360	0.742535	0.673776	0.811294	360	0.807694	0.737365	0.878024	460	-0.124706	-0.170227	-0.0791858	460	-0.0848603	-0.127965	-0.0417554	360	0.869825	0.816433	0.923217	360	0.396072	0.288527	0.503617	460	0.299298	0.259276	0.33932	460	0.343075	0.239866	0.446284	360	0.810144	0.757136	0.863152	360	0.545349	0.465125	0.625573	460	0.0693023	0.0303803	0.108224	460	0.211196	0.153989	0.268404
	380	0.658586	0.590815	0.726358	380	0.721186	0.651213	0.791158	480	-0.130493	-0.174956	-0.0860309	480	-0.0941107	-0.136825	-0.0513961	380	0.773937	0.722284	0.82559	380	0.304814	0.198113	0.411516	480	0.28485	0.245331	0.324369	480	0.299384	0.196251	0.402516	380	0.737969	0.685487	0.790451	380	0.461638	0.381394	0.541883	480	0.0680072	0.0287681	0.107246	480	0.200509	0.143406	0.257612
	400	0.57787	0.511339	0.6444	400	0.628855	0.559564	0.698145	500	-0.128477	-0.171957	-0.0849975	500	-0.0953005	-0.13772	-0.0528808	400	0.669605	0.619529	0.719681	400	0.224319	0.117994	0.330643	500	0.271325	0.232173	0.310478	500	0.259498	0.156691	0.362305	400	0.669362	0.617718	0.721006	400	0.378312	0.298738	0.457886	500	0.0711074	0.0315523	0.110663	500	0.189371	0.132373	0.246368
	420	0.503074	0.437701	0.568447	420	0.532281	0.464049	0.600514	520	-0.117562	-0.160567	-0.0745566	520	-0.0888114	-0.131146	-0.046477	420	0.560295	0.51165	0.608939	420	0.163292	0.0571872	0.269396	520	0.255628	0.216543	0.294714	520	0.22702	0.124888	0.329152	420	0.604297	0.553696	0.654897	420	0.298171	0.219704	0.376638	520	0.0753119	0.0357529	0.114871	520	0.178962	0.12226	0.235664
	440	0.438617	0.374437	0.502797	440	0.438096	0.371117	0.505075	540	-0.104959	-0.147971	-0.0619461	540	-0.0759306	-0.118162	-0.0336995	440	0.458462	0.411127	0.505797	440	0.113151	0.00751474	0.218787	540	0.234492	0.1953	0.273685	540	0.191034	0.090231	0.291836	440	0.540957	0.49153	0.590385	440	0.217297	0.139898	0.294695	540	0.073203	0.0340388	0.112367	540	0.164657	0.108734	0.220579
	460	0.377221	0.314543	0.439899	460	0.351846	0.286097	0.417594	560	-0.0944083	-0.137572	-0.0512445	560	-0.0620752	-0.104294	-0.0198565	460	0.369454	0.323213	0.415696	460	0.075905	-0.0284371	0.180247	560	0.212793	0.173657	0.25193	560	0.16059	0.0614901	0.25969	460	0.479117	0.431061	0.527173	460	0.132012	0.0556309	0.208392	560	0.0652806	0.0266831	0.103878	560	0.155068	0.100057	0.210079
	480	0.320218	0.259342	0.381093	480	0.277189	0.212727	0.341652	580	-0.0888219	-0.132171	-0.0454726	580	-0.0528544	-0.095171	-0.0105377	480	0.294317	0.249094	0.33954	480	0.0457394	-0.056283	0.147762	580	0.192339	0.153444	0.231234	580	0.125729	0.0286128	0.222846	480	0.421175	0.374409	0.467941	480	0.0551216	-0.020063	0.130306	580	0.0584042	0.0202046	0.0966037	580	0.141717	0.0874329	0.196001
	500	0.272617	0.213678	0.331555	500	0.207261	0.144214	0.270308	600	-0.0871279	-0.130556	-0.0436995	600	-0.0479622	-0.0904445	-0.00547998	500	0.226332	0.18231	0.270354	500	0.018817	-0.0803218	0.117956	600	0.171869	0.13336	0.210378	600	0.0905736	-0.00461486	0.185762	500	0.36817	0.322507	0.413833	500	-0.00869745	-0.0826017	0.0652067	600	0.0555126	0.0173916	0.0936337	600	0.126928	0.0733992	0.180457
	520	0.231171	0.174321	0.28802	520	0.138605	0.0770815	0.200128	620	-0.0873906	-0.130634	-0.0441467	620	-0.042465	-0.0850561	0.000126232	520	0.160861	0.118049	0.203673	520	-0.0110444	-0.10706	0.0849714	620	0.150265	0.112124	0.188405	620	0.0483329	-0.0445347	0.141201	520	0.319645	0.274984	0.364306	520	-0.0632228	-0.135906	0.00946054	620	0.0543473	0.0164068	0.0922877	620	0.112119	0.0591076	0.16513
	540	0.191288	0.136319	0.246257	540	0.0751801	0.0152743	0.135086	640	-0.08636	-0.129135	-0.0435852	640	-0.0412333	-0.0838027	0.00133608	540	0.0967607	0.0549468	0.138575	540	-0.0327512	-0.126306	0.0608039	640	0.132345	0.0946829	0.170007	640	0.010977	-0.0789712	0.100925	540	0.281568	0.237576	0.325559	540	-0.111853	-0.18326	-0.0404451	640	0.0519559	0.0142858	0.089626	640	0.0983509	0.0457815	0.15092
	560	0.157824	0.10433	0.211317	560	0.0168479	-0.0411347	0.0748306	660	-0.0820818	-0.124224	-0.0399392	660	-0.0458557	-0.0884008	-0.00331062	560	0.0424683	0.00155736	0.0833792	560	-0.0386806	-0.131131	0.0537695	660	0.115147	0.0780909	0.152203	660	-0.0171511	-0.104424	0.0701215	560	0.252468	0.208801	0.296136	560	-0.150836	-0.220951	-0.0807204	660	0.0504648	0.0130709	0.0878587	660	0.0809711	0.0288129	0.133129
	580	0.129747	0.0775019	0.181992	580	-0.0291797	-0.0852819	0.0269226	680	-0.0721733	-0.113872	-0.0304748	680	-0.0522542	-0.0949139	-0.0095945	580	0.00157298	-0.0384088	0.0415547	580	-0.0400501	-0.131983	0.051883	680	0.0931439	0.0567388	0.129549	680	-0.0269959	-0.112875	0.0588833	580	0.227403	0.184144	0.270662	580	-0.175467	-0.244282	-0.106652	680	0.0481089	0.0110811	0.0851366	680	0.0616426	0.010255	0.11303
	600	0.104762	0.0537039	0.15582	600	-0.0563859	-0.110725	-0.00204644	700	-0.0607147	-0.10198	-0.0194497	700	-0.0615278	-0.104463	-0.018593	600	-0.0237935	-0.0628571	0.0152701	600	-0.0515835	-0.142476	0.0393087	700	0.0659083	0.0300973	0.101719	700	-0.0254945	-0.111473	0.0604841	600	0.199471	0.156803	0.242139	600	-0.184135	-0.251712	-0.116558	700	0.0435615	0.00711717	0.0800058	700	0.0454037	-0.00549963	0.0963071
	620	0.0776187	0.027445	0.127792	620	-0.0634707	-0.11627	-0.0106708	720	-0.0526042	-0.0935448	-0.0116637	720	-0.06915	-0.112316	-0.0259837	620	-0.0335233	-0.0718195	0.00477282	620	-0.0713344	-0.161255	0.0185865	720	0.040455	0.00515786	0.0757522	720	-0.0254288	-0.112259	0.0614014	620	0.176376	0.134115	0.218637	620	-0.172623	-0.239078	-0.106169	720	0.0380989	0.0024277	0.0737701	720	0.0320385	-0.0192558	0.0833328
	640	0.0506028	0.000932367	0.100273	640	-0.0557746	-0.107609	-0.00394044	740	-0.0541831	-0.0947918	-0.0135744	740	-0.072323	-0.115546	-0.0291003	640	-0.0309024	-0.0687087	0.00690395	640	-0.0818135	-0.171025	0.00739767	740	0.0154788	-0.0195029	0.0504606	740	-0.0388042	-0.125785	0.0481762	640	0.163635	0.12158	0.205689	640	-0.147576	-0.212927	-0.0822263	740	0.0270043	-0.00798939	0.061998	740	0.0105146	-0.0413448	0.0623739
	660	0.0280248	-0.0212863	0.0773359	660	-0.0431959	-0.0946234	0.00823171	760	-0.0624674	-0.102629	-0.0223062	760	-0.0699917	-0.11312	-0.0268631	660	-0.0235616	-0.0611222	0.0139991	660	-0.0723634	-0.161935	0.0172077	760	-0.0126787	-0.0472869	0.0219295	760	-0.0657932	-0.151874	0.0202872	660	0.159233	0.117035	0.201431	660	-0.12001	-0.184324	-0.0556959	760	0.00734075	-0.0270313	0.0417128	760	-0.0147243	-0.0667417	0.0372932
	680	0.0172886	-0.031587	0.0661641	680	-0.0323309	-0.0834853	0.0188236	780	-0.0747805	-0.114459	-0.0351015	780	-0.0705598	-0.113372	-0.0277479	680	-0.0160467	-0.0532296	0.0211363	680	-0.0518586	-0.142862	0.0391453	780	-0.0433716	-0.077419	-0.00932426	780	-0.0964702	-0.180956	-0.0119848	680	0.15567	0.113214	0.198127	680	-0.0912046	-0.154927	-0.0274819	780	-0.019792	-0.0535044	0.0139205	780	-0.0390781	-0.0910741	0.0129178
	700	0.0169885	-0.0314369	0.065414	700	-0.0296023	-0.0804681	0.0212636	800	-0.0823858	-0.121729	-0.0430422	800	-0.0735201	-0.11588	-0.0311604	700	-0.00759239	-0.0445614	0.0293766	700	-0.0421326	-0.134256	0.0499906	800	-0.0705532	-0.103972	-0.0371346	800	-0.126575	-0.208752	-0.0443978	700	0.152807	0.110268	0.195346	700	-0.0652629	-0.128746	-0.00178008	800	-0.047844	-0.0808913	-0.0147966	800	-0.061166	-0.113005	-0.00932712
	720	0.0254737	-0.0224839	0.0734313	720	-0.0267862	-0.0775397	0.0239673	820	-0.0888761	-0.128126	-0.0496258	820	-0.0771382	-0.119107	-0.0351698	720	0.00414286	-0.032851	0.0411368	720	-0.0468537	-0.138311	0.0446037	820	-0.0935138	-0.126476	-0.0605517	820	-0.146465	-0.225879	-0.0670516	720	0.149625	0.107425	0.191825	720	-0.0373255	-0.100625	0.0259735	820	-0.0729889	-0.105541	-0.0404367	820	-0.0828315	-0.1343	-0.0313632
	740	0.0398638	-0.0077337	0.0874614	740	-0.0215743	-0.0722488	0.0291003	840	-0.0861516	-0.125401	-0.0469018	840	-0.0799388	-0.121592	-0.038286	740	0.0231508	-0.0141458	0.0604474	740	-0.0561104	-0.146554	0.0343328	840	-0.106702	-0.139407	-0.0739975	840	-0.145661	-0.222497	-0.068825	740	0.148461	0.106903	0.190019	740	-0.00679922	-0.0699506	0.0563522	840	-0.0900598	-0.122277	-0.057843	840	-0.0987402	-0.14988	-0.0476005
	760	0.0626807	0.0151801	0.110181	760	-0.0132091	-0.0637751	0.0373569	860	-0.0737172	-0.113125	-0.0343097	860	-0.0811172	-0.122418	-0.0398169	760	0.0485339	0.0107488	0.0863191	760	-0.062527	-0.152225	0.0271708	860	-0.115266	-0.147866	-0.0826649	860	-0.139707	-0.214176	-0.0652375	760	0.145645	0.104879	0.186411	760	0.0254067	-0.0378629	0.0886764	860	-0.0975099	-0.129642	-0.0653781	860	-0.109091	-0.160043	-0.0581382
	780	0.0934241	0.0454373	0.141411	780	-0.000735421	-0.0511215	0.0496506	880	-0.058435	-0.0981685	-0.0187016	880	-0.0805957	-0.121422	-0.039769	780	0.0730705	0.0349214	0.11122	780	-0.0627128	-0.152091	0.0266653	880	-0.121906	-0.154399	-0.0894123	880	-0.14084	-0.21331	-0.0683703	780	0.145329	0.105145	0.185514	780	0.0523325	-0.011019	0.115684	880	-0.099753	-0.131996	-0.0675098	880	-0.116157	-0.167041	-0.0652721
	800	0.125772	0.076976	0.174569	800	0.0169768	-0.0331233	0.0670769	900	-0.0449477	-0.0850415	-0.00485382	900	-0.0766326	-0.116919	-0.0363463	800	0.0958195	0.0576607	0.133978	800	-0.0481929	-0.137758	0.0413718	900	-0.129387	-0.161735	-0.0970391	900	-0.14702	-0.217828	-0.0762114	800	0.151854	0.111862	0.191846	800	0.0730503	0.0100939	0.136007	900	-0.0987645	-0.131328	-0.0662012	900	-0.121234	-0.172191	-0.0702771
	820	0.154093	0.104842	0.203344	820	0.0392012	-0.0105511	0.0889535	920	-0.0375043	-0.0776172	0.00260852	920	-0.0687494	-0.108662	-0.0288372	820	0.119616	0.0817617	0.157471	820	-0.0253208	-0.115099	0.0644573	920	-0.134037	-0.166153	-0.101921	920	-0.152417	-0.222675	-0.0821601	820	0.164504	0.124361	0.204648	820	0.0909405	0.0284797	0.153401	920	-0.0998555	-0.132709	-0.0670018	920	-0.120562	-0.171454	-0.069671
	840	0.177117	0.127855	0.22638	840	0.0633847	0.0135069	0.113263	940	-0.0353146	-0.0754772	0.00484806	940	-0.0569518	-0.0969563	-0.0169474	840	0.144327	0.106915	0.181738	840	-0.00265496	-0.0919151	0.0866051	940	-0.136715	-0.168581	-0.104849	940	-0.158187	-0.228059	-0.0883147	840	0.177468	0.137014	0.217922	840	0.112359	0.0502178	0.1745	940	-0.0960669	-0.12917	-0.0629636	940	-0.110919	-0.161727	-0.0601105
	860	0.194174	0.145068	0.243279	860	0.0910061	0.0402975	0.141715	960	-0.0349717	-0.0754162	0.00547276	960	-0.0494066	-0.0895287	-0.00928452	860	0.167067	0.129971	0.204162	860	0.0131067	-0.0756244	0.101838	960	-0.135126	-0.166752	-0.1035	960	-0.166811	-0.236888	-0.0967354	860	0.192357	0.151911	0.232803	860	0.140212	0.0778917	0.202533	960	-0.0894293	-0.122824	-0.0560344	960	-0.0905174	-0.141518	-0.0395167
	880	0.202203	0.153421	0.250985	880	0.116529	0.0649058	0.168151	980	-0.0376955	-0.0783543	0.00296329	980	-0.0475593	-0.087542	-0.00757656	880	0.186231	0.149379	0.223084	880	0.0341269	-0.0546065	0.12286	980	-0.13063	-0.162127	-0.0991336	980	-0.170606	-0.24139	-0.0998214	880	0.205683	0.165472	0.245893	880	0.170901	0.10831	0.233493	980	-0.0795486	-0.11327	-0.0458273	980	-0.0688066	-0.120151	-0.0174619
	900	0.198799	0.15045	0.247149	900	0.139689	0.0876705	0.191708	1000	-0.0425636	-0.0831538	-0.00197331	1000	-0.0513618	-0.0911313	-0.0115924	900	0.201485	0.164875	0.238094	900	0.0536765	-0.0357336	0.143087	1000	-0.122953	-0.154408	-0.091498	1000	-0.163696	-0.23602	-0.0913715	900	0.215099	0.175059	0.255139	900	0.198055	0.135425	0.260686	1000	-0.0722835	-0.106124	-0.0384431	1000	-0.0484025	-0.100245	0.00344007
	920	0.189763	0.141474	0.238053	920	0.160175	0.108098	0.212252	1020	-0.0461095	-0.0864247	-0.00579436	1020	-0.0547221	-0.0941223	-0.0153219	920	0.214906	0.178491	0.251321	920	0.0745158	-0.0158423	0.164874	1020	-0.114141	-0.145646	-0.0826371	1020	-0.15	-0.224536	-0.0754641	920	0.22194	0.181943	0.261936	920	0.22505	0.162814	0.287286	1020	-0.0624178	-0.0964384	-0.0283972	1020	-0.031244	-0.0835543	0.0210664
	940	0.185454	0.137059	0.23385	940	0.1755	0.123312	0.227688	1040	-0.0433093	-0.0832514	-0.00336718	1040	-0.0547524	-0.0938517	-0.0156532	940	0.224531	0.188159	0.260903	940	0.0916602	0.00114444	0.182176	1040	-0.105312	-0.136799	-0.073825	1040	-0.132273	-0.208769	-0.0557774	940	0.229617	0.189744	0.269491	940	0.254564	0.192555	0.316574	1040	-0.0491966	-0.0834868	-0.0149063	1040	-0.0199511	-0.0724534	0.0325511
	960	0.191558	0.143195	0.239921	960	0.18322	0.130838	0.235603	1060	-0.0330232	-0.0726685	0.00662222	1060	-0.0506327	-0.0896467	-0.0116186	960	0.235266	0.198507	0.272025	960	0.102508	0.0132475	0.191768	1060	-0.0933896	-0.124804	-0.0619756	1060	-0.114924	-0.192694	-0.0371551	960	0.239823	0.200078	0.279568	960	0.281087	0.219259	0.342915	1060	-0.0339937	-0.0685965	0.000609009	1060	-0.00943772	-0.0617634	0.042888
	980	0.204053	0.156101	0.252006	980	0.188156	0.135879	0.240433	1080	-0.020461	-0.0599658	0.0190438	1080	-0.0447513	-0.0837592	-0.0057435	980	0.248349	0.210877	0.285822	980	0.113831	0.0258506	0.201811	1080	-0.0793255	-0.110649	-0.0480021	1080	-0.105085	-0.182834	-0.0273357	980	0.254341	0.214761	0.29392	980	0.298594	0.236955	0.360233	1080	-0.0152503	-0.0501526	0.019652	1080	0.00802491	-0.0441285	0.0601783
	1000	0.220959	0.173283	0.268634	1000	0.188468	0.136807	0.240129	1100	-0.00984927	-0.0491065	0.029408	1100	-0.037218	-0.0762076	0.0017715	1000	0.265353	0.227234	0.303472	1000	0.134055	0.0463241	0.221786	1100	-0.063106	-0.0943544	-0.0318577	1100	-0.0975459	-0.174471	-0.020621	1000	0.269805	0.230199	0.30941	1000	0.308186	0.246812	0.369561	1100	0.00464938	-0.030671	0.0399698	1100	0.0291108	-0.023225	0.0814466
	1020	0.229918	0.182515	0.277322	1020	0.186363	0.135638	0.237088	1120	0.000917418	-0.0380964	0.0399312	1120	-0.0287597	-0.06787	0.0103507	1020	0.285264	0.246588	0.323941	1020	0.164782	0.0772412	0.252322	1120	-0.0492712	-0.0805151	-0.0180273	1120	-0.0856685	-0.161216	-0.0101208	1020	0.284809	0.24512	0.324499	1020	0.315004	0.253936	0.376071	1120	0.0201349	-0.0157886	0.0560585	1120	0.0457687	-0.00725666	0.0987941
	1040	0.229116	0.18231	0.275921	1040	0.182524	0.132897	0.232151	1140	0.0114132	-0.0273991	0.0502256	1140	-0.0176516	-0.057124	0.0218209	1040	0.305689	0.266568	0.344811	1040	0.190268	0.102936	0.277599	1140	-0.039794	-0.0712179	-0.00837004	1140	-0.0607254	-0.134391	0.0129403	1040	0.295176	0.255698	0.334654	1040	0.323817	0.262851	0.384784	1140	0.0331395	-0.00341012	0.0696892	1140	0.0574877	0.00440292	0.110572
	1060	0.220439	0.17421	0.266667	1060	0.181686	0.132904	0.230469	1160	0.018184	-0.020313	0.0566811	1160	-0.00418894	-0.0441536	0.0357757	1060	0.322305	0.283057	0.361553	1060	0.207376	0.119536	0.295216	1160	-0.0313782	-0.062917	0.000160559	1160	-0.0212533	-0.0935886	0.051082	1060	0.300735	0.261592	0.339878	1060	0.341523	0.280467	0.402579	1160	0.04713	0.0102981	0.0839618	1160	0.068359	0.0156525	0.121065
	1080	0.209569	0.163589	0.255549	1080	0.188009	0.139546	0.236472	1180	0.0245482	-0.0136875	0.0627839	1180	0.00780635	-0.0325778	0.0481905	1080	0.338296	0.299045	0.377547	1080	0.239631	0.151216	0.328046	1180	-0.0189378	-0.0504618	0.0125862	1180	0.0159146	-0.0562303	0.0880596	1080	0.30199	0.263022	0.340957	1080	0.374016	0.312739	0.435293	1180	0.0595977	0.0229182	0.0962773	1180	0.0753269	0.0231828	0.127471
	1100	0.205951	0.159748	0.252154	1100	0.198988	0.150391	0.247585	1200	0.034464	-0.00352829	0.0724564	1200	0.0159087	-0.0247619	0.0565794	1100	0.35783	0.318253	0.397407	1100	0.292026	0.202924	0.381127	1200	-0.000801943	-0.0325085	0.0309046	1200	0.0387054	-0.0327652	0.110176	1100	0.302194	0.263061	0.341328	1100	0.42345	0.361693	0.485207	1200	0.0702641	0.0337707	0.106758	1200	0.0777255	0.0258793	0.129572
	1120	0.218549	0.171577	0.26552	1120	0.222211	0.173137	0.271285	1220	0.046925	0.0093442	0.0845058	1220	0.0228962	-0.0177295	0.063522	1120	0.377883	0.337606	0.418159	1120	0.365254	0.275897	0.454611	1220	0.0204737	-0.0114883	0.0524358	1220	0.0555646	-0.0144067	0.125536	1120	0.292144	0.252463	0.331826	1120	0.47741	0.414987	0.539833	1220	0.0835983	0.0472075	0.119989	1220	0.0779956	0.0263364	0.129655
	1140	0.251645	0.203634	0.299657	1140	0.260863	0.210914	0.310811	1240	0.0590227	0.0219934	0.096052	1240	0.0286835	-0.0114541	0.0688211	1140	0.402527	0.361525	0.44353	1140	0.47872	0.388116	0.569325	1240	0.0444972	0.0122999	0.0766946	1240	0.0677613	-0.00086541	0.136388	1140	0.275457	0.235162	0.315751	1140	0.536258	0.473056	0.599461	1240	0.093161	0.0570203	0.129302	1240	0.0832451	0.0316142	0.134876
	1160	0.293511	0.244854	0.342167	1160	0.319332	0.267937	0.370726	1260	0.0733039	0.0367172	0.109891	1260	0.0315438	-0.00770012	0.0707878	1160	0.434396	0.392696	0.476095	1160	0.613279	0.518468	0.70809	1260	0.0612174	0.028961	0.0934739	1260	0.0772351	0.00911077	0.145359	1160	0.257333	0.216347	0.298319	1160	0.596559	0.531543	0.661576	1260	0.0984889	0.0628011	0.134177	1260	0.0868934	0.0354853	0.138301
	1180	0.332896	0.284161	0.381631	1180	0.380436	0.32782	0.433053	1280	0.0857767	0.0494036	0.12215	1280	0.0355791	-0.00267178	0.07383	1180	0.45513	0.412921	0.497339	1180	0.716275	0.616036	0.816515	1280	0.0746253	0.0424351	0.106816	1280	0.0834792	0.0143211	0.152637	1180	0.239804	0.198006	0.281603	1180	0.637032	0.568663	0.705402	1280	0.105998	0.0706074	0.141389	1280	0.0875101	0.036299	0.138721
	1200	0.355501	0.306395	0.404607	1200	0.425917	0.373032	0.478801	1300	0.0962627	0.0598881	0.132637	1300	0.043044	0.00534837	0.0807396	1200	0.446117	0.404048	0.488186	1200	0.765433	0.662044	0.868823	1300	0.0888959	0.0568541	0.120938	1300	0.0866228	0.0161189	0.157127	1200	0.216023	0.173358	0.258689	1200	0.640372	0.569394	0.71135	1300	0.121819	0.086401	0.157237	1300	0.0874261	0.0363316	0.138521
	1220	0.352283	0.302408	0.402158	1220	0.435533	0.383429	0.487637	1320	0.107695	0.0714485	0.143942	1320	0.0561495	0.0185208	0.0937782	1220	0.399649	0.358388	0.440911	1220	0.750678	0.647581	0.853775	1320	0.108388	0.0761886	0.140587	1320	0.0896976	0.0189346	0.160461	1220	0.18042	0.137392	0.223448	1220	0.596502	0.525203	0.667801	1320	0.138739	0.10313	0.174347	1320	0.0886747	0.0375083	0.139841
	1240	0.311224	0.260928	0.36152	1240	0.396069	0.34534	0.446798	1340	0.12396	0.0877663	0.160153	1340	0.0719661	0.034259	0.109673	1240	0.318213	0.277994	0.358432	1240	0.671211	0.570808	0.771613	1340	0.129396	0.0968806	0.161912	1340	0.0960143	0.025392	0.166637	1240	0.123981	0.0811744	0.166788	1240	0.501839	0.432433	0.571246	1340	0.152732	0.11698	0.188485	1340	0.0912246	0.0398778	0.142571
	1260	0.239449	0.189407	0.289492	1260	0.314563	0.265287	0.363839	1360	0.143096	0.106755	0.179438	1360	0.0888549	0.0511668	0.126543	1260	0.222379	0.182968	0.261791	1260	0.539008	0.442027	0.635988	1360	0.146434	0.113418	0.17945	1360	0.100785	0.0295351	0.172035	1260	0.0512657	0.00904198	0.0934895	1260	0.37317	0.30622	0.44012	1360	0.161422	0.125713	0.197131	1360	0.0987848	0.0471259	0.150444
	1280	0.156118	0.106657	0.205579	1280	0.213614	0.16556	0.261669	1380	0.160278	0.123625	0.196931	1380	0.0994006	0.0617331	0.137068	1280	0.132393	0.0936383	0.171148	1280	0.402653	0.308821	0.496485	1380	0.155664	0.122399	0.188928	1380	0.0949185	0.022531	0.167306	1280	-0.0229712	-0.0644732	0.0185308	1280	0.24021	0.175407	0.305014	1380	0.164947	0.12928	0.200615	1380	0.117779	0.0657598	0.169798
	1300	0.0743975	0.0258069	0.122988	1300	0.121183	0.0739833	0.168382	1400	0.168989	0.132182	0.205796	1400	0.101771	0.0640801	0.139463	1300	0.0752922	0.0369663	0.113618	1300	0.293534	0.202055	0.385012	1400	0.159825	0.126534	0.193116	1400	0.085612	0.0124598	0.158764	1300	-0.07992	-0.120593	-0.0392466	1300	0.130098	0.0670416	0.193155	1400	0.163356	0.127905	0.198808	1400	0.142332	0.0901589	0.194506

## Sheet: 4c
Fig. 4c	DLS
	Last location session																First frequency session																Second frequency session
	Cue								Out.								Cue								Out.								Cue								Out.
	Stay				Switch				Stay				Switch				Stay				Switch				Stay				Switch				Stay				Switch				Stay				Switch
	Time from cue (ms)	Mean (z-score)	Mean - s.e.m. (z-score)	Mean + s.e.m. (z-score)	Time from cue (ms)	Mean (z-score)	Mean - s.e.m. (z-score)	Mean + s.e.m. (z-score)	Time from cue (ms)	Mean (z-score)	Mean - s.e.m. (z-score)	Mean + s.e.m. (z-score)	Time from out. (ms)	Mean (z-score)	Mean - s.e.m. (z-score)	Mean + s.e.m. (z-score)	Time from cue (ms)	Mean (z-score)	Mean - s.e.m. (z-score)	Mean + s.e.m. (z-score)	Time from cue (ms)	Mean (z-score)	Mean - s.e.m. (z-score)	Mean + s.e.m. (z-score)	Time from cue (ms)	Mean (z-score)	Mean - s.e.m. (z-score)	Mean + s.e.m. (z-score)	Time from out. (ms)	Mean (z-score)	Mean - s.e.m. (z-score)	Mean + s.e.m. (z-score)	Time from cue (ms)	Mean (z-score)	Mean - s.e.m. (z-score)	Mean + s.e.m. (z-score)	Time from cue (ms)	Mean (z-score)	Mean - s.e.m. (z-score)	Mean + s.e.m. (z-score)	Time from cue (ms)	Mean (z-score)	Mean - s.e.m. (z-score)	Mean + s.e.m. (z-score)	Time from out. (ms)	Mean (z-score)	Mean - s.e.m. (z-score)	Mean + s.e.m. (z-score)
	-100	-0.0291695	-0.0755089	0.0171698	-100	-0.0792042	-0.122211	-0.0361972	0				0				-100	-0.0428864	-0.0853342	-0.00043863	-100	-0.0475367	-0.118991	0.0239171	0				0				-100	-0.0388868	-0.0831438	0.00537027	-100	-0.115745	-0.169096	-0.0623937	0				0
	-80	-0.039687	-0.0856691	0.00629514	-80	-0.0713752	-0.114304	-0.0284466	20				20				-80	-0.0727325	-0.114437	-0.0310284	-80	-0.0575077	-0.129558	0.0145425	20				20				-80	-0.0457721	-0.0894114	-0.00213291	-80	-0.158309	-0.211036	-0.105581	20				20
	-60	-0.05081	-0.0960587	-0.00556134	-60	-0.0667507	-0.109701	-0.0238001	40				40				-60	-0.0980145	-0.139023	-0.0570057	-60	-0.0655032	-0.137602	0.00659517	40				40				-60	-0.0451531	-0.0886014	-0.00170477	-60	-0.197181	-0.249047	-0.145315	40				40
	-40	-0.066389	-0.110348	-0.02243	-40	-0.0680806	-0.11156	-0.0246014	60				60				-40	-0.106927	-0.147475	-0.066379	-40	-0.0653122	-0.137898	0.00727339	60				60				-40	-0.0486375	-0.0919744	-0.00530059	-40	-0.223348	-0.274328	-0.172369	60				60
	-20	-0.0831381	-0.125924	-0.0403523	-20	-0.072783	-0.117134	-0.0284324	80				80				-20	-0.100233	-0.140649	-0.0598176	-20	-0.0569741	-0.131463	0.0175147	80				80				-20	-0.0626063	-0.105232	-0.0199804	-20	-0.236741	-0.287386	-0.186096	80				80
	0	-0.097149	-0.139169	-0.0551289	0	-0.0768686	-0.122072	-0.0316656	100				100				0	-0.0884165	-0.129133	-0.0476999	0	-0.0545483	-0.131156	0.022059	100				100				0	-0.0845594	-0.126221	-0.0428983	0	-0.242574	-0.292806	-0.192342	100				100
	20	-0.102725	-0.144467	-0.0609831	20	-0.0844549	-0.129566	-0.0393437	120				120				20	-0.0807657	-0.121837	-0.0396946	20	-0.0563147	-0.132563	0.0199332	120				120				20	-0.103345	-0.144585	-0.062105	20	-0.249608	-0.299288	-0.199929	120				120
	40	-0.103614	-0.145701	-0.0615263	40	-0.0910903	-0.135195	-0.0469855	140	0.893872	0.825852	0.961893	140	0.98956	0.923551	1.05557	40	-0.0781013	-0.119134	-0.0370689	40	-0.0631723	-0.137584	0.0112396	140	0.835734	0.776271	0.895197	140	0.38122	0.281539	0.480902	40	-0.119767	-0.160967	-0.0785668	40	-0.258526	-0.307849	-0.209203	140	0.943986	0.88862	0.999352	140	0.834693	0.762682	0.906705
	60	-0.104047	-0.146975	-0.0611203	60	-0.0969764	-0.140654	-0.0532984	160	0.734708	0.669993	0.799424	160	0.825111	0.763152	0.887071	60	-0.0750041	-0.115635	-0.0343731	60	-0.0762475	-0.149028	-0.00346689	160	0.952218	0.891959	1.01248	160	0.645023	0.544631	0.745415	60	-0.133549	-0.175081	-0.0920172	60	-0.268048	-0.317635	-0.218461	160	0.872084	0.8191	0.925068	160	0.971272	0.89301	1.04953
	80	-0.0989603	-0.143357	-0.0545631	80	-0.0939829	-0.138792	-0.0491734	180	0.765223	0.69884	0.831606	180	0.830211	0.768461	0.891961	80	-0.0579382	-0.0987803	-0.0170961	80	-0.0873405	-0.158978	-0.0157031	180	1.5315	1.46386	1.59914	180	1.50613	1.39509	1.61717	80	-0.133955	-0.176361	-0.0915504	80	-0.263042	-0.313268	-0.212817	180	1.11073	1.05308	1.16839	180	1.46319	1.37211	1.55427
	100	-0.0863908	-0.132564	-0.040218	100	-0.0705975	-0.117285	-0.0239105	200	0.965467	0.892512	1.03842	200	0.993039	0.92629	1.05979	100	-0.0138884	-0.0557574	0.0279805	100	-0.0853473	-0.155507	-0.0151877	200	2.41486	2.33925	2.49047	200	2.69615	2.57405	2.81824	100	-0.103513	-0.147262	-0.0597645	100	-0.231214	-0.282236	-0.180192	200	1.58617	1.5198	1.65254	200	2.14987	2.05078	2.24896
	120	-0.0700464	-0.11763	-0.0224625	120	-0.0425824	-0.0909214	0.00575654	220	1.21941	1.13958	1.29924	220	1.21972	1.14634	1.29309	120	0.0368883	-0.00654032	0.0803169	120	-0.0847273	-0.154091	-0.0153632	220	3.22859	3.15101	3.30617	220	3.64007	3.51252	3.76762	120	-0.0461747	-0.0918659	-0.000483477	120	-0.173863	-0.226706	-0.121019	220	2.08981	2.01781	2.1618	220	2.72879	2.63143	2.82614
	140	-0.0647424	-0.11346	-0.0160244	140	-0.0334225	-0.083124	0.016279	240	1.38921	1.30686	1.47156	240	1.39166	1.31568	1.46765	140	0.0548942	0.00985051	0.0999379	140	-0.104981	-0.176112	-0.0338492	240	3.63093	3.55607	3.7058	240	3.96563	3.84008	4.09118	140	0.00906907	-0.03853	0.0566682	140	-0.114618	-0.17	-0.0592359	240	2.38957	2.31725	2.46189	240	2.95144	2.86234	3.04054
	160	-0.0817056	-0.131085	-0.0323264	160	-0.042331	-0.0932527	0.00859073	260	1.39415	1.31447	1.47384	260	1.43733	1.36395	1.51071	160	0.0184758	-0.0274615	0.0644131	160	-0.145497	-0.21974	-0.0712538	260	3.54219	3.47133	3.61306	260	3.7623	3.64152	3.88307	160	0.0341756	-0.0139818	0.082333	160	-0.073214	-0.130656	-0.0157718	260	2.36561	2.29671	2.43451	260	2.76942	2.68915	2.84969
	180	-0.116207	-0.165703	-0.0667104	180	-0.0601502	-0.112716	-0.00758428	280	1.23997	1.16591	1.31403	280	1.33704	1.26811	1.40597	180	-0.0602539	-0.105686	-0.0148215	180	-0.183321	-0.261877	-0.104765	280	3.12506	3.05865	3.19148	280	3.31048	3.19362	3.42733	180	0.0275638	-0.0198896	0.0750171	180	-0.0550484	-0.113535	0.00343788	280	2.06634	2.00197	2.13072	280	2.33161	2.25796	2.40525
	200	-0.15419	-0.203141	-0.105239	200	-0.0746193	-0.128616	-0.0206224	300	0.996751	0.928986	1.06452	300	1.13089	1.06652	1.19526	200	-0.146578	-0.190595	-0.102562	200	-0.20684	-0.289261	-0.124419	300	2.59873	2.53726	2.66021	300	2.81127	2.69702	2.92553	200	0.0112267	-0.0358956	0.058349	200	-0.0486703	-0.107494	0.0101531	300	1.6376	1.57801	1.69719	300	1.82633	1.75787	1.89479
	220	-0.183472	-0.230901	-0.136043	220	-0.0663908	-0.12074	-0.0120413	320	0.738886	0.676649	0.801124	320	0.902689	0.843022	0.962356	220	-0.209658	-0.252343	-0.166973	220	-0.215297	-0.298561	-0.132034	320	2.10938	2.05222	2.16654	320	2.32603	2.21551	2.43656	220	0.00580325	-0.0417084	0.0533149	220	-0.041494	-0.100099	0.0171111	320	1.22258	1.16761	1.27755	320	1.37405	1.31016	1.43793
	240	-0.200039	-0.245579	-0.154499	240	-0.0214034	-0.0754253	0.0326185	340	0.527852	0.469708	0.585996	340	0.71636	0.659807	0.772913	240	-0.233251	-0.275414	-0.191089	240	-0.194622	-0.277281	-0.111962	340	1.69901	1.64447	1.75355	340	1.87621	1.77243	1.98	240	0.024924	-0.0230517	0.0728997	240	-0.0232748	-0.0812453	0.0346956	340	0.890453	0.83889	0.942016	340	1.01599	0.95602	1.07596
	260	-0.203632	-0.248004	-0.15926	260	0.0565886	0.002792	0.110385	360	0.384871	0.328587	0.441154	360	0.583707	0.528684	0.638731	260	-0.220167	-0.262843	-0.177491	260	-0.132152	-0.214664	-0.04964	360	1.35383	1.30074	1.40692	360	1.46861	1.37276	1.56446	260	0.0659345	0.0179036	0.113965	260	0.0096572	-0.0477651	0.0670795	360	0.647647	0.597838	0.697456	360	0.750453	0.693153	0.807753
	280	-0.188371	-0.232627	-0.144116	280	0.149362	0.094912	0.203813	380	0.297658	0.241883	0.353434	380	0.493526	0.439446	0.547607	280	-0.173356	-0.217717	-0.128995	280	-0.0347357	-0.116904	0.0474324	380	1.04417	0.99265	1.09569	380	1.12182	1.03309	1.21056	280	0.118232	0.0706109	0.165853	280	0.0518743	-0.00554027	0.109289	380	0.466618	0.417548	0.515688	380	0.541205	0.485195	0.597215
	300	-0.150821	-0.195872	-0.10577	300	0.234641	0.179356	0.289927	400	0.243677	0.18793	0.299424	400	0.433004	0.379216	0.486793	300	-0.112518	-0.158746	-0.0662893	300	0.0673854	-0.0153017	0.150072	400	0.773898	0.72446	0.823336	400	0.829846	0.746584	0.913108	300	0.172692	0.125736	0.219647	300	0.0861371	0.0288555	0.143419	400	0.320254	0.272331	0.368177	400	0.366083	0.31074	0.421426
	320	-0.0931253	-0.13973	-0.046521	320	0.306039	0.250188	0.361891	420	0.21138	0.155075	0.267686	420	0.376096	0.322261	0.42993	320	-0.0450809	-0.0920001	0.00183821	320	0.141631	0.0556651	0.227596	420	0.55508	0.50727	0.602889	420	0.580887	0.501361	0.660414	320	0.221436	0.17476	0.268112	320	0.100749	0.0440422	0.157455	420	0.209408	0.16346	0.255356	420	0.227231	0.171736	0.282726
	340	-0.0191967	-0.0679483	0.0295548	340	0.360818	0.304601	0.417035	440	0.196043	0.139526	0.252561	440	0.318298	0.264645	0.37195	340	0.0241838	-0.02286	0.0712276	340	0.177406	0.0894551	0.265357	440	0.382956	0.336132	0.429779	440	0.377826	0.300887	0.454765	340	0.256551	0.209637	0.303465	340	0.109779	0.0532876	0.166271	440	0.134148	0.0896619	0.178633	440	0.141292	0.0849846	0.1976
	360	0.0552187	0.00394659	0.106491	360	0.394318	0.337756	0.450881	460	0.199263	0.143226	0.255301	460	0.268645	0.215017	0.322273	360	0.0915757	0.0440679	0.139083	360	0.186106	0.099273	0.272939	460	0.251854	0.206092	0.297616	460	0.235324	0.15925	0.311397	360	0.277861	0.230839	0.324882	360	0.125985	0.0690748	0.182894	460	0.0897533	0.0456302	0.133876	460	0.10798	0.0504657	0.165494
	380	0.107698	0.0542479	0.161147	380	0.396765	0.340127	0.453404	480	0.226469	0.171399	0.281538	480	0.230017	0.175883	0.284152	380	0.142614	0.0950745	0.190154	380	0.193477	0.108464	0.278491	480	0.161941	0.116819	0.207064	480	0.149294	0.0718691	0.226718	380	0.286195	0.239306	0.333084	380	0.1491	0.0917756	0.206425	480	0.0653719	0.020881	0.109863	480	0.109055	0.0501607	0.16795
	400	0.126165	0.0720689	0.180262	400	0.379665	0.323374	0.435955	500	0.257775	0.202933	0.312616	500	0.200549	0.145591	0.255507	400	0.172539	0.125573	0.219505	400	0.216988	0.13392	0.300056	500	0.110714	0.0653672	0.156061	500	0.109722	0.0299667	0.189477	400	0.283717	0.2371	0.330334	400	0.168188	0.111005	0.225371	500	0.0511976	0.00623029	0.0961648	500	0.108839	0.0490607	0.168616
	420	0.119681	0.0661342	0.173227	420	0.346901	0.292234	0.401568	520	0.254646	0.199243	0.310048	520	0.173045	0.117946	0.228144	420	0.187405	0.140945	0.233864	420	0.248979	0.168835	0.329123	520	0.0846422	0.0383271	0.130957	520	0.106886	0.025758	0.188014	420	0.270109	0.223842	0.316376	420	0.176443	0.119748	0.233138	520	0.0435394	-0.00159953	0.0886784	520	0.0895492	0.0300798	0.149019
	440	0.106861	0.0541227	0.159599	440	0.306311	0.254084	0.358538	540	0.203021	0.147755	0.258287	540	0.143554	0.0892642	0.197844	440	0.194709	0.148761	0.240656	440	0.291086	0.214087	0.368085	540	0.0659764	0.0185366	0.113416	540	0.10785	0.026269	0.18943	440	0.248088	0.202543	0.293633	440	0.16897	0.113322	0.224617	540	0.0418886	-0.00360018	0.0873774	540	0.0509902	-0.00723151	0.109212
	460	0.0954904	0.0431921	0.147789	460	0.264043	0.213833	0.314253	560	0.125482	0.0709984	0.179965	560	0.111744	0.0582845	0.165204	460	0.197243	0.151891	0.242595	460	0.334521	0.259903	0.409138	560	0.0408997	-0.00702631	0.0888257	560	0.0820615	0.000496591	0.163626	460	0.213086	0.168582	0.25759	460	0.150524	0.0956664	0.205381	560	0.042544	-0.00441222	0.0895003	560	0.00332107	-0.0539692	0.0606114
	480	0.0879368	0.0360689	0.139805	480	0.221966	0.173112	0.27082	580	0.0543795	0.000845548	0.107913	580	0.0769422	0.0227973	0.131087	480	0.19236	0.147386	0.237334	480	0.353098	0.27892	0.427275	580	0.0116245	-0.0364061	0.0596552	580	0.0336845	-0.047257	0.114626	480	0.171634	0.128119	0.21515	480	0.131786	0.0769578	0.186613	580	0.0351802	-0.0130204	0.0833808	580	-0.0399864	-0.0976519	0.0176791
	500	0.0839716	0.0329054	0.135038	500	0.180267	0.132653	0.227882	600	0.0125038	-0.0411178	0.0661254	600	0.0328941	-0.0228246	0.0886127	500	0.172642	0.127876	0.217407	500	0.330953	0.256781	0.405124	600	-0.00763996	-0.0567156	0.0414357	600	-0.00967349	-0.0906991	0.0713521	500	0.134215	0.0915732	0.176856	500	0.116149	0.0611214	0.171176	600	0.0258943	-0.0229107	0.0746992	600	-0.0659841	-0.125075	-0.00689297
	520	0.0810858	0.0310254	0.131146	520	0.141752	0.0954006	0.188103	620	0.00223737	-0.0537546	0.0582294	620	-0.0122119	-0.0693138	0.0448901	520	0.139201	0.0947518	0.183649	520	0.277039	0.203809	0.350268	620	-0.00882018	-0.0594438	0.0418035	620	-0.0201069	-0.103913	0.063699	520	0.116115	0.0739371	0.158293	520	0.103707	0.0486392	0.158774	620	0.0198611	-0.0297055	0.0694278	620	-0.0645919	-0.12585	-0.00333379
	540	0.0767173	0.027425	0.12601	540	0.107658	0.0626763	0.15264	640	-8.08878e-05	-0.058762	0.0586002	640	-0.0460016	-0.104056	0.0120527	540	0.0962066	0.0522897	0.140123	540	0.208798	0.136329	0.281267	640	-0.00617897	-0.05803	0.045672	640	-0.00976056	-0.0978991	0.078378	540	0.111423	0.0690393	0.153806	540	0.0975145	0.042694	0.152335	640	0.0185737	-0.0314017	0.0685491	640	-0.0469872	-0.109903	0.0159283
	560	0.0800712	0.0312674	0.128875	560	0.0819011	0.038506	0.125296	660	-0.0158545	-0.0754094	0.0437003	660	-0.0711164	-0.129688	-0.0125446	560	0.0587497	0.0155103	0.101989	560	0.141551	0.0696876	0.213414	660	-0.0153749	-0.0676817	0.0369319	660	-0.0196432	-0.110004	0.0707177	560	0.109863	0.0669913	0.152735	560	0.0975879	0.0432514	0.151924	660	0.0142751	-0.0353406	0.0638908	660	-0.0314907	-0.0942375	0.0312561
	580	0.0965884	0.047785	0.145392	580	0.0613652	0.0194671	0.103263	680	-0.0475435	-0.106504	0.0114174	680	-0.0913552	-0.150269	-0.0324418	580	0.0434209	0.000345861	0.086496	580	0.0845029	0.0127399	0.156266	680	-0.0407754	-0.0928477	0.0112968	680	-0.0607433	-0.148856	0.0273694	580	0.103224	0.059709	0.146739	580	0.0977746	0.0441963	0.151353	680	0.00696577	-0.0422166	0.0561482	680	-0.0299923	-0.0923235	0.0323389
	600	0.107896	0.0588132	0.156979	600	0.0417481	0.000718011	0.0827783	700	-0.0786322	-0.136097	-0.0211679	700	-0.108404	-0.167652	-0.0491561	600	0.0461198	0.00271073	0.0895288	600	0.0407728	-0.0311664	0.112712	700	-0.072708	-0.124386	-0.02103	700	-0.103415	-0.188429	-0.0184006	600	0.0915439	0.0480303	0.135057	600	0.0932837	0.0405567	0.146011	700	0.00583095	-0.043818	0.0554799	700	-0.0348757	-0.0976078	0.0278563
	620	0.0948142	0.0458698	0.143759	620	0.0216481	-0.0188693	0.0621654	720	-0.0871513	-0.143749	-0.030554	720	-0.117249	-0.17647	-0.0580274	620	0.0538511	0.00989641	0.0978058	620	0.0102141	-0.0614064	0.0818345	720	-0.0880193	-0.139598	-0.0364405	720	-0.118288	-0.203173	-0.0334031	620	0.0820504	0.0391339	0.124967	620	0.0810833	0.0295228	0.132644	720	0.0162378	-0.0347652	0.0672408	720	-0.0417865	-0.104009	0.0204358
	640	0.0603561	0.0120235	0.108689	640	0.00861021	-0.0318541	0.0490746	740	-0.0650456	-0.121807	-0.00828384	740	-0.106574	-0.165786	-0.047362	640	0.0537913	0.00966664	0.097916	640	0.00518792	-0.065705	0.0760809	740	-0.0648174	-0.116509	-0.0131253	740	-0.107272	-0.19377	-0.0207731	640	0.0681057	0.0255434	0.110668	640	0.0620207	0.0112868	0.112755	740	0.0320091	-0.0202436	0.0842618	740	-0.0368919	-0.097737	0.0239531
	660	0.0269381	-0.0209726	0.0748487	660	0.0106596	-0.0308393	0.0521585	760	-0.0310842	-0.0881764	0.0260081	760	-0.0877916	-0.147359	-0.028224	660	0.0452028	0.0014987	0.0889069	660	0.0202603	-0.0513471	0.0918677	760	-0.0160779	-0.0684209	0.0362652	760	-0.0747471	-0.162595	0.0131012	660	0.0478969	0.00503412	0.0907597	660	0.0381058	-0.0123555	0.088567	760	0.0483192	-0.00435712	0.100996	760	-0.00850842	-0.0681581	0.0511412
	680	0.00479516	-0.0431777	0.052768	680	0.00767996	-0.0358339	0.0511939	780	-0.01958	-0.0763943	0.0372343	780	-0.0763739	-0.135856	-0.0168914	680	0.0321423	-0.0112869	0.0755714	680	0.0367138	-0.0355118	0.108939	780	0.0300774	-0.0225716	0.0827263	780	-0.0437369	-0.13192	0.0444462	680	0.0188633	-0.0240116	0.0617383	680	0.0186833	-0.0319126	0.0692792	780	0.0636492	0.011085	0.116213	780	0.0200015	-0.0398166	0.0798196
	700	-0.0170458	-0.0649429	0.0308513	700	-0.0172656	-0.0623551	0.027824	800	-0.0343171	-0.0902029	0.0215687	800	-0.0713984	-0.130247	-0.0125497	700	0.0206351	-0.023127	0.0643972	700	0.0422993	-0.0297576	0.114356	800	0.0585022	0.00663058	0.110374	800	-0.0245958	-0.113679	0.064487	700	-0.00996849	-0.0524372	0.0325003	700	0.00313204	-0.0479537	0.0542178	800	0.0725484	0.0198878	0.125209	800	0.0352152	-0.0251349	0.0955654
	720	-0.0433429	-0.0899865	0.00330056	720	-0.0563748	-0.102533	-0.0102163	820	-0.0432405	-0.0992853	0.0128044	820	-0.0554261	-0.113897	0.00304498	720	0.010011	-0.0340756	0.0540977	720	0.0379903	-0.0339063	0.109887	820	0.0843291	0.0338615	0.134797	820	-0.00968143	-0.0997677	0.0804049	720	-0.0276882	-0.0697359	0.0143594	720	-0.00965348	-0.061385	0.042078	820	0.0726381	0.0198456	0.125431	820	0.0486202	-0.0122011	0.109442
	740	-0.0658833	-0.110932	-0.0208348	740	-0.0905531	-0.13769	-0.043416	840	-0.0254994	-0.0833166	0.0323178	840	-0.0117575	-0.0716233	0.0481082	740	0.00201106	-0.042202	0.0462241	740	0.0265362	-0.0451337	0.0982061	840	0.129677	0.0801773	0.179178	840	0.024024	-0.0665743	0.114622	740	-0.0431164	-0.08504	-0.00119286	740	-0.023557	-0.0756285	0.0285145	840	0.0740387	0.0216855	0.126392	840	0.0859638	0.023865	0.148063
	760	-0.0818092	-0.126876	-0.0367426	760	-0.109987	-0.157561	-0.0624129	860	0.0237106	-0.0358346	0.0832558	860	0.0405515	-0.0209954	0.102098	760	-0.00292623	-0.0476413	0.0417888	760	0.0124806	-0.0588736	0.0838347	860	0.194553	0.145154	0.243952	860	0.0897454	-0.001341	0.180832	760	-0.0668864	-0.108285	-0.0254874	760	-0.0386645	-0.0913912	0.0140622	860	0.0917673	0.0397786	0.143756	860	0.136235	0.0729108	0.19956
	780	-0.10004	-0.146024	-0.0540571	780	-0.120683	-0.1683	-0.0730663	880	0.0920792	0.0315379	0.15262	880	0.0857126	0.0240383	0.147387	780	-0.0105586	-0.0554327	0.0343155	780	-0.0125142	-0.084663	0.0596346	880	0.26411	0.21393	0.314291	880	0.16831	0.0762381	0.260382	780	-0.0972278	-0.137829	-0.0566266	780	-0.0633001	-0.117222	-0.00937806	880	0.124204	0.0721997	0.176209	880	0.184741	0.12184	0.247643
	800	-0.122123	-0.168619	-0.0756266	800	-0.127308	-0.174894	-0.0797222	900	0.159847	0.0987802	0.220914	900	0.135587	0.0750481	0.196125	800	-0.0248976	-0.0691803	0.0193852	800	-0.052124	-0.125046	0.0207981	900	0.317829	0.266631	0.369027	900	0.243006	0.150398	0.335613	800	-0.117287	-0.157782	-0.0767917	800	-0.099677	-0.154601	-0.044753	900	0.161794	0.109849	0.21374	900	0.21895	0.15703	0.28087
	820	-0.143646	-0.190369	-0.0969222	820	-0.128682	-0.176358	-0.0810065	920	0.215423	0.154701	0.276145	920	0.19166	0.13208	0.251239	820	-0.0432851	-0.0868738	0.000303671	820	-0.106032	-0.17911	-0.0329537	920	0.350687	0.298721	0.402653	920	0.290083	0.19804	0.382127	820	-0.125989	-0.166937	-0.0850417	820	-0.145881	-0.200286	-0.0914751	920	0.197312	0.145478	0.249146	920	0.240437	0.178964	0.30191
	840	-0.161696	-0.208551	-0.114841	840	-0.127772	-0.176352	-0.0791916	940	0.2763	0.215598	0.337002	940	0.242417	0.183582	0.301252	840	-0.0653189	-0.108371	-0.0222665	840	-0.156931	-0.228355	-0.0855073	940	0.37518	0.322559	0.427801	940	0.305919	0.215259	0.39658	840	-0.128746	-0.170304	-0.0871879	840	-0.180039	-0.233441	-0.126637	940	0.232989	0.181204	0.284773	940	0.264278	0.2025	0.326057
	860	-0.184862	-0.231457	-0.138268	860	-0.141784	-0.191197	-0.0923707	960	0.340639	0.278824	0.402454	960	0.278818	0.220705	0.33693	860	-0.0910219	-0.133795	-0.0482492	860	-0.194337	-0.264077	-0.124597	960	0.412254	0.358977	0.465531	960	0.296892	0.208348	0.385436	860	-0.133003	-0.175172	-0.0908347	860	-0.1976	-0.250848	-0.144352	960	0.268637	0.217283	0.319992	960	0.306269	0.243178	0.36936
	880	-0.211597	-0.257512	-0.165682	880	-0.176647	-0.22592	-0.127375	980	0.390121	0.3276	0.452642	980	0.299541	0.242338	0.356744	880	-0.127113	-0.16984	-0.0843861	880	-0.2023	-0.271848	-0.132753	980	0.456543	0.402585	0.510502	980	0.30308	0.217175	0.388984	880	-0.141802	-0.184389	-0.0992157	880	-0.213907	-0.267773	-0.160041	980	0.305922	0.255382	0.356462	980	0.351635	0.287183	0.416088
	900	-0.23994	-0.2853	-0.194581	900	-0.22213	-0.270682	-0.173578	1000	0.405792	0.344407	0.467178	1000	0.306181	0.249185	0.363176	900	-0.166832	-0.209861	-0.123804	900	-0.185283	-0.257067	-0.113499	1000	0.493746	0.439225	0.548267	1000	0.333798	0.248599	0.418997	900	-0.160839	-0.203414	-0.118264	900	-0.24029	-0.294843	-0.185738	1000	0.348417	0.298486	0.398347	1000	0.376311	0.312151	0.440471
	920	-0.263657	-0.309144	-0.21817	920	-0.261476	-0.309699	-0.213252	1020	0.386644	0.327404	0.445885	1020	0.307203	0.248912	0.365493	920	-0.203603	-0.24723	-0.159976	920	-0.165257	-0.241274	-0.0892387	1020	0.504151	0.449404	0.558897	1020	0.362518	0.27645	0.448586	920	-0.190787	-0.23307	-0.148504	920	-0.271429	-0.325874	-0.216983	1020	0.381174	0.331455	0.430893	1020	0.378299	0.31561	0.440987
	940	-0.29603	-0.341742	-0.250319	940	-0.288859	-0.338244	-0.239474	1040	0.35794	0.299995	0.415886	1040	0.306255	0.246734	0.365777	940	-0.243087	-0.287059	-0.199115	940	-0.16631	-0.245813	-0.086807	1040	0.480435	0.426092	0.534778	1040	0.36619	0.280119	0.452261	940	-0.228719	-0.270812	-0.186627	940	-0.304589	-0.358681	-0.250497	1040	0.384679	0.335509	0.433849	1040	0.359038	0.297834	0.420242
	960	-0.346697	-0.392039	-0.301356	960	-0.310466	-0.36256	-0.258371	1060	0.347881	0.290447	0.405315	1060	0.306889	0.246591	0.367187	960	-0.290199	-0.334075	-0.246323	960	-0.188188	-0.269617	-0.106759	1060	0.432592	0.379979	0.485206	1060	0.353264	0.267044	0.439485	960	-0.273088	-0.315043	-0.231133	960	-0.338954	-0.39331	-0.284598	1060	0.353925	0.305848	0.402001	1060	0.331558	0.271208	0.391909
	980	-0.408884	-0.453856	-0.363912	980	-0.335726	-0.390423	-0.281029	1080	0.35496	0.297817	0.412102	1080	0.312157	0.251665	0.372649	980	-0.342804	-0.3867	-0.298909	980	-0.228538	-0.310213	-0.146864	1080	0.385935	0.335099	0.436772	1080	0.330391	0.24253	0.418252	980	-0.31963	-0.361235	-0.278024	980	-0.373361	-0.427666	-0.319056	1080	0.30026	0.253279	0.347241	1080	0.300439	0.240221	0.360658
	1000	-0.467412	-0.513215	-0.421608	1000	-0.371902	-0.427515	-0.316288	1100	0.36554	0.308509	0.422572	1100	0.319498	0.259764	0.379231	1000	-0.39605	-0.440328	-0.351772	1000	-0.275542	-0.357096	-0.193989	1100	0.35646	0.30583	0.407089	1100	0.308198	0.21852	0.397877	1000	-0.36074	-0.402067	-0.319413	1000	-0.407354	-0.46131	-0.353397	1100	0.241301	0.194593	0.288009	1100	0.264412	0.204562	0.324262
	1020	-0.516749	-0.564816	-0.468682	1020	-0.4146	-0.469926	-0.359274	1120	0.359113	0.302267	0.415959	1120	0.320398	0.261367	0.37943	1020	-0.442888	-0.487865	-0.397911	1020	-0.320519	-0.403018	-0.23802	1120	0.339616	0.288087	0.391145	1120	0.284765	0.194382	0.375148	1020	-0.389524	-0.431534	-0.347513	1020	-0.431053	-0.485336	-0.37677	1120	0.182075	0.134641	0.229509	1120	0.238293	0.179162	0.297425
	1040	-0.557182	-0.60736	-0.507003	1040	-0.460327	-0.515205	-0.40545	1140	0.336815	0.280669	0.392961	1140	0.310774	0.251757	0.369791	1040	-0.473011	-0.51916	-0.426861	1040	-0.36779	-0.450779	-0.2848	1140	0.324486	0.272072	0.376899	1140	0.259124	0.166782	0.351465	1040	-0.404786	-0.447916	-0.361656	1040	-0.443413	-0.498487	-0.388339	1140	0.122442	0.0735635	0.171321	1140	0.223265	0.163489	0.283041
	1060	-0.584855	-0.636435	-0.533276	1060	-0.498935	-0.553682	-0.444189	1160	0.313955	0.257945	0.369965	1160	0.297773	0.239087	0.356458	1060	-0.492732	-0.540011	-0.445454	1060	-0.410859	-0.492369	-0.329349	1160	0.308419	0.255931	0.360908	1160	0.22299	0.129262	0.316718	1060	-0.405126	-0.449541	-0.360711	1060	-0.435708	-0.491665	-0.379751	1160	0.0679602	0.0180988	0.117822	1160	0.202148	0.140644	0.263652
	1080	-0.554688	-0.607725	-0.501651	1080	-0.488576	-0.544581	-0.432571	1180	0.29205	0.235236	0.348863	1180	0.290626	0.232371	0.34888	1080	-0.454072	-0.50279	-0.405354	1080	-0.344836	-0.425552	-0.26412	1180	0.300381	0.247935	0.352828	1180	0.181103	0.0889362	0.27327	1080	-0.34605	-0.392585	-0.299515	1080	-0.346497	-0.405564	-0.28743	1180	0.0288794	-0.0215946	0.0793533	1180	0.167617	0.104831	0.230403
	1100	-0.278238	-0.337674	-0.218802	1100	-0.269724	-0.33158	-0.207868	1200	0.265629	0.208061	0.323197	1200	0.291015	0.232151	0.349879	1100	-0.15058	-0.205854	-0.095306	1100	0.108977	0.0147408	0.203214	1200	0.30264	0.249825	0.355455	1200	0.144686	0.0547332	0.234638	1100	-0.0417804	-0.0950888	0.0115281	1100	0.0220082	-0.0469114	0.0909279	1200	0.0184248	-0.0324151	0.0692646	1200	0.142322	0.0786738	0.205969
	1120	0.407176	0.334797	0.479555	1120	0.314398	0.241454	0.387342	1220	0.240673	0.183103	0.298244	1220	0.285545	0.225797	0.345294	1120	0.555312	0.487184	0.623441	1120	0.986386	0.865304	1.10747	1220	0.303721	0.250166	0.357275	1220	0.114959	0.0261587	0.203758	1120	0.628462	0.562258	0.694665	1120	0.720889	0.635615	0.806163	1220	0.0310989	-0.0202758	0.0824735	1220	0.131215	0.0665007	0.19593
	1140	1.28513	1.20383	1.36643	1140	1.10052	1.02047	1.18057	1240	0.223093	0.166161	0.280026	1240	0.27246	0.212689	0.33223	1140	1.40061	1.32499	1.47622	1140	1.81166	1.67499	1.94834	1240	0.291949	0.23792	0.345978	1240	0.0923936	0.00371773	0.181069	1140	1.43473	1.36111	1.50835	1140	1.46176	1.36731	1.55622	1240	0.0575252	0.00505746	0.109993	1240	0.135043	0.0689304	0.201156
	1160	1.90654	1.82625	1.98683	1160	1.6971	1.61953	1.77468	1260	0.211935	0.155466	0.268405	1260	0.250859	0.191791	0.309926	1160	1.94229	1.87081	2.01378	1160	2.10138	1.96952	2.23325	1260	0.265631	0.211588	0.319674	1260	0.0804611	-0.00917445	0.170097	1160	1.95687	1.88695	2.02678	1160	1.85428	1.76359	1.94498	1260	0.0818446	0.02822	0.135469	1260	0.135404	0.0676667	0.203141
	1180	2.06841	1.99357	2.14324	1180	1.89685	1.82516	1.96854	1280	0.201188	0.143925	0.25845	1280	0.221059	0.163034	0.279083	1180	2.02351	1.95872	2.08829	1180	1.89498	1.77574	2.01422	1280	0.232092	0.177764	0.286419	1280	0.0707817	-0.0220496	0.163613	1180	2.04249	1.97989	2.10508	1180	1.84249	1.75985	1.92514	1280	0.101278	0.0466272	0.155928	1280	0.115177	0.0464343	0.18392
	1200	1.87701	1.80722	1.94679	1200	1.7698	1.7018	1.83781	1300	0.19468	0.136212	0.253149	1300	0.187593	0.129994	0.245192	1200	1.77857	1.71892	1.83822	1200	1.4784	1.36825	1.58856	1300	0.188971	0.134021	0.243921	1300	0.0497298	-0.0446026	0.144062	1200	1.81061	1.75316	1.86806	1200	1.57881	1.5034	1.65422	1300	0.119577	0.0645624	0.174592	1300	0.0847624	0.0168528	0.152672
	1220	1.50867	1.44338	1.57396	1220	1.46534	1.40012	1.53056	1320	0.195708	0.136717	0.254699	1320	0.167757	0.110007	0.225507	1220	1.3716	1.31579	1.4274	1220	1.01651	0.912742	1.12029	1320	0.147582	0.0923749	0.202789	1320	0.0181906	-0.075511	0.111892	1220	1.43527	1.38106	1.48948	1220	1.228	1.15694	1.29907	1320	0.138976	0.0838631	0.194089	1320	0.0667799	0.000215251	0.133345
	1240	1.09643	1.03422	1.15865	1240	1.10412	1.04203	1.1662	1340	0.19734	0.138225	0.256454	1340	0.169557	0.111479	0.227636	1240	0.950884	0.896672	1.0051	1240	0.591454	0.494676	0.688233	1340	0.122906	0.0677018	0.17811	1340	-0.00337226	-0.0949066	0.0881621	1240	1.04632	0.994803	1.09783	1240	0.891265	0.822051	0.960479	1340	0.160456	0.104968	0.215944	1340	0.0768182	0.00972148	0.143915
	1260	0.739211	0.679107	0.799315	1260	0.786933	0.726583	0.847283	1360	0.192725	0.134096	0.251353	1360	0.192145	0.133035	0.251254	1260	0.659929	0.604352	0.715505	1260	0.298493	0.205671	0.391315	1360	0.106347	0.0513517	0.161342	1360	-0.00237476	-0.0910667	0.0863172	1260	0.770238	0.719912	0.820564	1260	0.681791	0.612477	0.751105	1360	0.181248	0.125562	0.236934	1360	0.106427	0.0374964	0.175358
	1280	0.52834	0.468611	0.58807	1280	0.612469	0.552242	0.672695	1380	0.1879	0.12986	0.24594	1380	0.226337	0.16633	0.286343	1280	0.657795	0.596786	0.718804	1280	0.282911	0.184269	0.381552	1380	0.077858	0.0233926	0.132323	1380	0.0151859	-0.0738692	0.104241	1280	0.73612	0.683016	0.789225	1280	0.736694	0.663116	0.810272	1380	0.199864	0.144837	0.25489	1380	0.141603	0.0714041	0.211802
	1300	0.510424	0.447271	0.573576	1300	0.643197	0.581593	0.704801	1400	0.187659	0.128943	0.246375	1400	0.271335	0.210837	0.331834	1300	1.05318	0.982954	1.12341	1300	0.713943	0.596633	0.831254	1400	0.036666	-0.0171203	0.0904522	1400	0.0212504	-0.0713094	0.11381	1300	1.00537	0.944087	1.06665	1300	1.14642	1.06315	1.22969	1400	0.218601	0.164736	0.272466	1400	0.159908	0.0894333	0.230384

## Sheet: 4d
Fig. 4d				Mean	Mean - s.e.m.	Mean + s.e.m.
VS	Perf. (fraction correct)	Last loc.	Stay	0.897741	0.887287	0.908195
			Switch	0.863962	0.852112	0.875812
		First freq.	Stay	0.878916	0.869419	0.888413
			Switch	0.21875	0.206731	0.230769
		Second freq.	Stay	0.854918	0.844831	0.865005
			Switch	0.474244	0.459959	0.488528
		Third freq.	Stay	0.929372	0.920789	0.937955
			Switch	0.690395	0.674846	0.705945
		Last freq	Stay	0.945205	0.937814	0.952597
			Switch	0.844444	0.832648	0.856241
	Cue DA (z-score)	Last loc.	Stay	1.47755	1.41184	1.54326
			Switch	1.55432	1.49319	1.61546
		First freq.	Stay	1.93191	1.87258	1.99123
			Switch	1.22352	1.10489	1.34214
		Second freq.	Stay	2.51582	2.45923	2.57242
			Switch	1.40261	1.32615	1.47908
		Third freq.	Stay	2.16173	2.0948	2.22866
			Switch	1.05391	0.973463	1.13435
		Last freq	Stay	1.89412	1.8375	1.95074
			Switch	1.04672	0.98014	1.1133
	Out. DA (z-score)	Last loc.	Stay	1.52785	1.4538	1.60191
			Switch	1.59673	1.52055	1.6729
		First freq.	Stay	3.8889	3.83564	3.94215
			Switch	4.03752	3.91932	4.15572
		Second freq.	Stay	2.44603	2.38458	2.50747
			Switch	3.59853	3.52011	3.67694
		Third freq.	Stay	1.59826	1.53178	1.66474
			Switch	2.56255	2.47977	2.64533
		Last freq	Stay	1.2508	1.18974	1.31187
			Switch	1.71529	1.6453	1.78527

## Sheet: 4e
Fig. 4e				Mean	Mean - s.e.m.	Mean + s.e.m.
DMS	Perf. (fraction correct)	Last loc.	Stay	0.882716	0.870066	0.895366
			Switch	0.859133	0.845435	0.872831
		First freq.	Stay	0.855521	0.844221	0.866821
			Switch	0.187629	0.175087	0.200171
		Second freq.	Stay	0.89432	0.883139	0.905501
			Switch	0.452163	0.434133	0.470193
		Third freq.	Stay	0.904943	0.894495	0.915391
			Switch	0.624204	0.606906	0.641501
		Last freq	Stay	0.971168	0.964645	0.977692
			Switch	0.860395	0.846884	0.873906
	Cue DA (z-score)	Last loc.	Stay	1.29012	1.19604	1.3842
			Switch	1.22154	1.12891	1.31418
		First freq.	Stay	1.4949	1.41992	1.56989
			Switch	1.09532	0.939197	1.25144
		Second freq.	Stay	1.22027	1.14869	1.29186
			Switch	0.837195	0.728002	0.946388
		Third freq.	Stay	1.85161	1.77377	1.92946
			Switch	0.992261	0.89566	1.08886
		Last freq	Stay	1.45405	1.36582	1.54227
			Switch	0.892267	0.804694	0.97984
	Out. DA (z-score)	Last loc.	Stay	0.0404007	-0.0204738	0.101275
			Switch	0.0779143	0.0198242	0.136004
		First freq.	Stay	0.645276	0.594086	0.696466
			Switch	0.572878	0.436514	0.709243
		Second freq.	Stay	0.342626	0.291765	0.393487
			Switch	0.469458	0.398178	0.540738
		Third freq.	Stay	0.237003	0.185593	0.288412
			Switch	0.522745	0.461029	0.58446
		Last freq	Stay	-0.132207	-0.187707	-0.0767066
			Switch	0.0148892	-0.0487032	0.0784816

## Sheet: 4f
Fig. 4f				Mean	Mean - s.e.m.	Mean + s.e.m.
DLS	Perf. (fraction correct)	Last loc.	Stay	0.842832	0.827694	0.857971
			Switch	0.856899	0.842434	0.871365
		First freq.	Stay	0.820933	0.807309	0.834557
			Switch	0.262233	0.246643	0.277823
		Second freq.	Stay	0.828229	0.814456	0.842002
			Switch	0.537949	0.519745	0.556154
		Third freq.	Stay	0.877219	0.864587	0.889851
			Switch	0.620896	0.602138	0.639653
		Last freq	Stay	0.943299	0.933704	0.952894
			Switch	0.809524	0.793316	0.825731
	Cue DA (z-score)	Last loc.	Stay	0.85649	0.775396	0.937584
			Switch	1.09093	1.01228	1.16959
		First freq.	Stay	0.757678	0.684307	0.831048
			Switch	0.870038	0.747537	0.99254
		Second freq.	Stay	0.906134	0.834429	0.977839
			Switch	1.04878	0.963438	1.13411
		Third freq.	Stay	0.796302	0.722491	0.870113
			Switch	0.738019	0.648544	0.827493
		Last freq	Stay	0.746438	0.669486	0.82339
			Switch	0.875329	0.794193	0.956465
	Out. DA (z-score)	Last loc.	Stay	1.43234	1.33101	1.53367
			Switch	1.62507	1.53152	1.71861
		First freq.	Stay	4.09914	4.01942	4.17885
			Switch	4.19921	4.05691	4.34151
		Second freq.	Stay	2.58753	2.49792	2.67713
			Switch	3.27612	3.17459	3.37764
		Third freq.	Stay	2.1998	2.10179	2.29781
			Switch	2.79853	2.68666	2.9104
		Last freq	Stay	0.943762	0.856496	1.03103
			Switch	1.59198	1.49261	1.69136
