# Supplementary material for: Striatal dopamine signals reflect perceived cue–action–outcome associations in mice
Source: Nat Neurosci. 2024 Jan 30;27(4):747–57. doi: 10.1038/s41593-023-01567-2 (PMC11001585; doi:10.1038/s41593-023-01567-2)
Supplement: Supplementary file 7 — Statistical source data. [file 41593_2023_1567_MOESM7_ESM.xlsx]

## Sheet: 5a
Fig. 5a top	VS
	Loc.																								Freq.																								Freq. rev.
	Error												Correct												Error												Correct												Error
	Nov.				Int.				Exp.				Nov.				Int.				Exp.				Nov.				Int.				Exp.				Nov.				Int.				Exp.				Nov.
	Time from out. (ms)	Mean (z-score)	Mean - s.e.m. (z-score)	Mean + s.e.m. (z-score)	Time from out. (ms)	Mean (z-score)	Mean - s.e.m. (z-score)	Mean + s.e.m. (z-score)	Time from out. (ms)	Mean (z-score)	Mean - s.e.m. (z-score)	Mean + s.e.m. (z-score)	Time from out. (ms)	Mean (z-score)	Mean - s.e.m. (z-score)	Mean + s.e.m. (z-score)	Time from out. (ms)	Mean (z-score)	Mean - s.e.m. (z-score)	Mean + s.e.m. (z-score)	Time from out. (ms)	Mean (z-score)	Mean - s.e.m. (z-score)	Mean + s.e.m. (z-score)	Time from out. (ms)	Mean (z-score)	Mean - s.e.m. (z-score)	Mean + s.e.m. (z-score)	Time from out. (ms)	Mean (z-score)	Mean - s.e.m. (z-score)	Mean + s.e.m. (z-score)	Time from out. (ms)	Mean (z-score)	Mean - s.e.m. (z-score)	Mean + s.e.m. (z-score)	Time from out. (ms)	Mean (z-score)	Mean - s.e.m. (z-score)	Mean + s.e.m. (z-score)	Time from out. (ms)	Mean (z-score)	Mean - s.e.m. (z-score)	Mean + s.e.m. (z-score)	Time from out. (ms)	Mean (z-score)	Mean - s.e.m. (z-score)	Mean + s.e.m. (z-score)	Time from out. (ms)
	0				0				0				0				0				0				0				0				0				0				0				0				0
	20				20				20				20				20				20				20				20				20				20				20				20				20
	40				40				40				40				40				40				40				40				40				40				40				40				40
	60				60				60				60				60				60				60				60				60				60				60				60				60
	80				80				80				80				80				80				80				80				80				80				80				80				80
	100				100				100				100				100				100				100				100				100				100				100				100				100
	120				120				120				120				120				120				120				120				120				120				120				120				120
	140				140				140				140				140				140				140				140				140				140				140				140				140
	160	1.13665	0.926885	1.34641	160	-0.122092	-0.32762	0.0834356	160	-0.222406	-0.428932	-0.01588	160	1.64943	1.45774	1.84112	160	0.684264	0.573895	0.794633	160	0.805924	0.695781	0.916067	160	0.477063	0.154827	0.799299	160	0.239082	-0.0227443	0.500908	160	-0.120204	-0.347225	0.106818	160	0.808571	0.600294	1.01685	160	0.758083	0.628649	0.887517	160	0.855225	0.726381	0.984069	160
	180	0.808504	0.613049	1.00396	180	-0.294562	-0.510485	-0.078639	180	-0.412186	-0.626871	-0.1975	180	1.69468	1.53178	1.85758	180	0.801055	0.716815	0.885296	180	0.83085	0.728493	0.933208	180	0.218174	-0.107446	0.543795	180	0.013895	-0.244418	0.272208	180	-0.32928	-0.560581	-0.0979789	180	0.934832	0.772543	1.09712	180	0.84987	0.751694	0.948046	180	0.84689	0.718449	0.97533	180
	200	0.48284	0.298747	0.666933	200	-0.472146	-0.695381	-0.248911	200	-0.603583	-0.824311	-0.382855	200	1.85754	1.71578	1.99931	200	1.01472	0.958368	1.07106	200	0.905414	0.811293	0.999536	200	-0.0449046	-0.371966	0.282156	200	-0.224399	-0.480017	0.0312186	200	-0.540139	-0.774496	-0.305782	200	1.21453	1.08855	1.3405	200	1.03131	0.947964	1.11465	200	0.865759	0.741233	0.990284	200
	220	0.177227	0.00215678	0.352298	220	-0.64642	-0.873166	-0.419675	220	-0.786317	-1.00972	-0.562911	220	2.14222	2.0142	2.27024	220	1.29928	1.24259	1.35596	220	1.03141	0.941642	1.12118	220	-0.291567	-0.619118	0.035984	220	-0.453636	-0.706878	-0.200394	220	-0.735033	-0.971016	-0.499049	220	1.63424	1.49013	1.77834	220	1.28944	1.18414	1.39473	220	0.922509	0.801075	1.04394	220
	240	-0.102326	-0.269761	0.0651087	240	-0.810775	-1.03785	-0.583696	240	-0.957067	-1.17997	-0.734162	240	2.50489	2.38354	2.62625	240	1.59975	1.51264	1.68687	240	1.18733	1.0952	1.27945	240	-0.515468	-0.843069	-0.187867	240	-0.665592	-0.915589	-0.415595	240	-0.90429	-1.14516	-0.663423	240	2.11521	1.90806	2.32236	240	1.5774	1.43041	1.7244	240	1.01173	0.887662	1.1358	240
	260	-0.352169	-0.513337	-0.191002	260	-0.960296	-1.18616	-0.73443	260	-1.1118	-1.33173	-0.891869	260	2.87187	2.75109	2.99266	260	1.8645	1.7473	1.98169	260	1.34232	1.24132	1.44333	260	-0.715557	-1.0423	-0.388818	260	-0.858766	-1.10447	-0.613064	260	-1.04314	-1.29353	-0.79275	260	2.55484	2.28862	2.82105	260	1.84113	1.65813	2.02413	260	1.11675	0.985329	1.24817	260
	280	-0.573155	-0.729438	-0.416872	280	-1.09412	-1.31853	-0.869708	280	-1.25182	-1.46778	-1.03586	280	3.18532	3.06356	3.30707	280	2.06892	1.93424	2.2036	280	1.46655	1.35838	1.57472	280	-0.892662	-1.21661	-0.568713	280	-1.03011	-1.27193	-0.788294	280	-1.1675	-1.42677	-0.908233	280	2.88057	2.58126	3.17989	280	2.03998	1.8386	2.24136	280	1.21619	1.07734	1.35504	280
	300	-0.766308	-0.918913	-0.613703	300	-1.21354	-1.43629	-0.990793	300	-1.37293	-1.58492	-1.16093	300	3.42835	3.30748	3.54922	300	2.21472	2.07439	2.35504	300	1.53962	1.42729	1.65195	300	-1.04532	-1.3663	-0.72435	300	-1.18107	-1.41967	-0.942464	300	-1.27642	-1.54317	-1.00966	300	3.07929	2.77752	3.38106	300	2.16265	1.95919	2.36611	300	1.2873	1.14172	1.43288	300
	320	-0.936003	-1.08514	-0.786871	320	-1.31699	-1.53777	-1.09621	320	-1.47281	-1.68065	-1.26496	320	3.61146	3.49326	3.72966	320	2.31851	2.1779	2.45911	320	1.56594	1.44967	1.68221	320	-1.17821	-1.49598	-0.860432	320	-1.31146	-1.54634	-1.07658	320	-1.37192	-1.64314	-1.1007	320	3.1907	2.90424	3.47716	320	2.22314	2.0247	2.42158	320	1.32303	1.17031	1.47574	320
	340	-1.08214	-1.22775	-0.936528	340	-1.40054	-1.61854	-1.18254	340	-1.55135	-1.75367	-1.34902	340	3.75491	3.63905	3.87077	340	2.39005	2.24877	2.53134	340	1.56166	1.43941	1.68391	340	-1.29156	-1.60568	-0.977438	340	-1.42112	-1.65126	-1.19098	340	-1.44743	-1.72114	-1.17373	340	3.25035	2.98106	3.51965	340	2.2448	2.04991	2.43968	340	1.32863	1.16848	1.48878	340
	360	-1.20546	-1.34736	-1.06355	360	-1.46624	-1.68022	-1.25226	360	-1.60905	-1.80393	-1.41417	360	3.8616	3.74467	3.97854	360	2.42445	2.28118	2.56772	360	1.54006	1.41222	1.6679	360	-1.38318	-1.69333	-1.07303	360	-1.50798	-1.73166	-1.2843	360	-1.5006	-1.77586	-1.22535	360	3.26526	3.00725	3.52328	360	2.23637	2.04014	2.43261	360	1.3174	1.15031	1.48449	360
	380	-1.3054	-1.44286	-1.16794	380	-1.5166	-1.72479	-1.3084	380	-1.64344	-1.82909	-1.45779	380	3.9182	3.79678	4.03963	380	2.4259	2.28047	2.57133	380	1.50727	1.37478	1.63977	380	-1.45409	-1.75799	-1.15019	380	-1.57122	-1.7858	-1.35664	380	-1.52959	-1.80426	-1.25492	380	3.23674	2.98533	3.48814	380	2.20379	2.00277	2.40482	380	1.30412	1.13268	1.47556	380
	400	-1.38366	-1.51539	-1.25193	400	-1.55075	-1.75142	-1.35007	400	-1.65374	-1.82775	-1.47974	400	3.91319	3.78668	4.03971	400	2.40094	2.25487	2.547	400	1.46936	1.33293	1.6058	400	-1.50101	-1.79786	-1.20416	400	-1.60793	-1.81054	-1.40531	400	-1.53866	-1.80775	-1.26957	400	3.17426	2.92712	3.4214	400	2.15022	1.94352	2.35692	400	1.29554	1.12219	1.46889	400
	420	-1.43706	-1.56208	-1.31204	420	-1.56535	-1.75628	-1.37443	420	-1.6409	-1.80099	-1.48082	420	3.84571	3.71499	3.97642	420	2.35372	2.20956	2.49787	420	1.42768	1.28765	1.5677	420	-1.52437	-1.81118	-1.23755	420	-1.62146	-1.80679	-1.43613	420	-1.52022	-1.77882	-1.26163	420	3.08874	2.84532	3.33217	420	2.07903	1.86632	2.29175	420	1.27931	1.10469	1.45392	420
	440	-1.46483	-1.58233	-1.34733	440	-1.56208	-1.74164	-1.38252	440	-1.60208	-1.74872	-1.45543	440	3.73092	3.59705	3.86478	440	2.28703	2.14555	2.4285	440	1.38101	1.23831	1.52372	440	-1.52212	-1.79561	-1.24862	440	-1.60755	-1.77255	-1.44255	440	-1.46866	-1.71469	-1.22262	440	2.9843	2.74006	3.22854	440	1.99082	1.7723	2.20934	440	1.24818	1.07241	1.42395	440
	460	-1.46883	-1.57834	-1.35933	460	-1.5434	-1.71058	-1.37622	460	-1.5408	-1.67504	-1.40657	460	3.59066	3.45391	3.72742	460	2.20456	2.06466	2.34446	460	1.32791	1.18493	1.47089	460	-1.49647	-1.75228	-1.24065	460	-1.56662	-1.71039	-1.42285	460	-1.39113	-1.62564	-1.15661	460	2.8607	2.613	3.1084	460	1.89649	1.67201	2.12098	460	1.20697	1.03013	1.38381	460
	480	-1.45316	-1.55474	-1.35158	480	-1.51263	-1.66619	-1.35908	480	-1.46875	-1.59161	-1.34588	480	3.44222	3.30145	3.58299	480	2.11105	1.97199	2.25012	480	1.27528	1.13331	1.41726	480	-1.44888	-1.68523	-1.21253	480	-1.50848	-1.63305	-1.38391	480	-1.29449	-1.51843	-1.07054	480	2.72863	2.47807	2.97919	480	1.80339	1.57327	2.0335	480	1.16852	0.990351	1.34669	480
	500	-1.41906	-1.51376	-1.32436	500	-1.46773	-1.60674	-1.32873	500	-1.3902	-1.50157	-1.27883	500	3.29264	3.14752	3.43777	500	2.01971	1.88152	2.1579	500	1.22968	1.08872	1.37064	500	-1.38421	-1.60019	-1.16822	500	-1.4324	-1.54267	-1.32214	500	-1.18615	-1.39987	-0.972436	500	2.60095	2.35045	2.85146	500	1.71854	1.48273	1.95435	500	1.13714	0.956708	1.31757	500
	520	-1.36725	-1.45639	-1.27812	520	-1.40879	-1.5322	-1.28539	520	-1.30493	-1.40486	-1.20501	520	3.14107	2.99144	3.29071	520	1.93102	1.79339	2.06865	520	1.18882	1.04774	1.32989	520	-1.30759	-1.50252	-1.11266	520	-1.34049	-1.4418	-1.23917	520	-1.07412	-1.27578	-0.872455	520	2.48039	2.23094	2.72985	520	1.63796	1.39604	1.87987	520	1.11117	0.928841	1.29351	520
	540	-1.30232	-1.38687	-1.21777	540	-1.33833	-1.44537	-1.23129	540	-1.2152	-1.30597	-1.12443	540	2.98174	2.82782	3.13566	540	1.84492	1.7083	1.98154	540	1.14819	1.00621	1.29018	540	-1.22476	-1.39846	-1.05106	540	-1.23887	-1.33704	-1.14069	540	-0.965095	-1.15468	-0.775505	540	2.36221	2.11284	2.61157	540	1.55601	1.30767	1.80435	540	1.08091	0.897335	1.26449	540
	560	-1.22886	-1.30947	-1.14825	560	-1.26219	-1.35351	-1.17087	560	-1.12525	-1.20977	-1.04072	560	2.81157	2.65369	2.96944	560	1.75681	1.62231	1.89131	560	1.10205	0.9597	1.24441	560	-1.13864	-1.29331	-0.983959	560	-1.14072	-1.24141	-1.04002	560	-0.858118	-1.03607	-0.680168	560	2.2393	1.98941	2.48919	560	1.47159	1.21695	1.72624	560	1.04117	0.856796	1.22555	560
	580	-1.15035	-1.22772	-1.07298	580	-1.18164	-1.25811	-1.10516	580	-1.04065	-1.12119	-0.960103	580	2.63455	2.473	2.79611	580	1.66927	1.53743	1.80111	580	1.05416	0.912959	1.19537	580	-1.05148	-1.19007	-0.912887	580	-1.04492	-1.15167	-0.93817	580	-0.755811	-0.922452	-0.589171	580	2.11025	1.86016	2.36035	580	1.3893	1.12975	1.64885	580	0.997723	0.81187	1.18358	580
	600	-1.06767	-1.14248	-0.992855	600	-1.09843	-1.16235	-1.0345	600	-0.957064	-1.03552	-0.878613	600	2.46017	2.29553	2.62481	600	1.58488	1.45484	1.71492	600	1.01005	0.869977	1.15013	600	-0.966529	-1.09	-0.843057	600	-0.949898	-1.06162	-0.838181	600	-0.658204	-0.814631	-0.501777	600	1.98194	1.73139	2.23249	600	1.31243	1.04996	1.5749	600	0.958586	0.771105	1.14607	600
	620	-0.986532	-1.05912	-0.913948	620	-1.02069	-1.07438	-0.967003	620	-0.880168	-0.958526	-0.801811	620	2.29482	2.1276	2.46204	620	1.51131	1.38142	1.6412	620	0.972728	0.833341	1.11212	620	-0.886083	-0.994765	-0.777401	620	-0.854661	-0.968983	-0.74034	620	-0.56414	-0.713877	-0.414403	620	1.8627	1.61535	2.11005	620	1.24237	0.978841	1.50589	620	0.923697	0.735238	1.11216	620
	640	-0.908951	-0.979277	-0.838625	640	-0.949442	-0.995416	-0.903468	640	-0.810738	-0.890127	-0.731349	640	2.13903	1.96976	2.3083	640	1.44594	1.31564	1.57623	640	0.937005	0.79829	1.07572	640	-0.811977	-0.908839	-0.715114	640	-0.770377	-0.887318	-0.653436	640	-0.483863	-0.630163	-0.337562	640	1.7544	1.5135	1.9953	640	1.17717	0.914544	1.43979	640	0.891586	0.70339	1.07978	640
	660	-0.837453	-0.905341	-0.769565	660	-0.882994	-0.924014	-0.841973	660	-0.752568	-0.83298	-0.672156	660	1.99067	1.8196	2.16173	660	1.38391	1.2543	1.51352	660	0.899447	0.761366	1.03753	660	-0.742489	-0.830061	-0.654916	660	-0.697831	-0.818333	-0.57733	660	-0.422469	-0.566656	-0.278283	660	1.64988	1.4147	1.88505	660	1.11469	0.854306	1.37507	660	0.859213	0.673428	1.045	660
	680	-0.772296	-0.837464	-0.707128	680	-0.822635	-0.861074	-0.784196	680	-0.703083	-0.786373	-0.619793	680	1.85154	1.67866	2.02441	680	1.32396	1.19507	1.45286	680	0.855804	0.718293	0.993316	680	-0.679093	-0.760678	-0.597509	680	-0.635131	-0.759365	-0.510897	680	-0.377534	-0.517948	-0.237121	680	1.54876	1.31612	1.7814	680	1.05602	0.799954	1.31209	680	0.827816	0.646099	1.00953	680
	700	-0.712619	-0.774821	-0.650416	700	-0.767282	-0.805017	-0.729547	700	-0.662251	-0.749422	-0.57508	700	1.72106	1.54689	1.89524	700	1.26807	1.14051	1.39563	700	0.811402	0.675023	0.947782	700	-0.62267	-0.700927	-0.544412	700	-0.575099	-0.700222	-0.449976	700	-0.337909	-0.473699	-0.202119	700	1.45505	1.22028	1.68983	700	1.00473	0.753138	1.25631	700	0.802211	0.624347	0.980076	700
	720	-0.656554	-0.715944	-0.597165	720	-0.719338	-0.757421	-0.681255	720	-0.629671	-0.720417	-0.538925	720	1.60238	1.42792	1.77684	720	1.21683	1.09055	1.34311	720	0.774415	0.64096	0.907869	720	-0.57188	-0.648469	-0.495291	720	-0.524557	-0.649264	-0.39985	720	-0.306496	-0.435898	-0.177093	720	1.36934	1.13204	1.60664	720	0.960016	0.713092	1.20694	720	0.779133	0.605833	0.952432	720
	740	-0.606208	-0.66308	-0.549337	740	-0.678728	-0.717877	-0.639579	740	-0.602845	-0.697153	-0.508536	740	1.49903	1.32524	1.67282	740	1.17156	1.04642	1.29669	740	0.744879	0.616024	0.873734	740	-0.524265	-0.599549	-0.44898	740	-0.487421	-0.611557	-0.363285	740	-0.285504	-0.407613	-0.163396	740	1.29673	1.06112	1.53234	740	0.919721	0.677759	1.16168	740	0.75592	0.587004	0.924837	740
	760	-0.56077	-0.614975	-0.506565	760	-0.644176	-0.68402	-0.604333	760	-0.582429	-0.678756	-0.486102	760	1.41001	1.2373	1.58273	760	1.13113	1.00736	1.25489	760	0.720348	0.59728	0.843416	760	-0.481942	-0.555829	-0.408054	760	-0.459532	-0.581485	-0.337579	760	-0.275159	-0.387838	-0.162481	760	1.23346	1.00297	1.46395	760	0.884136	0.648115	1.12016	760	0.731343	0.5676	0.895087	760
	780	-0.520969	-0.572787	-0.469152	780	-0.614955	-0.654952	-0.574957	780	-0.563348	-0.660639	-0.466057	780	1.33289	1.16203	1.50374	780	1.09286	0.970884	1.21483	780	0.695725	0.578338	0.813112	780	-0.443469	-0.515919	-0.371018	780	-0.43846	-0.558189	-0.31873	780	-0.277424	-0.381619	-0.17323	780	1.17683	0.951327	1.40234	780	0.855446	0.625863	1.08503	780	0.709329	0.553002	0.865655	780
	800	-0.485881	-0.535661	-0.4361	800	-0.591343	-0.631599	-0.551088	800	-0.54245	-0.641102	-0.443798	800	1.26275	1.09466	1.43085	800	1.05629	0.937384	1.17519	800	0.669541	0.55781	0.781273	800	-0.412267	-0.482634	-0.341901	800	-0.424159	-0.542198	-0.306119	800	-0.286361	-0.384073	-0.188648	800	1.1258	0.900054	1.35155	800	0.835144	0.612377	1.05791	800	0.693745	0.546191	0.8413	800
	820	-0.456099	-0.504142	-0.408055	820	-0.573065	-0.614527	-0.531603	820	-0.52282	-0.622996	-0.422644	820	1.19932	1.03433	1.36432	820	1.02364	0.908002	1.13927	820	0.644725	0.538546	0.750903	820	-0.390649	-0.458747	-0.322552	820	-0.416938	-0.531907	-0.301969	820	-0.29169	-0.386229	-0.197151	820	1.0849	0.854528	1.31527	820	0.826951	0.611844	1.04206	820	0.686489	0.547046	0.825932	820
	840	-0.42861	-0.474952	-0.382268	840	-0.555271	-0.598299	-0.512244	840	-0.512516	-0.613133	-0.411899	840	1.14699	0.985282	1.30871	840	0.998414	0.885978	1.11085	840	0.627772	0.526662	0.728881	840	-0.37695	-0.442905	-0.310995	840	-0.419637	-0.531371	-0.307903	840	-0.292515	-0.385159	-0.19987	840	1.0585	0.824966	1.29204	840	0.826855	0.620905	1.0328	840	0.681999	0.549645	0.814354	840
	860	-0.406243	-0.451286	-0.3612	860	-0.541101	-0.585325	-0.496877	860	-0.506624	-0.606266	-0.406983	860	1.11027	0.952649	1.26789	860	0.979676	0.870867	1.08848	860	0.620781	0.524757	0.716805	860	-0.370555	-0.435413	-0.305697	860	-0.424136	-0.532945	-0.315326	860	-0.294759	-0.384862	-0.204656	860	1.0423	0.812328	1.27228	860	0.830514	0.634215	1.02681	860	0.675446	0.548429	0.802464	860
	880	-0.386092	-0.430237	-0.341947	880	-0.528837	-0.575008	-0.482666	880	-0.5013	-0.599941	-0.402659	880	1.08564	0.932556	1.23872	880	0.968511	0.864706	1.07232	880	0.624673	0.533952	0.715394	880	-0.370517	-0.433347	-0.307688	880	-0.432377	-0.539361	-0.325392	880	-0.297949	-0.38682	-0.209078	880	1.03628	0.813843	1.25872	880	0.835776	0.648401	1.02315	880	0.672105	0.550278	0.793932	880
	900	-0.367011	-0.410741	-0.323282	900	-0.518559	-0.566878	-0.47024	900	-0.496934	-0.593754	-0.400114	900	1.06826	0.919333	1.21719	900	0.961813	0.863147	1.06048	900	0.633956	0.548436	0.719477	900	-0.371462	-0.430672	-0.312252	900	-0.441188	-0.546768	-0.335608	900	-0.299614	-0.389197	-0.210031	900	1.0356	0.817642	1.25356	900	0.847512	0.667982	1.02704	900	0.678136	0.562135	0.794137	900
	920	-0.348156	-0.391871	-0.304441	920	-0.511402	-0.561032	-0.461772	920	-0.498405	-0.593071	-0.403739	920	1.05383	0.908528	1.19913	920	0.960773	0.867608	1.05394	920	0.647018	0.565405	0.728632	920	-0.375069	-0.43016	-0.319977	920	-0.449638	-0.554854	-0.344422	920	-0.306164	-0.395285	-0.217043	920	1.04894	0.832883	1.265	920	0.861321	0.690404	1.03224	920	0.694643	0.586289	0.802998	920
	940	-0.332469	-0.376372	-0.288565	940	-0.509027	-0.559021	-0.459033	940	-0.500196	-0.592953	-0.407439	940	1.04413	0.902183	1.18609	940	0.96434	0.876277	1.0524	940	0.664387	0.586181	0.742593	940	-0.379415	-0.430949	-0.327881	940	-0.453132	-0.558423	-0.34784	940	-0.315232	-0.40297	-0.227495	940	1.07509	0.860068	1.29012	940	0.881563	0.720953	1.04217	940	0.716852	0.615836	0.817867	940
	960	-0.320333	-0.364506	-0.27616	960	-0.507762	-0.558064	-0.45746	960	-0.500254	-0.593228	-0.40728	960	1.04401	0.905347	1.18268	960	0.971464	0.887844	1.05508	960	0.68765	0.612101	0.7632	960	-0.379638	-0.430327	-0.328949	960	-0.452342	-0.557439	-0.347245	960	-0.326215	-0.412478	-0.239951	960	1.10072	0.889439	1.31199	960	0.903944	0.753454	1.05443	960	0.740866	0.645401	0.836331	960
	980	-0.311971	-0.35676	-0.267182	980	-0.503723	-0.5538	-0.453646	980	-0.497605	-0.591495	-0.403714	980	1.05381	0.918138	1.18948	980	0.983736	0.903292	1.06418	980	0.717176	0.644138	0.790214	980	-0.376677	-0.429763	-0.323591	980	-0.451104	-0.556482	-0.345726	980	-0.330909	-0.416672	-0.245145	980	1.1238	0.92057	1.32702	980	0.922798	0.780145	1.06545	980	0.76592	0.673507	0.858333	980
Fig. 5a bottom				z-score
				Mean	Mean - s.e.m.	Mean + s.e.m.
VS	Correct	Loc.	Nov.	4.38324	4.23971	4.52677
			Int.	2.76975	2.57722	2.96227
			Exp.	1.78219	1.65009	1.91428
		Freq.	Nov.	3.79463	3.53772	4.05153
			Int.	2.57778	2.3221	2.83347
			Exp.	1.37923	1.14473	1.61373
		Freq. rev.	Nov.	4.47559	3.85031	5.10087
			Int.	3.02654	2.84663	3.20645
			Exp.	1.65821	1.5059	1.81052
	Error	Loc.	Nov.	-1.66142	-1.76074	-1.56211
			Int.	-1.60349	-1.77175	-1.43522
			Exp.	-1.44155	-1.54703	-1.33606
		Freq.	Nov.	-1.5902	-1.84163	-1.33878
			Int.	-1.55118	-1.68838	-1.41399
			Exp.	-1.1511	-1.39057	-0.911623
		Freq. rev.	Nov.	-1.64258	-1.81594	-1.46923
			Int.	-1.8061	-1.96536	-1.64684
			Exp.	-1.73174	-1.86487	-1.59862
[truncated: 23 more columns]

## Sheet: 5b
Fig. 5b top	DMS
	Loc.																								Freq.																								Freq. rev.
	Error												Correct												Error												Correct												Error
	Nov.				Int.				Exp.				Nov.				Int.				Exp.				Nov.				Int.				Exp.				Nov.				Int.				Exp.				Nov.
	Time from out. (ms)	Mean (z-score)	Mean - s.e.m. (z-score)	Mean + s.e.m. (z-score)	Time from out. (ms)	Mean (z-score)	Mean - s.e.m. (z-score)	Mean + s.e.m. (z-score)	Time from out. (ms)	Mean (z-score)	Mean - s.e.m. (z-score)	Mean + s.e.m. (z-score)	Time from out. (ms)	Mean (z-score)	Mean - s.e.m. (z-score)	Mean + s.e.m. (z-score)	Time from out. (ms)	Mean (z-score)	Mean - s.e.m. (z-score)	Mean + s.e.m. (z-score)	Time from out. (ms)	Mean (z-score)	Mean - s.e.m. (z-score)	Mean + s.e.m. (z-score)	Time from out. (ms)	Mean (z-score)	Mean - s.e.m. (z-score)	Mean + s.e.m. (z-score)	Time from out. (ms)	Mean (z-score)	Mean - s.e.m. (z-score)	Mean + s.e.m. (z-score)	Time from out. (ms)	Mean (z-score)	Mean - s.e.m. (z-score)	Mean + s.e.m. (z-score)	Time from out. (ms)	Mean (z-score)	Mean - s.e.m. (z-score)	Mean + s.e.m. (z-score)	Time from out. (ms)	Mean (z-score)	Mean - s.e.m. (z-score)	Mean + s.e.m. (z-score)	Time from out. (ms)	Mean (z-score)	Mean - s.e.m. (z-score)	Mean + s.e.m. (z-score)	Time from out. (ms)
	0				0				0				0				0				0				0				0				0				0				0				0				0
	20				20				20				20				20				20				20				20				20				20				20				20				20
	40				40				40				40				40				40				40				40				40				40				40				40				40
	60				60				60				60				60				60				60				60				60				60				60				60				60
	80				80				80				80				80				80				80				80				80				80				80				80				80
	100				100				100				100				100				100				100				100				100				100				100				100				100
	120				120				120				120				120				120				120				120				120				120				120				120				120
	140				140				140				140				140				140				140				140				140				140				140				140				140
	160	0.815386	0.654415	0.976358	160	-0.0472759	-0.148413	0.0538608	160	-0.0164126	-0.160596	0.127771	160	0.821369	0.649461	0.993278	160	0.111934	0.0269563	0.196911	160	0.0372565	-0.0528369	0.12735	160	0.0508217	-0.18103	0.282673	160	0.0134649	-0.108668	0.135598	160	-0.10267	-0.331057	0.125716	160	0.117151	-0.0333872	0.267688	160	-0.0723888	-0.17174	0.0269619	160	-0.0280376	-0.120557	0.0644815	160
	180	0.665913	0.503724	0.828102	180	-0.157214	-0.264823	-0.0496044	180	-0.0966293	-0.259231	0.0659727	180	0.718417	0.55176	0.885074	180	0.0686287	-0.00796038	0.145218	180	-0.0272195	-0.121052	0.0666131	180	-0.0452409	-0.302192	0.21171	180	-0.105958	-0.23925	0.0273341	180	-0.19445	-0.432699	0.0437981	180	0.0819508	-0.0642266	0.228128	180	-0.127268	-0.223404	-0.0311322	180	-0.123615	-0.218937	-0.0282931	180
	200	0.506591	0.340493	0.672688	200	-0.271283	-0.387457	-0.15511	200	-0.173395	-0.359961	0.0131717	200	0.643787	0.48376	0.803813	200	0.0561405	-0.0109742	0.123255	200	-0.0666379	-0.160965	0.0276889	200	-0.152446	-0.433296	0.128405	200	-0.226042	-0.372752	-0.0793331	200	-0.255931	-0.512977	0.0011145	200	0.0935949	-0.0391344	0.226324	200	-0.145064	-0.23613	-0.0539978	200	-0.207898	-0.302419	-0.113377	200
	220	0.328744	0.158117	0.499371	220	-0.397893	-0.522505	-0.273281	220	-0.272573	-0.479985	-0.0651618	220	0.605563	0.45499	0.756135	220	0.076309	0.0165664	0.136052	220	-0.0810298	-0.174862	0.012803	220	-0.273299	-0.574029	0.0274308	220	-0.350805	-0.510842	-0.190768	220	-0.312197	-0.593214	-0.0311798	220	0.146245	0.0247727	0.267718	220	-0.128427	-0.213165	-0.0436887	220	-0.269465	-0.359724	-0.179205	220
	240	0.13259	-0.0409201	0.3061	240	-0.535068	-0.66623	-0.403906	240	-0.396363	-0.618363	-0.174363	240	0.601062	0.462356	0.739767	240	0.117976	0.0585037	0.177448	240	-0.0776965	-0.172959	0.017566	240	-0.405084	-0.720613	-0.0895558	240	-0.478459	-0.649737	-0.307182	240	-0.380878	-0.683179	-0.0785771	240	0.219413	0.0940056	0.344821	240	-0.0853271	-0.163809	-0.00684471	240	-0.304061	-0.387852	-0.22027	240
	260	-0.0750178	-0.248468	0.0984319	260	-0.674865	-0.810601	-0.53913	260	-0.529524	-0.761225	-0.297824	260	0.620983	0.494036	0.74793	260	0.16472	0.0972161	0.232224	260	-0.0667425	-0.166338	0.0328534	260	-0.543861	-0.868364	-0.219359	260	-0.606488	-0.785752	-0.427224	260	-0.478	-0.793368	-0.162633	260	0.295558	0.147917	0.443199	260	-0.0305297	-0.104955	0.0438952	260	-0.314915	-0.392786	-0.237043	260
	280	-0.287816	-0.457569	-0.118064	280	-0.812041	-0.950208	-0.673873	280	-0.671711	-0.90976	-0.433662	280	0.658111	0.539706	0.776517	280	0.203253	0.124089	0.282417	280	-0.0556143	-0.161382	0.0501538	280	-0.682638	-1.00981	-0.35547	280	-0.738684	-0.921327	-0.556041	280	-0.60413	-0.923157	-0.285103	280	0.366228	0.190148	0.542308	280	0.0199535	-0.0532885	0.0931956	280	-0.311622	-0.385211	-0.238034	280
	300	-0.496261	-0.66007	-0.332452	300	-0.938203	-1.07695	-0.799461	300	-0.812775	-1.05305	-0.572505	300	0.708433	0.593779	0.823087	300	0.228449	0.137773	0.319125	300	-0.0491057	-0.160336	0.0621243	300	-0.816118	-1.13864	-0.493595	300	-0.871958	-1.05385	-0.69006	300	-0.744396	-1.06004	-0.428752	300	0.422643	0.219587	0.625699	300	0.0574176	-0.0169462	0.131781	300	-0.300181	-0.371502	-0.22886	300
	320	-0.690464	-0.847495	-0.533433	320	-1.04789	-1.18564	-0.910142	320	-0.943567	-1.18258	-0.704551	320	0.765358	0.649606	0.88111	320	0.24029	0.139642	0.340938	320	-0.0492919	-0.163529	0.0649451	320	-0.938035	-1.24908	-0.626995	320	-0.997287	-1.1764	-0.818169	320	-0.881482	-1.19103	-0.571935	320	0.460833	0.234547	0.687119	320	0.0813764	0.00545202	0.157301	320	-0.285315	-0.355858	-0.214772	320
	340	-0.859261	-1.01031	-0.708208	340	-1.14083	-1.27598	-1.00569	340	-1.0567	-1.29156	-0.821836	340	0.818531	0.697224	0.939838	340	0.237147	0.128827	0.345468	340	-0.0587769	-0.172604	0.0550505	340	-1.04746	-1.34203	-0.752886	340	-1.10906	-1.28436	-0.93375	340	-0.996979	-1.29992	-0.694043	340	0.478693	0.235432	0.721954	340	0.093189	0.0158916	0.170486	340	-0.26892	-0.339605	-0.198235	340
	360	-0.999868	-1.14617	-0.853569	360	-1.21328	-1.34459	-1.08196	360	-1.15001	-1.3774	-0.922612	360	0.857037	0.727509	0.986565	360	0.217341	0.10445	0.330232	360	-0.0748208	-0.183756	0.0341143	360	-1.14017	-1.41615	-0.864193	360	-1.20431	-1.37441	-1.0342	360	-1.0795	-1.37564	-0.783367	360	0.47454	0.223312	0.725768	360	0.0952653	0.0170864	0.173444	360	-0.248048	-0.318112	-0.177984	360
	380	-1.11201	-1.25467	-0.969338	380	-1.2593	-1.38603	-1.13256	380	-1.21702	-1.43417	-0.999867	380	0.876757	0.737947	1.01557	380	0.183442	0.0696806	0.297203	380	-0.0903386	-0.190493	0.00981597	380	-1.21284	-1.46974	-0.955931	380	-1.27886	-1.44334	-1.11438	380	-1.12373	-1.41457	-0.83289	380	0.453588	0.201894	0.705282	380	0.0906687	0.0116865	0.169651	380	-0.220226	-0.287723	-0.15273	380
	400	-1.19652	-1.33584	-1.05719	400	-1.27496	-1.39673	-1.15319	400	-1.26101	-1.46604	-1.05597	400	0.877679	0.729671	1.02569	400	0.14087	0.0291723	0.252569	400	-0.0993871	-0.189453	-0.00932101	400	-1.25915	-1.49805	-1.02025	400	-1.3275	-1.4879	-1.16711	400	-1.13669	-1.41963	-0.853759	400	0.424929	0.1754	0.674458	400	0.0815287	0.00278731	0.16027	400	-0.188878	-0.251637	-0.126118	400
	420	-1.25156	-1.38779	-1.11534	420	-1.26007	-1.37627	-1.14388	420	-1.27505	-1.46451	-1.08559	420	0.862665	0.706121	1.01921	420	0.0961278	-0.0114458	0.203701	420	-0.104277	-0.184332	-0.0242225	420	-1.27332	-1.49696	-1.04968	420	-1.34559	-1.50524	-1.18594	420	-1.12492	-1.39252	-0.857315	420	0.395893	0.151054	0.640733	420	0.0690503	-0.00746807	0.145569	420	-0.161899	-0.219772	-0.104025	420
	440	-1.2769	-1.41065	-1.14316	440	-1.21767	-1.32777	-1.10757	440	-1.25469	-1.42735	-1.08203	440	0.836308	0.672781	0.999835	440	0.054358	-0.0474566	0.156173	440	-0.107748	-0.178287	-0.0372099	440	-1.25584	-1.46929	-1.04239	440	-1.32973	-1.49259	-1.16687	440	-1.09106	-1.3365	-0.845619	440	0.369407	0.133212	0.605603	440	0.0554315	-0.0166758	0.127539	440	-0.141984	-0.196399	-0.08757	440
	460	-1.27404	-1.40621	-1.14187	460	-1.15155	-1.25552	-1.04758	460	-1.1997	-1.35811	-1.0413	460	0.801459	0.632848	0.970069	460	0.0177362	-0.0768938	0.112366	460	-0.111457	-0.173335	-0.0495785	460	-1.20597	-1.41478	-0.997163	460	-1.28347	-1.45473	-1.1122	460	-1.03941	-1.25983	-0.818986	460	0.347367	0.123335	0.571399	460	0.0452971	-0.0206921	0.111286	460	-0.124616	-0.177762	-0.0714707	460
	480	-1.24658	-1.37767	-1.11548	480	-1.06707	-1.16632	-0.967831	480	-1.11917	-1.26695	-0.971383	480	0.759572	0.588475	0.93067	480	-0.013406	-0.100041	0.0732293	480	-0.110883	-0.166778	-0.0549872	480	-1.13034	-1.34306	-0.917614	480	-1.20682	-1.3907	-1.02293	480	-0.976815	-1.17427	-0.779359	480	0.326173	0.116656	0.535689	480	0.0423008	-0.0164185	0.10102	480	-0.10494	-0.158197	-0.0516842	480
	500	-1.19381	-1.32352	-1.0641	500	-0.972616	-1.06847	-0.876762	500	-1.0186	-1.15986	-0.877326	500	0.711076	0.540227	0.881924	500	-0.0373176	-0.115569	0.0409335	500	-0.103357	-0.157154	-0.0495603	500	-1.03634	-1.2609	-0.81179	500	-1.10717	-1.30432	-0.910019	500	-0.898539	-1.07559	-0.721488	500	0.305287	0.111938	0.498636	500	0.0425425	-0.00913963	0.0942247	500	-0.0813074	-0.134785	-0.0278298	500
	520	-1.11561	-1.24271	-0.988509	520	-0.872354	-0.965615	-0.779092	520	-0.904758	-1.04564	-0.76388	520	0.65902	0.490955	0.827086	520	-0.0544706	-0.12484	0.0158989	520	-0.0892624	-0.145021	-0.0335033	520	-0.930694	-1.17147	-0.689917	520	-0.990815	-1.19815	-0.783485	520	-0.801932	-0.960689	-0.643176	520	0.282986	0.106566	0.459406	520	0.041805	-0.00336144	0.0869715	520	-0.0570609	-0.110917	-0.00320455	520
	540	-1.01374	-1.13705	-0.890439	540	-0.762455	-0.853468	-0.671441	540	-0.783012	-0.926725	-0.6393	540	0.606687	0.443151	0.770222	540	-0.0657413	-0.129706	-0.0017766	540	-0.0714948	-0.131182	-0.0118076	540	-0.81078	-1.06886	-0.552696	540	-0.863174	-1.07602	-0.650324	540	-0.695626	-0.836705	-0.554546	540	0.255399	0.0946061	0.416191	540	0.035572	-0.00451533	0.0756593	540	-0.036751	-0.0917993	0.0182973	540
	560	-0.896831	-1.01521	-0.778452	560	-0.645308	-0.733618	-0.556997	560	-0.666889	-0.812113	-0.521665	560	0.552937	0.396187	0.709687	560	-0.0753627	-0.134518	-0.0162071	560	-0.0558551	-0.121535	0.0098243	560	-0.68219	-0.955535	-0.408845	560	-0.728235	-0.941555	-0.514915	560	-0.589532	-0.716052	-0.463012	560	0.228226	0.0831984	0.373254	560	0.0265578	-0.0110114	0.0641271	560	-0.0231467	-0.0796976	0.0334042	560
	580	-0.773787	-0.886623	-0.660952	580	-0.52872	-0.614201	-0.443239	580	-0.551768	-0.696317	-0.407219	580	0.494895	0.347212	0.642577	580	-0.085731	-0.141011	-0.0304509	580	-0.0479491	-0.119794	0.0238955	580	-0.548648	-0.834705	-0.262591	580	-0.592232	-0.801924	-0.382541	580	-0.495039	-0.612118	-0.37796	580	0.200785	0.0711861	0.330385	580	0.0175665	-0.0200471	0.05518	580	-0.0166864	-0.0751759	0.0418031	580
	600	-0.651241	-0.758411	-0.544072	600	-0.42094	-0.504325	-0.337555	600	-0.436265	-0.578662	-0.293867	600	0.433396	0.296241	0.570551	600	-0.0993627	-0.151912	-0.0468135	600	-0.0455278	-0.121339	0.0302833	600	-0.415662	-0.710713	-0.120611	600	-0.457595	-0.660786	-0.254403	600	-0.417434	-0.528765	-0.306103	600	0.173317	0.0570958	0.289538	600	0.0123613	-0.0275976	0.0523203	600	-0.0146858	-0.0749557	0.045584	600
	620	-0.533591	-0.635444	-0.431738	620	-0.324772	-0.406607	-0.242937	620	-0.32961	-0.466011	-0.193208	620	0.373225	0.246522	0.499928	620	-0.112703	-0.163835	-0.0615708	620	-0.0428764	-0.118796	0.0330437	620	-0.290408	-0.587666	0.00685011	620	-0.327607	-0.524706	-0.130509	620	-0.35166	-0.460427	-0.242892	620	0.144644	0.0401124	0.249176	620	0.00981207	-0.0330492	0.0526733	620	-0.0154421	-0.0778089	0.0469247	620
	640	-0.421982	-0.518667	-0.325298	640	-0.242659	-0.322983	-0.162335	640	-0.236753	-0.364317	-0.10919	640	0.317319	0.200302	0.434337	640	-0.122923	-0.173892	-0.0719537	640	-0.0396168	-0.11333	0.0340969	640	-0.185487	-0.477721	0.106747	640	-0.210513	-0.400075	-0.0209506	640	-0.28547	-0.394304	-0.176636	640	0.120326	0.0249305	0.215722	640	0.00842417	-0.0360484	0.0528968	640	-0.0165193	-0.0809821	0.0479435	640
	660	-0.317675	-0.409282	-0.226069	660	-0.172789	-0.251558	-0.0940199	660	-0.15488	-0.27204	-0.0377208	660	0.266718	0.158073	0.375364	660	-0.129504	-0.180865	-0.0781433	660	-0.0383286	-0.110507	0.0338497	660	-0.101599	-0.382561	0.179362	660	-0.113108	-0.291569	0.0653536	660	-0.21777	-0.327884	-0.107656	660	0.0985093	0.00696388	0.190055	660	0.0063741	-0.0387341	0.0514823	660	-0.0181253	-0.0840787	0.0478281	660
	680	-0.223528	-0.31042	-0.136636	680	-0.116089	-0.19346	-0.0387181	680	-0.0904971	-0.197899	0.0169047	680	0.220013	0.118106	0.32192	680	-0.134576	-0.186678	-0.0824735	680	-0.0401916	-0.111429	0.0310462	680	-0.0332217	-0.299191	0.232747	680	-0.0445242	-0.209825	0.120777	680	-0.152352	-0.263524	-0.0411798	680	0.076412	-0.0170605	0.169885	680	0.00295475	-0.042389	0.0482985	680	-0.020344	-0.0872227	0.0465346	680
	700	-0.142753	-0.225313	-0.0601923	700	-0.0733855	-0.1489	0.00212876	700	-0.0384423	-0.140064	0.0631793	700	0.17461	0.0776364	0.271583	700	-0.139067	-0.192002	-0.086133	700	-0.0456358	-0.116754	0.025482	700	0.0222666	-0.225712	0.270245	700	-0.000115184	-0.152246	0.152015	700	-0.096546	-0.210208	0.0171158	700	0.052411	-0.0460982	0.15092	700	-0.000828148	-0.045984	0.0443277	700	-0.020015	-0.0874323	0.0474024	700
	720	-0.0769798	-0.155408	0.00144812	720	-0.0431989	-0.116405	0.0300072	720	0.00169655	-0.0947661	0.0981592	720	0.129665	0.0367	0.22263	720	-0.144293	-0.198093	-0.0904926	720	-0.0508331	-0.121535	0.0198685	720	0.0691667	-0.158294	0.296627	720	0.0264429	-0.112659	0.165544	720	-0.0624713	-0.180779	0.0558361	720	0.0298079	-0.0754975	0.135113	720	-0.00560989	-0.049916	0.0386962	720	-0.016454	-0.0838004	0.0508924	720
	740	-0.0265375	-0.101441	0.0483661	740	-0.0256442	-0.0954376	0.0441492	740	0.0224158	-0.0674092	0.112241	740	0.0873219	-0.0024103	0.177054	740	-0.152233	-0.206286	-0.0981796	740	-0.0562775	-0.125924	0.0133688	740	0.110095	-0.0964203	0.316609	740	0.0417419	-0.0842805	0.167764	740	-0.060053	-0.184787	0.0646814	740	0.00537109	-0.107997	0.118739	740	-0.0141091	-0.0575427	0.0293245	740	-0.0077318	-0.0736232	0.0581596	740
	760	0.00966401	-0.0621198	0.0814478	760	-0.0185755	-0.0849526	0.0478015	760	0.0268647	-0.0551974	0.108927	760	0.0513127	-0.0355099	0.138135	760	-0.161773	-0.215505	-0.108041	760	-0.0612621	-0.128633	0.00610827	760	0.141699	-0.0444538	0.327852	760	0.046947	-0.0662887	0.160183	760	-0.0728429	-0.202936	0.0572503	760	-0.0236537	-0.143739	0.0964319	760	-0.027098	-0.0689596	0.0147637	760	0.00471187	-0.0589398	0.0683635	760
	780	0.0336725	-0.034935	0.10228	780	-0.0225843	-0.0859011	0.0407326	780	0.0283056	-0.0478018	0.104413	780	0.0234153	-0.0602694	0.1071	780	-0.170179	-0.222955	-0.117402	780	-0.0674608	-0.131669	-0.00325212	780	0.158999	-0.00714383	0.325142	780	0.043928	-0.0568694	0.144725	780	-0.0923896	-0.227306	0.0425267	780	-0.0544164	-0.179404	0.0705713	780	-0.0435555	-0.0835449	-0.00356597	780	0.0173843	-0.0448526	0.0796211	780
	800	0.0496232	-0.0152421	0.114488	800	-0.0338004	-0.0944851	0.0268842	800	0.0317793	-0.0376637	0.101222	800	-2.43483e-05	-0.0802671	0.0802184	800	-0.175011	-0.22622	-0.123802	800	-0.0709671	-0.130626	-0.0113079	800	0.164481	0.0195894	0.309372	800	0.0339897	-0.0557175	0.123697	800	-0.112577	-0.2496	0.0244464	800	-0.0813983	-0.209293	0.0464963	800	-0.0596434	-0.0982449	-0.021042	800	0.0259338	-0.0359894	0.087857	800
	820	0.0589302	-0.00214576	0.120006	820	-0.049566	-0.107465	0.00833258	820	0.0337251	-0.0292792	0.0967294	820	-0.0206101	-0.0976305	0.0564103	820	-0.175864	-0.224824	-0.126904	820	-0.0718578	-0.126488	-0.0172274	820	0.161835	0.039138	0.284533	820	0.0152767	-0.064418	0.0949714	820	-0.13945	-0.275757	-0.00314295	820	-0.102853	-0.230655	0.0249484	820	-0.0721297	-0.11022	-0.0340392	820	0.0307512	-0.0302771	0.0917795	820
	840	0.062514	0.00529617	0.119732	840	-0.0676891	-0.123328	-0.0120501	840	0.0309103	-0.0296227	0.0914433	840	-0.0384441	-0.112375	0.0354866	840	-0.173342	-0.219857	-0.126828	840	-0.0686768	-0.118174	-0.0191794	840	0.149001	0.047977	0.250025	840	-0.013213	-0.0832663	0.0568403	840	-0.171166	-0.303656	-0.0386756	840	-0.113304	-0.238948	0.0123404	840	-0.0800797	-0.118232	-0.0419278	840	0.0356626	-0.0226543	0.0939794	840
	860	0.0614311	0.00753392	0.115328	860	-0.0878573	-0.141838	-0.0338763	860	0.0243297	-0.0388517	0.0875112	860	-0.050801	-0.121278	0.0196764	860	-0.168536	-0.212749	-0.124324	860	-0.061429	-0.105973	-0.0168854	860	0.130152	0.0484198	0.211884	860	-0.0504125	-0.111236	0.0104112	860	-0.212552	-0.340994	-0.0841107	860	-0.118992	-0.239628	0.00164471	860	-0.0833218	-0.121957	-0.0446868	860	0.0435524	-0.0112016	0.0983064	860
	880	0.0569783	0.00536985	0.108587	880	-0.110693	-0.163242	-0.0581442	880	0.0143827	-0.0547243	0.0834897	880	-0.0583351	-0.124703	0.00803249	880	-0.161646	-0.203366	-0.119926	880	-0.0523847	-0.0933435	-0.0114258	880	0.11293	0.0441668	0.181694	880	-0.0899173	-0.143788	-0.0360467	880	-0.259242	-0.385433	-0.133051	880	-0.123652	-0.23805	-0.00925416	880	-0.0864093	-0.125658	-0.0471603	880	0.0529879	0.00162744	0.104348	880
	900	0.0489914	-0.00116366	0.0991464	900	-0.134698	-0.185967	-0.08343	900	-0.000128988	-0.0736593	0.0734014	900	-0.0628861	-0.124849	-0.000922909	900	-0.151151	-0.190105	-0.112197	900	-0.0430768	-0.0824259	-0.00372778	900	0.0994366	0.0372807	0.161593	900	-0.129349	-0.177447	-0.081251	900	-0.30374	-0.426599	-0.180882	900	-0.129805	-0.236564	-0.0230451	900	-0.0883516	-0.127914	-0.0487891	900	0.061617	0.0124104	0.110824	900
	920	0.0382834	-0.0105354	0.0871021	920	-0.160902	-0.211039	-0.110765	920	-0.0232576	-0.102492	0.0559768	920	-0.0648766	-0.122017	-0.00773654	920	-0.136782	-0.172606	-0.100958	920	-0.0383465	-0.0779318	0.00123888	920	0.0798552	0.0191624	0.140548	920	-0.162587	-0.205696	-0.119478	920	-0.341713	-0.460515	-0.22291	920	-0.13387	-0.233596	-0.0341444	920	-0.0890801	-0.12964	-0.0485207	920	0.0668966	0.0193479	0.114445	920
	940	0.0258656	-0.0216685	0.0733996	940	-0.188603	-0.238248	-0.138957	940	-0.0510179	-0.138139	0.0361033	940	-0.065531	-0.117169	-0.0138931	940	-0.119868	-0.152782	-0.0869533	940	-0.0368316	-0.0778878	0.00422465	940	0.0509256	-0.0129599	0.114811	940	-0.19277	-0.232181	-0.153359	940	-0.36816	-0.48283	-0.25349	940	-0.136538	-0.229013	-0.0440629	940	-0.0842311	-0.126763	-0.041699	940	0.0697181	0.0246723	0.114764	940
	960	0.0117083	-0.0349767	0.0583933	960	-0.213243	-0.263181	-0.163305	960	-0.0816814	-0.178526	0.0151636	960	-0.0657765	-0.111512	-0.0200412	960	-0.101476	-0.13231	-0.0706421	960	-0.0357228	-0.0789706	0.007525	960	0.0172797	-0.0520884	0.0866478	960	-0.221468	-0.258676	-0.18426	960	-0.389636	-0.500982	-0.27829	960	-0.136369	-0.221536	-0.051201	960	-0.0725626	-0.11771	-0.0274147	960	0.0706883	0.0283633	0.113013	960
	980	-0.00377619	-0.0498012	0.0422488	980	-0.234238	-0.284376	-0.1841	980	-0.111195	-0.218261	-0.00413018	980	-0.065617	-0.105692	-0.0255424	980	-0.0813182	-0.111259	-0.0513774	980	-0.0337508	-0.0800955	0.012594	980	-0.0202533	-0.0941521	0.0536455	980	-0.24736	-0.282836	-0.211884	980	-0.404103	-0.510697	-0.297509	980	-0.133419	-0.210346	-0.0564923	980	-0.0558647	-0.102899	-0.0088306	980	0.0727022	0.0325293	0.112875	980
Fig. 5b bottom				z-score
				Mean	Mean - s.e.m.	Mean + s.e.m.
DMS	Correct	Loc.	Nov.	0.896742	0.719383	1.0741
			Int.	0.263305	0.14312	0.38349
			Exp.	0.0727216	0.0126256	0.132818
		Freq.	Nov.	0.659248	0.434547	0.883949
			Int.	0.337285	0.289429	0.385141
			Exp.	-0.0695021	-0.132732	-0.00627265
		Freq. rev.	Nov.	0.679657	0.543427	0.815887
			Int.	0.371732	0.296342	0.447122
			Exp.	0.194891	0.097344	0.292437
	Error	Loc.	Nov.	-1.34125	-1.48762	-1.19489
			Int.	-0.987704	-1.14058	-0.834827
			Exp.	-0.856647	-1.05077	-0.662526
		Freq.	Nov.	-1.008	-1.30716	-0.708829
			Int.	-0.992496	-1.23979	-0.745205
			Exp.	-0.56119	-0.843621	-0.278759
		Freq. rev.	Nov.	-1.11222	-1.28549	-0.938939
			Int.	-0.933213	-1.19104	-0.675382
			Exp.	-0.528229	-0.812748	-0.243711
[truncated: 23 more columns]

## Sheet: 5c
Fig. 5c top	DLS
	Loc.																								Freq.																								Freq. rev.
	Error												Correct												Error												Correct												Error
	Nov.				Int.				Exp.				Nov.				Int.				Exp.				Nov.				Int.				Exp.				Nov.				Int.				Exp.				Nov.
	Time from out. (ms)	Mean (z-score)	Mean - s.e.m. (z-score)	Mean + s.e.m. (z-score)	Time from out. (ms)	Mean (z-score)	Mean - s.e.m. (z-score)	Mean + s.e.m. (z-score)	Time from out. (ms)	Mean (z-score)	Mean - s.e.m. (z-score)	Mean + s.e.m. (z-score)	Time from out. (ms)	Mean (z-score)	Mean - s.e.m. (z-score)	Mean + s.e.m. (z-score)	Time from out. (ms)	Mean (z-score)	Mean - s.e.m. (z-score)	Mean + s.e.m. (z-score)	Time from out. (ms)	Mean (z-score)	Mean - s.e.m. (z-score)	Mean + s.e.m. (z-score)	Time from out. (ms)	Mean (z-score)	Mean - s.e.m. (z-score)	Mean + s.e.m. (z-score)	Time from out. (ms)	Mean (z-score)	Mean - s.e.m. (z-score)	Mean + s.e.m. (z-score)	Time from out. (ms)	Mean (z-score)	Mean - s.e.m. (z-score)	Mean + s.e.m. (z-score)	Time from out. (ms)	Mean (z-score)	Mean - s.e.m. (z-score)	Mean + s.e.m. (z-score)	Time from out. (ms)	Mean (z-score)	Mean - s.e.m. (z-score)	Mean + s.e.m. (z-score)	Time from out. (ms)	Mean (z-score)	Mean - s.e.m. (z-score)	Mean + s.e.m. (z-score)	Time from out. (ms)
	0				0				0				0				0				0				0				0				0				0				0				0				0
	20				20				20				20				20				20				20				20				20				20				20				20				20
	40				40				40				40				40				40				40				40				40				40				40				40				40
	60				60				60				60				60				60				60				60				60				60				60				60				60
	80				80				80				80				80				80				80				80				80				80				80				80				80
	100				100				100				100				100				100				100				100				100				100				100				100				100
	120				120				120				120				120				120				120				120				120				120				120				120				120
	140	0.209383	0.126066	0.292701	140	-0.0605009	-0.162756	0.0417543	140	-0.109857	-0.343998	0.124283	140	0.689149	0.553777	0.824521	140	0.716468	0.622782	0.810154	140	0.930418	0.863844	0.996992	140	0.39054	0.322489	0.45859	140	0.0552975	-0.0695823	0.180177	140	0.029233	-0.125228	0.183693	140	0.629713	0.516634	0.742792	140	0.720616	0.597041	0.844192	140	1.03068	0.828528	1.23282	140
	160	-0.282745	-0.354476	-0.211014	160	-0.479095	-0.569202	-0.388989	160	-0.558841	-0.771099	-0.346583	160	0.721472	0.562429	0.880515	160	0.760327	0.672143	0.848512	160	0.823422	0.725099	0.921745	160	-0.131993	-0.183646	-0.0803402	160	-0.437736	-0.537112	-0.33836	160	-0.428671	-0.565316	-0.292026	160	0.745906	0.556647	0.935164	160	0.700037	0.577208	0.822866	160	0.824422	0.650312	0.998533	160
	180	-0.745526	-0.806667	-0.684386	180	-0.879985	-0.957248	-0.802723	180	-0.986061	-1.17467	-0.797454	180	1.09288	0.90446	1.2813	180	1.15067	1.06394	1.23741	180	0.943564	0.787869	1.09926	180	-0.618254	-0.678924	-0.557585	180	-0.887121	-0.966357	-0.807885	180	-0.85421	-0.971873	-0.736547	180	1.33967	1.03456	1.64479	180	1.02824	0.905109	1.15137	180	0.842058	0.692329	0.991787	180
	200	-1.14334	-1.19544	-1.09124	200	-1.23495	-1.30093	-1.16898	200	-1.35158	-1.51714	-1.18602	200	1.75366	1.53222	1.9751	200	1.78615	1.67894	1.89337	200	1.24834	1.03035	1.46634	200	-1.04216	-1.11447	-0.969849	200	-1.26487	-1.32894	-1.20079	200	-1.21731	-1.32228	-1.11233	200	2.26963	1.87493	2.66433	200	1.59644	1.47026	1.72261	200	1.04415	0.905497	1.18281	200
	220	-1.4662	-1.511	-1.42141	220	-1.53468	-1.59065	-1.47872	220	-1.64005	-1.78361	-1.49649	220	2.45646	2.21399	2.69893	220	2.36655	2.23523	2.49787	220	1.56867	1.32215	1.8152	220	-1.39231	-1.47147	-1.31315	220	-1.56389	-1.61759	-1.51019	220	-1.51077	-1.60968	-1.41186	220	3.14824	2.74368	3.5528	220	2.12839	1.99224	2.26453	220	1.29544	1.15556	1.43532	220
	240	-1.7066	-1.74566	-1.66755	240	-1.76336	-1.80982	-1.7169	240	-1.84077	-1.96345	-1.7181	240	2.92144	2.68824	3.15464	240	2.62341	2.4911	2.75572	240	1.73311	1.50738	1.95883	240	-1.65688	-1.74044	-1.57331	240	-1.77692	-1.82652	-1.72733	240	-1.72679	-1.82287	-1.6307	240	3.61453	3.27705	3.952	240	2.36179	2.218	2.50559	240	1.45356	1.30277	1.60435	240
	260	-1.84933	-1.8842	-1.81445	260	-1.89657	-1.93377	-1.85937	260	-1.9318	-2.03192	-1.83168	260	3.03301	2.83583	3.2302	260	2.50452	2.39274	2.6163	260	1.67667	1.50719	1.84615	260	-1.82175	-1.90869	-1.73482	260	-1.88584	-1.93946	-1.83221	260	-1.85045	-1.94709	-1.7538	260	3.57853	3.32739	3.82968	260	2.2213	2.07792	2.36467	260	1.43345	1.26841	1.59849	260
	280	-1.87174	-1.90715	-1.83634	280	-1.9001	-1.93062	-1.86957	280	-1.88148	-1.96443	-1.79854	280	2.86057	2.70741	3.01373	280	2.13064	2.04374	2.21753	280	1.44364	1.333	1.55429	280	-1.85509	-1.94277	-1.76741	280	-1.86024	-1.92391	-1.79658	280	-1.85724	-1.9593	-1.75519	280	3.19135	3.00488	3.37783	280	1.82804	1.69082	1.96525	280	1.24317	1.07471	1.41163	280
	300	-1.75484	-1.80015	-1.70953	300	-1.74615	-1.78014	-1.71215	300	-1.65766	-1.75116	-1.56417	300	2.55035	2.43088	2.66982	300	1.65948	1.58733	1.73162	300	1.12686	1.04741	1.20631	300	-1.71821	-1.80143	-1.63499	300	-1.67409	-1.75007	-1.5981	300	-1.7115	-1.82589	-1.59711	300	2.66375	2.52465	2.80286	300	1.36641	1.23707	1.49574	300	0.962197	0.806336	1.11806	300
	320	-1.5099	-1.57145	-1.44836	320	-1.44406	-1.49294	-1.39517	320	-1.28063	-1.41089	-1.15037	320	2.21711	2.11325	2.32098	320	1.21299	1.14317	1.28281	320	0.819271	0.743851	0.894692	320	-1.40531	-1.48365	-1.32698	320	-1.34685	-1.43555	-1.25815	320	-1.40206	-1.53874	-1.26537	320	2.14238	2.03432	2.25045	320	0.97172	0.848952	1.09449	320	0.693179	0.560131	0.826228	320
	340	-1.1892	-1.26489	-1.11351	340	-1.05417	-1.11948	-0.988853	340	-0.831663	-0.991984	-0.671342	340	1.91336	1.81527	2.01144	340	0.863575	0.789888	0.937262	340	0.577971	0.498808	0.657135	340	-0.980337	-1.06742	-0.893256	340	-0.963313	-1.06362	-0.863007	340	-0.982279	-1.13965	-0.824905	340	1.68456	1.57762	1.79149	340	0.685671	0.564364	0.806978	340	0.500736	0.388528	0.612944	340
	360	-0.862694	-0.944364	-0.781024	360	-0.666007	-0.741317	-0.590698	360	-0.412624	-0.579908	-0.245339	360	1.64758	1.55414	1.74102	360	0.634617	0.555125	0.71411	360	0.415638	0.33332	0.497955	360	-0.548444	-0.662442	-0.434446	360	-0.611061	-0.722005	-0.500117	360	-0.552922	-0.720223	-0.385622	360	1.29366	1.17137	1.41595	360	0.497045	0.373544	0.620546	360	0.389269	0.289298	0.48924	360
	380	-0.580303	-0.659125	-0.501482	380	-0.340405	-0.417803	-0.263006	380	-0.083314	-0.241694	0.0750664	380	1.40637	1.31473	1.49801	380	0.503279	0.419745	0.586812	380	0.319634	0.241069	0.398199	380	-0.189798	-0.329467	-0.0501289	380	-0.330971	-0.450221	-0.211721	380	-0.184704	-0.34726	-0.0221483	380	0.95455	0.819845	1.08926	380	0.367691	0.246427	0.488954	380	0.32245	0.233359	0.411541	380
	400	-0.360008	-0.430401	-0.289616	400	-0.0951933	-0.169106	-0.0212808	400	0.147284	0.00211314	0.292454	400	1.17473	1.07963	1.26984	400	0.424492	0.344149	0.504836	400	0.270826	0.205301	0.336351	400	0.068113	-0.083154	0.21938	400	-0.119947	-0.241597	0.001703	400	0.091217	-0.0546271	0.237061	400	0.667853	0.531724	0.803982	400	0.269237	0.160283	0.37819	400	0.263532	0.18542	0.341643	400
	420	-0.196554	-0.257294	-0.135814	420	0.0757416	0.00732143	0.144162	420	0.300348	0.167236	0.43346	420	0.938367	0.838609	1.03813	420	0.357743	0.289894	0.425592	420	0.245859	0.199581	0.292137	420	0.22729	0.0815274	0.373053	420	0.0334184	-0.0817982	0.148635	420	0.282635	0.158545	0.406725	420	0.440586	0.312565	0.568607	420	0.192286	0.104782	0.279789	420	0.203635	0.135665	0.271605	420
	440	-0.0779023	-0.130883	-0.0249212	440	0.181049	0.118635	0.243463	440	0.396152	0.274412	0.517891	440	0.697219	0.595994	0.798445	440	0.289414	0.239572	0.339255	440	0.224813	0.189054	0.260571	440	0.308944	0.178783	0.439105	440	0.138656	0.0383669	0.238946	440	0.401347	0.301322	0.501371	440	0.272555	0.161638	0.383473	440	0.14768	0.0850924	0.210267	440	0.162726	0.107052	0.218401	440
	460	0.00652548	-0.0415355	0.0545865	460	0.234138	0.177429	0.290846	460	0.445546	0.337537	0.553555	460	0.473915	0.375793	0.572038	460	0.229858	0.194838	0.264877	460	0.201646	0.160882	0.24241	460	0.334836	0.224541	0.44513	460	0.202812	0.119861	0.285764	460	0.453911	0.371798	0.536024	460	0.163195	0.0773335	0.249057	460	0.143524	0.101736	0.185313	460	0.153472	0.115817	0.191127	460
	480	0.0669298	0.022033	0.111827	480	0.248634	0.197765	0.299503	480	0.452879	0.361485	0.544273	480	0.300733	0.210539	0.390927	480	0.195085	0.166936	0.223234	480	0.180243	0.135778	0.224708	480	0.322577	0.232055	0.413098	480	0.231131	0.162812	0.299449	480	0.444541	0.359466	0.529617	480	0.101985	0.03797	0.166	480	0.167171	0.131717	0.202625	480	0.160676	0.135067	0.186284	480
	500	0.110607	0.0673052	0.153909	500	0.236801	0.192327	0.281274	500	0.426708	0.350962	0.502453	500	0.195119	0.116005	0.274232	500	0.189233	0.16453	0.213935	500	0.161803	0.117177	0.206429	500	0.293858	0.215455	0.372262	500	0.22822	0.170413	0.286028	500	0.396862	0.296016	0.497709	500	0.07437	0.0199494	0.128791	500	0.188851	0.146882	0.230821	500	0.1632	0.136313	0.190087	500
	520	0.140627	0.0969406	0.184312	520	0.212931	0.175009	0.250853	520	0.381415	0.317106	0.445725	520	0.149367	0.0822302	0.216504	520	0.197284	0.173464	0.221104	520	0.136642	0.0955306	0.177753	520	0.259891	0.179012	0.34077	520	0.199338	0.149362	0.249314	520	0.34121	0.223752	0.458667	520	0.0668207	0.0147919	0.118849	520	0.187471	0.141411	0.233532	520	0.146202	0.115728	0.176677	520
	540	0.159632	0.11485	0.204415	540	0.186184	0.153537	0.218832	540	0.328408	0.270465	0.386351	540	0.132126	0.0760188	0.188233	540	0.190574	0.165734	0.215414	540	0.0993147	0.0678377	0.130792	540	0.221824	0.129953	0.313696	540	0.150175	0.105944	0.194405	540	0.286738	0.154976	0.418499	540	0.0669986	0.0201393	0.113858	540	0.158229	0.11519	0.201268	540	0.107218	0.0740158	0.140419	540
	560	0.17047	0.12514	0.215799	560	0.159859	0.129432	0.190285	560	0.271519	0.216433	0.326604	560	0.11516	0.066962	0.163358	560	0.152511	0.126535	0.178486	560	0.0557644	0.029564	0.0819648	560	0.176069	0.0729802	0.279157	560	0.0798319	0.041409	0.118255	560	0.223496	0.0872159	0.359777	560	0.062696	0.0221769	0.103215	560	0.10944	0.0737748	0.145105	560	0.0593666	0.0207816	0.0979516	560
	580	0.171008	0.126576	0.21544	580	0.128076	0.0980554	0.158097	580	0.19993	0.144629	0.255231	580	0.0895295	0.0456132	0.133446	580	0.0926689	0.0632355	0.122102	580	0.0176528	-0.0135753	0.0488808	580	0.124639	0.0141331	0.235145	580	-0.0119973	-0.0452829	0.0212882	580	0.139694	0.0143457	0.265043	580	0.0505145	0.000793622	0.100235	580	0.0607443	0.0306735	0.090815	580	0.0232032	-0.0260869	0.0724932	580
	600	0.161191	0.11963	0.202752	600	0.0838712	0.0536299	0.114112	600	0.112202	0.0572077	0.167197	600	0.0673426	0.0258295	0.108856	600	0.0373369	0.00363119	0.0710426	600	-0.00532913	-0.0457348	0.0350765	600	0.0638872	-0.0499255	0.1777	600	-0.110598	-0.144431	-0.0767655	600	0.0361181	-0.0714456	0.143682	600	0.040807	-0.0271063	0.10872	600	0.0326766	0.00196495	0.0633883	600	0.00708536	-0.054208	0.0683788	600
	620	0.141221	0.103663	0.178778	620	0.026933	-0.00340603	0.0572721	620	0.0232816	-0.0267709	0.0733341	620	0.0621128	0.022354	0.101872	620	0.00770564	-0.0267458	0.0421571	620	-0.00848414	-0.067827	0.0508588	620	-0.00403132	-0.120633	0.112571	620	-0.196292	-0.236895	-0.155689	620	-0.084268	-0.180633	0.0120975	620	0.0441703	-0.0403352	0.128676	620	0.0325148	-0.00192979	0.0669593	620	0.000280467	-0.0678483	0.0684092	620
	640	0.113528	0.0792777	0.147778	640	-0.0373767	-0.0683034	-0.00644993	640	-0.0530452	-0.101161	-0.00492954	640	0.0748971	0.0363732	0.113421	640	0.00821897	-0.0228897	0.0393276	640	-0.000457814	-0.0790188	0.0781032	640	-0.0772787	-0.196293	0.0417354	640	-0.263428	-0.30984	-0.217017	640	-0.195961	-0.290983	-0.100938	640	0.048945	-0.0489186	0.146809	640	0.0422767	0.00719968	0.0773538	640	-0.0051591	-0.074411	0.0640928	640
	660	0.0791142	0.0473968	0.110832	660	-0.101679	-0.134037	-0.0693216	660	-0.122578	-0.178376	-0.0667802	660	0.0912128	0.0530693	0.129356	660	0.0211707	-0.00688782	0.0492293	660	0.00346815	-0.0840599	0.0909962	660	-0.148892	-0.26805	-0.0297344	660	-0.308894	-0.355985	-0.261804	660	-0.270136	-0.365111	-0.17516	660	0.0388916	-0.0640641	0.141847	660	0.0394362	0.00833367	0.0705387	660	-0.0192563	-0.0850846	0.046572	660
	680	0.0422635	0.0129726	0.0715543	680	-0.153321	-0.188608	-0.118033	680	-0.191238	-0.256903	-0.125573	680	0.0941903	0.0552577	0.133123	680	0.0255981	-0.00241247	0.0536087	680	-0.00323823	-0.091961	0.0854845	680	-0.205704	-0.322387	-0.0890215	680	-0.325182	-0.371045	-0.279319	680	-0.30101	-0.3904	-0.21162	680	0.0133042	-0.0872232	0.113832	680	0.0186631	-0.0109473	0.0482736	680	-0.0411057	-0.101417	0.0192057	680
	700	0.00578774	-0.0209597	0.0325352	700	-0.183848	-0.222937	-0.144758	700	-0.247494	-0.318919	-0.17607	700	0.0824445	0.0432319	0.121657	700	0.0179222	-0.0119763	0.0478208	700	-0.0129415	-0.102023	0.0761396	700	-0.239101	-0.350429	-0.127773	700	-0.307448	-0.352759	-0.262136	700	-0.312962	-0.391873	-0.234051	700	-0.0138018	-0.115584	0.08798	700	-0.000919151	-0.0338957	0.0320574	700	-0.0637424	-0.121525	-0.00595981	700
	720	-0.0274461	-0.0525255	-0.00236668	720	-0.198342	-0.241122	-0.155562	720	-0.285522	-0.358573	-0.212472	720	0.0684709	0.0302358	0.106706	720	0.0115874	-0.0204811	0.0436559	720	-0.0126348	-0.103619	0.0783491	720	-0.253301	-0.357123	-0.149479	720	-0.269949	-0.317462	-0.222436	720	-0.32584	-0.395186	-0.256495	720	-0.0228769	-0.13267	0.0869163	720	-0.00145845	-0.0376462	0.0347293	720	-0.072292	-0.135099	-0.00948521	720
	740	-0.0558423	-0.0808082	-0.0308764	740	-0.208029	-0.252955	-0.163103	740	-0.305254	-0.379373	-0.231134	740	0.0664535	0.0282644	0.104643	740	0.0210881	-0.0124181	0.0545942	740	0.00509945	-0.0870606	0.0972595	740	-0.261301	-0.360363	-0.162239	740	-0.228884	-0.281056	-0.176712	740	-0.343651	-0.408453	-0.278849	740	-0.000143343	-0.118426	0.118139	740	0.0212305	-0.0173069	0.0597679	740	-0.0616109	-0.137607	0.0143847	740
	760	-0.0778174	-0.103842	-0.0517929	760	-0.215746	-0.260791	-0.1707	760	-0.3115	-0.387234	-0.235767	760	0.0814144	0.0412089	0.12162	760	0.0486968	0.0148878	0.0825058	760	0.0321521	-0.0615875	0.125892	760	-0.270249	-0.369879	-0.170619	760	-0.195014	-0.252058	-0.137971	760	-0.363287	-0.427493	-0.299081	760	0.0423541	-0.0806645	0.165373	760	0.0548595	0.0141013	0.0956178	760	-0.0340721	-0.120648	0.0525034	760
	780	-0.0932659	-0.11997	-0.0665615	780	-0.223972	-0.267714	-0.18023	780	-0.302341	-0.378192	-0.226491	780	0.105629	0.0630197	0.148239	780	0.0842448	0.0512419	0.117248	780	0.0505008	-0.0436858	0.144687	780	-0.283155	-0.382923	-0.183386	780	-0.170467	-0.231398	-0.109535	780	-0.377168	-0.441422	-0.312913	780	0.081136	-0.0391594	0.201431	780	0.0841656	0.0413912	0.12694	780	-0.00237259	-0.0916729	0.0869277	780
	800	-0.102059	-0.128633	-0.0754857	800	-0.231721	-0.273366	-0.190076	800	-0.291146	-0.364976	-0.217315	800	0.12929	0.0862075	0.172372	800	0.114784	0.0829645	0.146603	800	0.0557381	-0.034745	0.146221	800	-0.299783	-0.391904	-0.207662	800	-0.164564	-0.226615	-0.102514	800	-0.370529	-0.43703	-0.304029	800	0.106249	-0.00677922	0.219276	800	0.0999366	0.0543767	0.145496	800	0.0238497	-0.0632611	0.110961	800
	820	-0.106254	-0.132218	-0.0802896	820	-0.23748	-0.276659	-0.198302	820	-0.282972	-0.354532	-0.211413	820	0.149322	0.107862	0.190782	820	0.134183	0.103708	0.164657	820	0.0595032	-0.0246758	0.143682	820	-0.312332	-0.389692	-0.234972	820	-0.174404	-0.234337	-0.11447	820	-0.342927	-0.410561	-0.275292	820	0.12976	0.0199999	0.23952	820	0.108755	0.0586735	0.158837	820	0.046781	-0.0388101	0.132372	820
	840	-0.111651	-0.137346	-0.0859564	840	-0.239833	-0.276133	-0.203534	840	-0.273537	-0.341802	-0.205273	840	0.166442	0.127108	0.205775	840	0.149845	0.119269	0.180422	840	0.0749684	-0.00639856	0.156335	840	-0.31613	-0.380488	-0.251772	840	-0.190794	-0.247035	-0.134552	840	-0.310932	-0.377691	-0.244172	840	0.170311	0.0578801	0.282742	840	0.127833	0.0739812	0.181686	840	0.0790503	-0.0071785	0.165279	840
	860	-0.121368	-0.147236	-0.0954987	860	-0.240482	-0.27354	-0.207424	860	-0.271409	-0.337747	-0.205072	860	0.187478	0.149711	0.225245	860	0.174536	0.142681	0.20639	860	0.101909	0.020186	0.183632	860	-0.310072	-0.369769	-0.250374	860	-0.195679	-0.246145	-0.145214	860	-0.295118	-0.364499	-0.225736	860	0.228851	0.119488	0.338214	860	0.161429	0.105712	0.217146	860	0.131205	0.0434539	0.218956	860
	880	-0.136497	-0.162599	-0.110395	880	-0.242179	-0.273973	-0.210385	880	-0.278172	-0.344622	-0.211722	880	0.216391	0.177851	0.254931	880	0.212691	0.181215	0.244168	880	0.134954	0.0557153	0.214193	880	-0.294817	-0.359022	-0.230612	880	-0.187669	-0.230211	-0.145126	880	-0.293374	-0.363849	-0.222899	880	0.288555	0.188005	0.389105	880	0.204746	0.149245	0.260246	880	0.19517	0.108845	0.281494	880
	900	-0.155081	-0.181556	-0.128607	900	-0.248023	-0.281224	-0.214821	900	-0.284226	-0.35177	-0.216682	900	0.253786	0.212934	0.294639	900	0.257633	0.229646	0.285621	900	0.168875	0.0999173	0.237833	900	-0.274867	-0.343491	-0.206242	900	-0.177854	-0.213376	-0.142332	900	-0.298375	-0.36599	-0.230761	900	0.330499	0.239414	0.421584	900	0.249597	0.196608	0.302585	900	0.254122	0.174425	0.33382	900
	920	-0.172505	-0.199633	-0.145377	920	-0.256016	-0.290985	-0.221046	920	-0.276767	-0.345423	-0.20811	920	0.297335	0.254657	0.340013	920	0.296942	0.272423	0.321462	920	0.19968	0.145779	0.25358	920	-0.258706	-0.322102	-0.195309	920	-0.182445	-0.215042	-0.149847	920	-0.305697	-0.372088	-0.239306	920	0.347868	0.263549	0.432188	920	0.289496	0.239296	0.339696	920	0.296637	0.225887	0.367386	920
	940	-0.184329	-0.211971	-0.156687	940	-0.263723	-0.299725	-0.22772	940	-0.260479	-0.326807	-0.194151	940	0.342706	0.300459	0.384953	940	0.327374	0.303015	0.351734	940	0.233407	0.188567	0.278247	940	-0.246755	-0.296274	-0.197236	940	-0.196245	-0.22906	-0.16343	940	-0.308908	-0.377076	-0.24074	940	0.352739	0.275096	0.430381	940	0.323437	0.27509	0.371783	940	0.329443	0.272837	0.386048	940
	960	-0.187895	-0.215272	-0.160518	960	-0.266675	-0.302711	-0.230639	960	-0.235524	-0.299867	-0.171182	960	0.379139	0.340297	0.417981	960	0.35155	0.327062	0.376038	960	0.271733	0.225483	0.317984	960	-0.236218	-0.270532	-0.201904	960	-0.207881	-0.244088	-0.171674	960	-0.304083	-0.375842	-0.232323	960	0.363481	0.288645	0.438317	960	0.358102	0.312551	0.403653	960	0.365494	0.325476	0.405512	960
	980	-0.185489	-0.212034	-0.158944	980	-0.264256	-0.299541	-0.228971	980	-0.203575	-0.268116	-0.139035	980	0.401753	0.36762	0.435886	980	0.373953	0.3514	0.396506	980	0.311271	0.260863	0.361679	980	-0.221721	-0.25069	-0.192753	980	-0.210839	-0.252853	-0.168825	980	-0.295781	-0.373096	-0.218466	980	0.386926	0.305349	0.468504	980	0.398252	0.356238	0.440265	980	0.403853	0.372499	0.435208	980
Fig. 5c bottom				z-score
				Mean	Mean - s.e.m.	Mean + s.e.m.
DLS	Correct	Loc.	Nov.	3.64873	3.45834	3.83912
			Int.	2.75433	2.60884	2.89982
			Exp.	1.73922	1.572	1.90643
		Freq.	Nov.	4.107	3.80059	4.41341
			Int.	2.47013	2.28202	2.65824
			Exp.	1.39272	1.1912	1.59424
		Freq. rev.	Nov.	4.22466	4.09286	4.35645
			Int.	2.66574	2.48701	2.84446
			Exp.	1.43612	1.19816	1.67408
	Error	Loc.	Nov.	-1.88901	-1.94705	-1.83097
			Int.	-1.74832	-1.8342	-1.66243
			Exp.	-1.58716	-1.7567	-1.41762
		Freq.	Nov.	-1.72743	-1.85547	-1.5994
			Int.	-1.72462	-1.8385	-1.61074
			Exp.	-1.7027	-1.86265	-1.54274
		Freq. rev.	Nov.	-1.52312	-1.6659	-1.38033
			Int.	-1.69084	-1.75351	-1.62818
			Exp.	-1.33817	-1.45752	-1.21883
[truncated: 23 more columns]

## Sheet: 5e
Fig. 5e left			z-score
			Mean	Mean - s.e.m.	Mean + s.e.m.
VS	Correct	Nov.	2.34371	2.18074	2.50667
		Int.	2.16293	2.07636	2.24951
		Exp.	1.72482	1.66089	1.78875
	Error	Nov.	-1.94169	-1.98623	-1.89715
		Int.	-2.04419	-2.10297	-1.98541
		Exp.	-1.98913	-2.05455	-1.92371
Fig. 5e right			z-score
			Mean	Mean - s.e.m.	Mean + s.e.m.
VS	Low expo.	Error	-1.94755	-2.03038	-1.86471
		Corr. no rew.	-2.53353	-2.6784	-2.38865
	High expo.	Error	-2.03058	-2.09258	-1.96858
		Corr. no rew.	-1.8688	-1.9893	-1.7483
	Low expo.	Error	-1.96369	-2.05714	-1.87024
		Corr. no rew.	-2.49994	-2.65485	-2.34502
