# Supplementary material for: Striatal dopamine signals reflect perceived cue–action–outcome associations in mice
Source: Nat Neurosci. 2024 Jan 30;27(4):747–57. doi: 10.1038/s41593-023-01567-2 (PMC11001585; doi:10.1038/s41593-023-01567-2)
Supplement: Supplementary file 8 — Statistical source data. [file 41593_2023_1567_MOESM8_ESM.xlsx]

## Sheet: 6b
Fig. 6b top	Fraction correct
	Location					Frequency					Frequency reversed
	Agent					Agent					Agent
Session	1	2	3	4	5	1	2	3	4	5	1	2	3	4	5
1	0.553333	0.556667	0.513333	0.503333	0.493333	0.453333	0.48	0.493333	0.523333	0.466667	0.2	0.216667	0.206667	0.24	0.23
2	0.486667	0.546667	0.526667	0.503333	0.556667	0.55	0.57	0.486667	0.576667	0.566667	0.166667	0.206667	0.173333	0.203333	0.183333
3	0.573333	0.593333	0.59	0.63	0.626667	0.57	0.62	0.6	0.56	0.58	0.243333	0.256667	0.22	0.23	0.206667
4	0.72	0.723333	0.663333	0.653333	0.72	0.613333	0.636667	0.61	0.616667	0.64	0.286667	0.333333	0.3	0.296667	0.306667
5	0.723333	0.756667	0.736667	0.776667	0.77	0.683333	0.71	0.666667	0.706667	0.723333	0.403333	0.443333	0.383333	0.426667	0.453333
6	0.856667	0.816667	0.816667	0.82	0.836667	0.746667	0.793333	0.746667	0.776667	0.786667	0.623333	0.54	0.53	0.576667	0.583333
7	0.87	0.91	0.896667	0.85	0.906667	0.86	0.84	0.813333	0.86	0.853333	0.706667	0.68	0.716667	0.693333	0.673333
8						0.896667	0.893333	0.896667	0.91	0.866667	0.786667	0.796667	0.766667	0.746667	0.806667
9											0.886667	0.87	0.84	0.886667	0.89
10											0.916667	0.936667	0.9	0.93
Fig. 6b bottom	Absolute response bias
	Location					Frequency					Frequency reversed
	Agent					Agent					Agent
Session	1	2	3	4	5	1	2	3	4	5	1	2	3	4	5
1	0.423333	0.423333	0.41	0.41	0.43	0.03	0.05	0	0.01	0.02	0.203333	0.213333	0.19	0.186667	0.22
2	0.383333	0.37	0.34	0.326667	0.31	0.02	0.0533333	0.0366667	0.04	0.00333333	0.16	0.156667	0.166667	0.216667	0.13
3	0.28	0.28	0.24	0.22	0.19	0.00333333	0.03	0.0366667	0.03	0.0166667	0.103333	0.116667	0.176667	0.16	0.13
4	0.16	0.19	0.153333	0.16	0.143333	0	0.0233333	0.02	0.07	0.0133333	0.0766667	0.11	0.06	0.0666667	0.0833333
5	0.0733333	0.136667	0.116667	0.04	0.0633333	0.04	0.0166667	0.05	0.0333333	0.00333333	0.0833333	0.04	0.0466667	0.01	0.0666667
6	0.0433333	0.0733333	0.04	0.01	0.0333333	0.0133333	0.0366667	0.00666667	0.0266667	0.03	0.0833333	0.0566667	0.0333333	0.00333333	0.0333333
7	0.0833333	0	0.0266667	0.0633333	0.07	0.00333333	0.02	0.0533333	0.02	0.07	0.02	0.0133333	0.00333333	0.02	0.00333333
8						0.04	0.0166667	0.0333333	0.03	0.0766667	0.01	0.0866667	0.0433333	0.0433333	0.0166667
9											0.0266667	0.05	0.0433333	0.0333333	0.0533333
10											0.02	0.01	0.0266667	0.01

## Sheet: 6c
Fig. 6c	Fraction correct
	Last loc.		First freq.		Last freq.	First freq. rev.
Agent	Stay	Switch	Stay	Switch	Switch	Switch
1	0.891304	0.944444	0.86	0.06	0.95	0.18
2	0.886792	0.914894	0.886364	0.0714286	0.94	0.13
3	0.901961	0.918367	0.836735	0.0392157	0.91	0.21
4	0.912281	0.860465	0.877193	0.162791	0.91	0.29
5	0.98	0.96	0.877551	0.0392157	0.83	0.25

## Sheet: 6d
Fig. 6d			RPE (a.u.)
			Mean	Mean - s.e.m.	Mean + s.e.m.
Loc.	Cue	Nov.	0.0290398	0.02445	0.0336295
		Int.	0.0868432	0.0824042	0.0912822
		Exp.	0.113099	0.110895	0.115303
	Out.	Nov.	0.806628	0.789017	0.824238
		Int.	0.596373	0.584417	0.608329
		Exp.	0.423386	0.419579	0.427192
Freq.	Cue	Nov.	0.085526	0.0778548	0.0931972
		Int.	0.0737413	0.0709972	0.0764854
		Exp.	0.105747	0.103621	0.107873
	Out.	Nov.	0.803637	0.78858	0.818695
		Int.	0.537973	0.530487	0.545459
		Exp.	0.375575	0.372005	0.379144
Freq. rev.	Cue	Nov.	-0.126935	-0.138132	-0.115737
		Int.	0.0641589	0.0596033	0.0687144
		Exp.	0.118326	0.114983	0.12167
	Out.	Nov.	0.793533	0.782877	0.804188
		Int.	0.574808	0.563456	0.586161
		Exp.	0.401913	0.386753	0.417073

## Sheet: 6e
Fig. 6e			Mean	Mean - s.e.m.	Mean + s.e.m.
Perf. (fraction correct)	Last loc.	Stay	0.889001	0.878048	0.899953
		Switch	0.88405	0.868851	0.89925
	First freq.	Stay	0.881902	0.873792	0.890012
		Switch	0.101979	0.0877954	0.116162
	Third freq.	Stay	0.900748	0.890704	0.910792
		Switch	0.269465	0.256871	0.282059
	Fifth freq.	Stay	0.925299	0.915159	0.935439
		Switch	0.481225	0.465786	0.496665
	Last freq	Stay	0.976785	0.970788	0.982783
		Switch	0.811958	0.803722	0.820194
Cue RPE (a.u.)	Last loc.	Stay	0.106812	0.101835	0.111789
		Switch	0.131215	0.125002	0.137428
	First freq.	Stay	0.186641	0.180081	0.193201
		Switch	-0.21181	-0.224472	-0.199149
	Third freq.	Stay	0.113158	0.111345	0.114972
		Switch	-0.243973	-0.24617	-0.241775
	Fifth freq.	Stay	0.213869	0.211613	0.216125
		Switch	-0.18959	-0.196426	-0.182754
	Last freq	Stay	0.305458	0.302472	0.308444
		Switch	-0.120189	-0.12309	-0.117287
Out. RPE (a.u.)	Last loc.	Stay	0.391428	0.384339	0.398517
		Switch	0.373666	0.367535	0.379797
	First freq.	Stay	0.909808	0.908441	0.911176
		Switch	0.988575	0.98721	0.98994
	Third freq.	Stay	0.600706	0.597328	0.604084
		Switch	0.920018	0.916837	0.9232
	Fifth freq.	Stay	0.397609	0.393436	0.401781
		Switch	0.784938	0.780198	0.789678
	Last freq	Stay	0.209894	0.20727	0.212519
		Switch	0.503794	0.497389	0.510199

## Sheet: 6f
Fig. 6f			RPE (a.u.)
			Mean	Mean - s.e.m.	Mean + s.e.m.
Loc.	Nov.	Correct	0.806628	0.789017	0.824238
		Error	-0.818275	-0.829366	-0.807185
	Int.	Correct	0.596373	0.584417	0.608329
		Error	-0.646604	-0.657058	-0.636149
	Exp.	Correct	0.423386	0.419579	0.427192
		Error	-0.612727	-0.618789	-0.606664
Freq.	Nov.	Correct	0.803637	0.78858	0.818695
		Error	-0.815289	-0.829122	-0.801455
	Int.	Correct	0.537973	0.530487	0.545459
		Error	-0.549887	-0.562833	-0.53694
	Exp.	Correct	0.375575	0.372005	0.379144
		Error	-0.426656	-0.428986	-0.424326
Freq. rev.	Nov.	Correct	0.793533	0.782877	0.804188
		Error	-0.649131	-0.654742	-0.64352
	Int.	Correct	0.574808	0.563456	0.586161
		Error	-0.383872	-0.387847	-0.379897
	Exp.	Correct	0.401913	0.386753	0.417073
		Error	-0.343965	-0.348788	-0.339142

## Sheet: 6g
Fig. 6g		z-score
		Mean	Mean - s.e.m.	Mean + s.e.m.
Correct	Nov.	0.819556	0.807094	0.832018
	Int.	0.615806	0.604387	0.627225
	Exp.	0.441247	0.424655	0.457839
Error	Nov.	-0.828388	-0.839527	-0.817249
	Int.	-0.659809	-0.665525	-0.654092
	Exp.	-0.584635	-0.594154	-0.575116
Prob. sess.	Error	-0.633934	-0.648066	-0.619803
	Corr. no rew.	-1.65618	-1.67009	-1.64227
