# Supplementary material for: Striatal dopamine signals reflect perceived cue–action–outcome associations in mice
Source: Nat Neurosci. 2024 Jan 30;27(4):747–57. doi: 10.1038/s41593-023-01567-2 (PMC11001585; doi:10.1038/s41593-023-01567-2)
Supplement: Supplementary file 9 — Statistical source data. [file 41593_2023_1567_MOESM9_ESM.xlsx]

## Sheet: ED 1a
ED Fig. 1a	Absolute non-relevant response bias
	Location																										Frequency
	Animal																										Animal
Session	1	2	3	4	5	6	7	8	9	10	11	12	13	14	15	16	17	18	19	20	21	22	23	24	25	26	1	2	3	4	5	6	7	8	9	10	11	12	13	14	15	16	17	18	19	20	21	22	23
1	0.0130314	0.00207469	0.0027933	0.00344828	0.00166113	0.0081011	0.00209205	0.00362607	0.0162	0	0	0.00180261	0.00594435	0.00390625	0.00352113	0.00211872	0.00289017	0.00255102	0.00323998	0.0026738	0.00154799	0.00564855	0.00502588	0.00404313	0.00381679	0.0071116	0.02495	0.00672646	0.00188557	0.0820106	0.00232558	0.0347621	0.0922587	0.0221052	0	0.0527894	0.0309278	0.00507726	0.0678989	0.00729927	0.0115005	0.00371804	0.0289816	0.0096956	0.00397878	0.0523076	0.00323049	0.0280957	0.0777607
2	0.0209102	0.0152423	0.0181862	0.0150135	0.0312942	0.00212644	0.00348028	0.00306139	0.00678031	0.00169393	0.00697674	0.00162564	0.00314465	0.0165101	0.0360258	0.00823529	0.00549451	0	0.00536227	0.00123422	0.00652742	0.00643777	0.00135633	0.00267251	0.00972763	4.66548e-05	0.0935404	0.0373262	0.0230874	0.105806	0.00960799	0.0263574	0.101064	0.0559401	0.00425986	0.0815603	0.0265493	0.0541632	0.0445521	0.0327169	0.0180723	0.0113545	0.0333664	0.0432482	0.00281212	0.0709435	0.00405562	0.105423	0.0775194
3	0.00359212	0.00437318	0.0356203	0.0181078	0.00394401	0.00342466	0.0108959	0.00141643	0.00437318	0.0096992	1.08674e-05	0.0135135	0.00339026	0.00306772	0.00563315	0.00325224	0.00219298	0.00455927	0.00459821	0.00957615	0	0.00747187	0.0126904	0.005	0.0227273	0.00496041	0.0807555	0.0344082	0.0502846	0.0589124	0.0166513	0.030065	0.0278035	0.0626277	0.0625965	0.0854252	0.0732751	0.00983769	0.0222738	0.0129465	0.0160521	0.0151372	0.0561036	0.0841312	0.0206369	0.0611059	0.116447	0.0279689	0.129848
4	0.00752688	0.0275572	0.0137532	0.0251748	0.00980392	0.0144432	0.0131579	0.00531703	0.00403226	0.0141745	0.00284972	0.03125	0.057047	0.0157895	0.0103794	0.0131467	0.00787675	0.00232529	4.49277e-05	0.00674732	0.00552418	0.0127122	0.0149591	0.0203814	0.00555325	0.0135135	0.0562899	0.0591032	0.0335749	0.0381331	0.0267176	0.0106738	0.0953488	0.0444624	0.0937068	0.055774	0.0388601	0.0259259	0.00980392	0.0362041	0.0410009	0.0186722	0.10396	0.0369415	0.0221019	0.0817888	0.0172952	0.106133	0.126993
5	0.00662776	0.00117064	0.0185185	0.0219127	0.00501818	0.02	0.00854701	0.0172414	0.00550368	0.001339	0.00424671	0.00230415	0.0083115	0.00232558	0.00199969	0.0176647	0.0140562	0.00873734	0.00624673	0.00704225	0.000970826	0.00455574	0.0239719	0.00773628	0.0146489	0.00731707	0.0130282	0.0156044		0.0507019	0.0219905	0.035461	0.0454326	0.0530625	0.0711721	0.00384615	0.0533981	0.00543058	0.00297375	0.0180248	0.0190476	0.0152025	0.0517241	0.0148695	0.0149726	0.105123	0.0245902	0.0293321	0.0856113
6	0.0019305	0.00439883	0.0019188	0.0283019	0.0136358	0.00131234	0.0127369	0.0297731	0.000910194	0.00225532	0.023341	0.025641	0.076642	0.0352113	0.00984835	0.031524	0.0360891	0.0517241	0.0154639	0.0088259	0.0188965	0.00798428	0.0118719	0.0414475	0.0263795	0.0078534	0.0174867	0.0571733		0.0608629	0.00547534	0.0375179	0.0731441	0.00131234	0.00518943	0.0204015	0.0339702	0.0253399	0.00980019		0.0258027	0.00359712	0.000177202	0.0268303	0.0154553	0.035267	0.0106683	0.0401996	0.032631
7	0.00995272	0.0218648	0.00951582	0.00814677	0.0214247	0.0291944	0.00530011	0.0191411	0.00273224	0.0289895	0.0179487	0.0275876	0.0367184	0.0637726	0.035	0.00308407	0.0152135	0.00673045	0.0162577	0.0184888	0.0021609	0.0240642	0.00395196	0.0197471	0.029703	2.01572e-05	0.00557621	0.0168403		0.00036806	0.011736	0.047486	0.0745856	0.0162095	0.00736461	0.00331754	0.0338547	0.0118306	0.00961921		0.0223195	0.00259965	0.0328862	0.0095182	0.00676187	0.0178685	0.0302439	0.0513648	0.0352697
8	0.00763359	0.0146803	0.0326827	0.0452522	0.00170184	0.00696436	0.00951801	0.00606334	0.0171105	0.034309	0.0108614	0.0214249	0.02	0.0141232	0.0318292	0.00849423	0.00828729	0.0126862	0.00555556	0.00222222	0.00960621	0.00342466	0.0188011	0.00393701	0.0269815	0.0277359				0.0153423	0.0151256	0.0191255	0.0490196	0.0319207	0.013746		0.0206685	0.00276243			0.0263013		0.00597362			0.00653579	0.00422686	0.0358522	0.0547804
9	0.00308989	0.03189	0.0178571	0.0132066	0.0210652	0.0139992	0.0113075	0.00679386	0.0242835	0.00446429	0.020362	0.00285714	0.013834	0.0352166	0.00248482	0.00980392	0.0116306	0.034712	0.0205523	0.0186722	0.0188266	0.000231954	0.00137741	0.0157502	0.0056462	0.031409				0.0141509	0.0216097	0.00608001	0	0.00582623	0.00573288		0.00210852	0.00505051			0.00812962		0.0176894			0.000275887	0.00313756	0.0680896	0.0123108
10	0.0409056	0.0244437	0.00544783	0.019138	0.029133	0.00746269	0.0232451	0.00396825	0.00874095	0.0223715	0.0188585	0.0384324	0.00458716	0.00488599	0.0369676	0.0250933	0.0257506	0.0422613	0.0242923	0.0221267	0.0345928	0.00299401	0.0293855	0.0054845	0.000621237	0.0475357				0.0238179			0.0151865								0.00969379					0.0115095		0.0200204	0.0191336
11	0.0508375	0.0276493	0.00531915	0.00434783	0.0127901	0.0248218	0.00590349	0.0181111	0.0013469	0.0427982	0.0269332	0.0325242	0.00932973	0.00956964	0.0200875	0.00297049	0.0278124	0.00819736	0.0207547	0.0398262	0.0127206	0.0280057	0.0198174	0.0123314	0.00231815	0.0272106				0.00556945			0.0297046								0.0393955					0.0242364		0.000171039	0.0116697
12	0.0637845	0.00431321	0.00139276	0.0227503	0.0257973	0.0296495	0.00956347	0.00549451	0.0363985	0.0314795		0.0307664		0.0471698	0.0331426	0.0119833	0.0058971	0.0280108	0.00819672	0.00391345	0.00896057	0.0294118	0.0333223	0.0301205	0.0030303	0.0382461							0.017491															0.00189496
13	0.0229749	0.0305189	0.0342654	0.0223654	0.0345779	0.0258112	0.0110549	0.0166667	0.014959	0.0294227		0.0461627		0.0377049	0.0261311	0.00598802	0.012629	0.0150502	0.0275229	0.0291005	0.00167378	0.00461538	0.0428571	0	0.018797	0.012987							0.0045045															0.00174216
14	0.0331662	0.0316674	0.0184103	0.0414439	0.0228148	0.0462963	0.0458167	0.0355191	0.0513423	0.00803359		0.0762634		0.0280335	0.013834				0.023233	0.0101228		0	0.0270859	0.0659805		0.0220154							0.0509983
15	0.0233111	0.0107907	0.00666475	0.0205479	0.0263726	0.0230798	0.00947104	0.0239295	0.0173707	0.0435244		0.0270435		0.0839779	0.0159574				0.00735294	0.0289256		0.054721	0.0494319	0.0403989		0.03968							0.0252898
16	0.00607109	0.00974462	0.00557621	0.0144033	0.0206323	0.00515717	0.0104981	0.0202987	0.0146373	0.0250554		0.00344316		0.0820045					0.0110132	0.01242		0.0339837	0.0501433	0.0392585		0.0316649							0.0433439
17	0.000925394	0.00951393	0.0171766	0.0021645		0.0139248	0.0326239	0.0105229	0.000857265	0.0523466		0.0199227		0.0860958					0.00511945	0.00449699		0.0514479	0.0391304	0.04375		0.0522067							0.00860223
18	0.00523682	0.00986977	0.0109548	0.000646359		0.000383646	0.0522332	0.00121547		0.0035461		0.0296573		0.0395683								0.0504741	0.052462	0.0529975		0.0305164
19	0.00207469	0.00605845	0.014288	0.00606254		0.014743	0.00163856	0.015873		0.0388601		0.0122084		0.00859107								0.00727368	0.0555027	0.0367529		0.00810811
20	0.00357143	0.000384468	0.0229283	0.0174373		0.0381356	0.0501594	0.0328979				0.0188811		0.0162735								0.0242221	0.0515695	0.00840572		0.0291005
21		0.00787402				0.0232068	0.0697004	0.060628				0.03737		0.0126761								0.00855591	0.0541895	0.0410074		0.0172414
22		0.00184502				0.0335821	0.00668794	0.0559522				0.0320416		0.00671593									0.0290008	0.0196507		0.0028396
23						0.0380286	0.0533374	0.0758929				0.0122016		0.0200444									0.0428742	0.0301424		0.0021097
24						0.0319934	0.00458716	0.036233															0.0479477	0.0124227		0.06049
25						0.01763	0.0138724	0.0390037															0.00719424	0.0191537		0.00750674
26						0.00723639	0.0471014	0.0319542															0.0210497
27							0.0384615	0.0210084															0.0373134
28							0.0320979	0.0324801
29							0.0417801	0.047619
30							0.0532654	0.035377
31							0.0309278	0.0315812
32							0.0528723	0.00950151
33							0.0417167	0.0360857
34							0.0299119	0.0485526
35							0.0390277	0.0354331
36								0.0376061
37								0.0395856
[truncated: 27 more columns]

## Sheet: ED 1b
ED Fig. 1b	Fraction correct
	Location																										Frequency
	Animal																										Animal
Session	1	2	3	4	5	6	7	8	9	10	11	12	13	14	15	16	17	18	19	20	21	22	23	24	25	26	1	2	3	4	5	6	7	8	9	10	11	12	13	14	15	16	17	18	19	20	21	22	23
1	0.520134	0.49789	0.5	0.496552	0.498339	0.477157	0.497917	0.501211	0.476056	0.49711	0.5	0.50566	0.498024	0.498054	0.507042	0.5	0.491329	0.5	0.501085	0.502674	0.501548	0.508009	0.497512	0.496	0.496241	0.502392	0.524178	0.619444	0.490909	0.583333	0.534826	0.471783	0.586777	0.571795	0.528889	0.566563	0.538889	0.573141	0.535787	0.674877	0.493213	0.543529	0.536388	0.507592	0.503979	0.467742	0.505423	0.525275	0.554745
2	0.555556	0.503846	0.487245	0.519298	0.492891	0.468227	0.496552	0.51634	0.50463	0.508772	0.516827	0.538813	0.533557	0.526786	0.482955	0.477064	0.511236	0.502924	0.49734	0.493976	0.506631	0.520089	0.525926	0.508287	0.522358	0.489316	0.633094	0.666667	0.549889	0.641026	0.579805	0.533156	0.5875	0.476636	0.623441	0.597183	0.523385	0.639405	0.624561	0.721805	0.568493	0.547009	0.610553	0.590323	0.524178	0.469974	0.62	0.697044	0.620192
3	0.515892	0.501458	0.533742	0.538647	0.501319	0.493151	0.48926	0.492918	0.495652	0.506579	0.502336	0.51676	0.539192	0.5	0.491758	0.517007	0.5	0.577508	0.488636	0.498638	0.535211	0.504532	0.510363	0.483092	0.503817	0.511945	0.727494	0.794788	0.556989	0.707265	0.753056	0.577508	0.735192	0.657676	0.6725	0.647383	0.630531	0.675585	0.655738	0.80597	0.547684	0.572816	0.641975	0.740061	0.688312	0.521905	0.661253	0.643875	0.693291
4	0.511828	0.492375	0.564682	0.531323	0.509978	0.492908	0.465306	0.501066	0.478764	0.528455	0.50677	0.581818	0.435673	0.484746	0.532751	0.522796	0.541176	0.562874	0.504762	0.542714	0.541176	0.480106	0.523684	0.503731	0.501114	0.486842	0.81068	0.824373	0.739796	0.734177	0.823899	0.614334	0.695502	0.641457	0.753623	0.731429	0.748062	0.703125	0.708333		0.698745	0.722892	0.742647	0.843537	0.819549	0.604972	0.706573	0.736181	0.674923
5	0.527163	0.505995	0.519157	0.518812	0.501006	0.483871	0.517699	0.466216	0.465696	0.493113	0.539185	0.529268	0.613514	0.477778	0.576087	0.512465	0.532051	0.497093	0.503759	0.529851	0.578667	0.497727	0.48785	0.503341	0.646119	0.50995	0.925267	0.852814	0.807317	0.740385		0.742105	0.736667	0.64794	0.797814	0.855263	0.78626	0.773585	0.827068		0.652174	0.833333	0.799213	0.866667	0.892593	0.645933	0.685393	0.75	0.694864
6	0.509653	0.504451	0.508961	0.634731	0.498765	0.498688	0.481707	0.544578	0.539446	0.604598	0.546414	0.577778	0.75102	0.518248	0.645022	0.525926	0.662687	0.488764	0.551136	0.567358	0.617021	0.515081	0.507246	0.494145	0.725166	0.497396				0.814159		0.8	0.719472	0.71916	0.906149		0.87372	0.842932			0.710383		0.89049			0.768683	0.762295	0.712375	0.664303
7	0.523702	0.494983	0.541176	0.586331	0.5	0.498615	0.480493	0.555556	0.502752	0.563422	0.510471	0.587467	0.763848	0.522222	0.704225	0.507338	0.638978	0.527397	0.595166	0.505495	0.579661	0.474619	0.529915	0.538095	0.673333	0.496835				0.846154		0.836449	0.7	0.803571				0.910653			0.779141					0.701149	0.853035	0.757576	0.696532
8	0.545833	0.490814	0.71164	0.60473	0.547325	0.534743	0.48866	0.54386	0.55079	0.637717	0.672131	0.651961	0.810185	0.576419	0.622754	0.582375	0.619863	0.564706	0.692308	0.528169	0.643243	0.568093	0.529301	0.5	0.775578	0.629902						0.880769	0.790698								0.776371					0.75841		0.819549	0.780899
9	0.616915	0.507463	0.795455	0.630319	0.733333	0.548193	0.503802	0.554572	0.536481	0.64	0.818519	0.628571	0.903571	0.566125	0.682848	0.634328	0.604369	0.706371	0.742947	0.568396	0.736508	0.616257	0.567493	0.592138	0.755418	0.624549							0.733813								0.851406					0.83871		0.782609	0.83004
10	0.6	0.523035	0.773171	0.668493	0.81268	0.526178	0.510526	0.53617	0.615385	0.660767		0.691589		0.488599	0.755319	0.734177	0.714681	0.755319	0.811475	0.632242	0.791798	0.664671	0.600619	0.510112	0.880734	0.660377							0.748052															0.809129
11	0.656593	0.531818	0.808743	0.771812		0.611801	0.485194	0.476578	0.488889	0.660574		0.648746		0.516934	0.756677	0.859477	0.801061	0.853026		0.706667	0.87291	0.644068	0.643087	0.563492		0.686047							0.75
12	0.690667	0.55082		0.761506		0.701031	0.505376	0.505543	0.717033	0.636095		0.740385		0.552083	0.822857					0.792388		0.649306	0.606122	0.630435		0.679128							0.724739
13	0.684615	0.610837		0.768627		0.700855	0.561404	0.523256	0.702194	0.78852		0.679191		0.542705						0.665493		0.566176	0.614035	0.5125		0.706422							0.792857
14	0.772152	0.611276		0.791045		0.782609	0.600478	0.544643	0.74772	0.679525		0.743802		0.629032						0.78972		0.564417	0.637131	0.733146		0.655172							0.778169
15	0.801205	0.614396		0.890244		0.725146	0.618123	0.525066	0.870833	0.735178		0.794393		0.631884						0.817568		0.65942	0.683544	0.723849		0.767717							0.856089
16		0.699229				0.772727	0.627778	0.516049		0.838583		0.801843		0.643443								0.633758	0.648562	0.756598		0.740602
17		0.754209				0.736462	0.572438	0.564557						0.657971								0.67313	0.653409	0.754717		0.807087
18		0.836257				0.782407	0.677326	0.647059						0.75969								0.688	0.752874	0.805825
19						0.714286	0.639535	0.659686						0.757812								0.828897	0.702479
20						0.802721	0.663768	0.687324						0.81768									0.746914
21						0.828671	0.681115	0.642353															0.751773
22							0.656168	0.68262															0.731618
23							0.742972	0.694981															0.829582
24							0.685535	0.704478
25							0.732704	0.768595
26							0.730897	0.747922
27							0.767361	0.772727
28							0.806569	0.771363
29								0.715909
30								0.762918
31								0.824427
ED Fig. 1b	Learning rate fit
	Location (fit 1)																										Location (fit 2)
	Animal																										Animal
Session	1	2	3	4	5	6	7	8	9	10	11	12	13	14	15	16	17	18	19	20	21	22	23	24	25	26	1	2	3	4	5	6	7	8	9	10	11	12	13	14	15	16	17	18	19	20	21	22	23
1	0.525502	0.48941	0.505812	0.509617	0.491127	0.468332	0.4815	0.504777	0.475248	0.504468	0.503775	0.512239	0.528824	0.497464	0.480541	0.487104	0.492882	0.517521	0.476881	0.499441	0.49489	0.498428	0.499074	0.485713	0.50647	0.499508	0.552177	0.536253	0.606704	0.534952	0.565102	0.61883	0.571081	0.616623	0.50968	0.535927	0.513017	0.599786	0.502802	0.556416	0.591597	0.562916	0.559483	0.582769	0.605539	0.600929	0.539709	0.578065	0.573102
2	0.525707	0.492926	0.511254	0.515272	0.495435	0.475852	0.484377	0.506887	0.482832	0.505637	0.508326	0.524234	0.510682	0.501357	0.49933	0.495966	0.50402	0.520417	0.491344	0.506172	0.513768	0.501315	0.504286	0.492069	0.506078	0.499419	0.586126	0.580217	0.666371	0.566628	0.69778	0.637905	0.584638	0.629933	0.562574	0.558759	0.66704	0.621343	0.586868	0.591733	0.621347	0.656032	0.590784	0.67416	0.675496	0.637403	0.58932	0.590481	0.58808
3	0.525912	0.496441	0.516696	0.520926	0.499742	0.483372	0.487254	0.508997	0.490417	0.506806	0.512878	0.536229	0.492541	0.505251	0.518119	0.504828	0.515159	0.523314	0.505806	0.512902	0.532647	0.504202	0.509497	0.498425	0.505686	0.499329	0.620074	0.624182	0.726037	0.598304	0.830457	0.656979	0.598195	0.643243	0.615468	0.581592	0.821064	0.642901	0.670935	0.627051	0.651098	0.749147	0.622084	0.765551	0.745452	0.673878	0.638932	0.602896	0.603059
4	0.526117	0.499957	0.522138	0.526581	0.504049	0.490893	0.49013	0.511107	0.498001	0.507975	0.517429	0.548224	0.474399	0.509144	0.536907	0.51369	0.526297	0.52621	0.520269	0.519633	0.551525	0.507089	0.514709	0.504781	0.505294	0.49924	0.654023	0.668146	0.785703	0.62998		0.676054	0.611753	0.656554	0.668362	0.604425		0.664458	0.755002	0.662368	0.680848	0.842263	0.653384	0.856942	0.815409	0.710353	0.688544	0.615311	0.618037
5	0.526323	0.503472	0.52758	0.532235	0.508357	0.498413	0.493007	0.513217	0.505585	0.509144	0.52198	0.560218		0.513037	0.555696	0.522553	0.537435	0.529106	0.534732	0.526363	0.570403	0.509976	0.519921	0.511138		0.49915	0.687972	0.712111	0.84537	0.661656		0.695129	0.62531	0.669864	0.721256	0.627258		0.686016	0.839069	0.697686	0.710599		0.684685			0.746828	0.738156	0.627727	0.633015
6	0.526528	0.506988	0.533022		0.512664	0.505933	0.495884	0.515327	0.51317		0.526531	0.572213		0.51693		0.531415		0.532003	0.549195	0.533094		0.512863	0.525133	0.517494		0.499061	0.721921	0.756075		0.693332		0.714204	0.638867	0.683174	0.77415	0.650091		0.707573	0.923136	0.733003	0.740349		0.715985			0.783303	0.787768	0.640142	0.647993
7	0.526733	0.510503	0.538464		0.516971	0.513453	0.498761	0.517437	0.520754		0.531083	0.584208		0.520823		0.540277		0.534899	0.563658	0.539824		0.51575	0.530345	0.52385		0.498971	0.75587	0.80004		0.725008		0.733279	0.652425	0.696484	0.827044	0.672924		0.729131		0.768321	0.7701		0.747285			0.819778	0.837379	0.652557	0.662971
8	0.526939	0.514019			0.521279	0.520974	0.501638	0.519548	0.528338					0.524716		0.549139		0.537796		0.546555		0.518637	0.535557	0.530207			0.789819			0.756684		0.752353	0.665982	0.709795		0.695757		0.750689		0.803638	0.79985							0.664972	0.677949
9		0.517534				0.528494	0.504515	0.521658	0.535923					0.528609						0.553285			0.540769	0.536563						0.78836		0.771428	0.679539	0.723105		0.71859		0.772246										0.677388	0.692928
10		0.52105				0.536014	0.507392	0.523768						0.532503										0.542919						0.820036		0.790503	0.693097	0.736415		0.741423		0.793804										0.689803	0.707906
11		0.524566					0.510269	0.525878						0.536396										0.549275						0.851711		0.809578	0.706654	0.749725		0.764256												0.702218	0.722884
12		0.528081					0.513146	0.527988						0.540289																		0.828653	0.720211	0.763035		0.787089												0.714634	0.737862
13							0.516023	0.530098						0.544182																			0.733769	0.776346															0.75284
14								0.532208																									0.747326	0.789656															0.767819
15								0.534318																									0.760883	0.802966															0.782797
16								0.536428																									0.77444
17								0.538538
[truncated: 53 more columns]

## Sheet: ED 1c
ED Fig. 1c	Fraction correct
	Location				Frequency
	Animal				Animal
Session	1	2	3	4	5	6	7	8
1	0.517986	0.525641	0.494382	0.483221	0.438596	0.495726	0.557522	0.522936
2	0.541353	0.502762	0.440559	0.59596	0.556604	0.441667	0.513158	0.453608
3	0.544118	0.525316	0.477273	0.566265	0.504065	0.547945	0.473118	0.45098
4	0.58156	0.46875	0.503268	0.630769	0.559524	0.490909	0.515152	0.535948
5	0.641711	0.506024	0.493056	0.678363	0.669065	0.47973	0.529412	0.482143
6	0.705882	0.557471	0.552795	0.764286	0.761468	0.556391	0.651163	0.632
7	0.826772	0.63253	0.659574	0.693182	0.816514	0.624113	0.690265	0.684211
8	0.855072	0.55102	0.710145	0.75		0.587719	0.658228	0.715596
9		0.577778	0.828829	0.875776		0.771429	0.669903	0.704348
10		0.625731				0.813008	0.68	0.663793
11		0.651316					0.755906	0.780488
12		0.732283					0.837662	0.798319
13		0.854651
