# Supplementary material for: Striatal dopamine signals reflect perceived cue–action–outcome associations in mice
Source: Nat Neurosci. 2024 Jan 30;27(4):747–57. doi: 10.1038/s41593-023-01567-2 (PMC11001585; doi:10.1038/s41593-023-01567-2)
Supplement: Supplementary file 10 — Statistical source data. [file 41593_2023_1567_MOESM10_ESM.xlsx]

## Sheet: ED 2a
ED Fig. 2a		Cross-validated accuracy
		Mean	Mean - s.e.m.	Mean + s.e.m.
Novice	Bias	0.833683	0.821748	0.845619
	History	0.855194	0.845044	0.865345
	Cue	0.862642	0.851086	0.874198
	Full	0.88898	0.879676	0.898285
Intermediate	Bias	0.612859	0.604382	0.621336
	History	0.63662	0.628451	0.64479
	Cue	0.744847	0.740073	0.749622
	Full	0.765766	0.761339	0.770193
Expert	Bias	0.515457	0.51106	0.519854
	History	0.520945	0.516967	0.524924
	Cue	0.897425	0.893641	0.901209
	Full	0.897455	0.893642	0.901268

## Sheet: ED 2b
ED Fig. 2b		Cross-validated accuracy
		Mean	Mean - s.e.m.	Mean + s.e.m.
Novice	Bias	0.859926	0.85001	0.869842
	History	0.860199	0.850503	0.869895
	Cue	0.900129	0.891285	0.908973
	Full	0.8996	0.890903	0.908298
Intermediate	Bias	0.647744	0.639446	0.656042
	History	0.648293	0.64022	0.656365
	Cue	0.782198	0.777469	0.786928
	Full	0.782093	0.777146	0.787039
Expert	Bias	0.493325	0.489285	0.497364
	History	0.522926	0.520212	0.52564
	Cue	0.898823	0.895023	0.902623
	Full	0.898391	0.894562	0.90222
