# Supplementary material for: Striatal dopamine signals reflect perceived cue–action–outcome associations in mice
Source: Nat Neurosci. 2024 Jan 30;27(4):747–57. doi: 10.1038/s41593-023-01567-2 (PMC11001585; doi:10.1038/s41593-023-01567-2)
Supplement: Supplementary file 11 — Statistical source data. [file 41593_2023_1567_MOESM11_ESM.xlsx]

## Sheet: ED 3a
ED Fig. 3a	Raw fluorescence (mV)
	VS		DMS		DLS
Time (min)	dLight	Control	dLight	Control	dLight	Control
0	20.8089	24.0128	27.2081	23.3109	20.5502	22.3801
0.00166673	21.0225	23.9426	27.2112	23.2987	20.8066	22.403
0.00333345	21.0133	23.9853	27.4721	23.2774	21.4642	22.3648
0.00500018	21.9807	23.9487	27.3729	23.3018	22.9382	22.3771
0.00666691	21.7885	24.0494	26.6862	23.2163	22.8879	22.374
0.00833363	22.4202	23.9624	25.5418	23.2499	20.9836	22.3877
0.0100004	24.1612	24.025	24.9208	23.224	20.8035	22.3984
0.0116671	23.5219	24.0036	25.493	23.2133	21.1789	22.4732
0.0133338	22.4568	23.9487	25.6929	23.2911	23.0359	22.461
0.0150005	22.7452	23.9273	25.4976	23.2667	21.8106	22.5449
0.0166673	22.4675	24.0265	25.6013	23.2911	21.745	22.4335
0.018334	22.234	23.851	25.3786	23.2865	20.9683	22.4884
0.0200007	21.3002	23.9563	24.7438	23.2362	20.7242	22.4305
0.0216674	21.0835	24.083	28.1816	23.2362	22.8024	22.3938
0.0233342	21.0591	23.8983	29.9959	23.2285	22.1875	22.4366
0.0250009	21.758	23.9853	29.9394	23.2621	21.1392	22.406
0.0266676	23.7645	24.0494	28.9552	23.2301	21.8503	22.4396
0.0283344	23.6378	23.9518	27.7681	23.2621	22.0807	22.4122
0.0300011	22.6277	24.0036	29.3352	23.2362	21.066	22.3648
0.0316678	22.1974	23.9426	27.1303	23.2133	20.773	22.4137
0.0333345	21.9441	23.938	24.6843	23.2453	23.1701	22.4076
0.0350013	22.0296	24.0067	24.4371	23.2881	24.2474	22.4335
0.036668	22.2508	23.9701	25.6776	23.2346	26.0571	22.5098
0.0383347	22.1562	24.0128	28.7798	23.2652	23.6142	22.4457
0.0400014	21.9838	24.0357	28.3861	23.3109	25.8908	22.4534
0.0416682	22.5774	23.9624	28.5173	23.2362	25.4407	22.435
0.0433349	22.5621	24.0372	27.8978	23.3201	23.779	22.3999
0.0450016	22.5285	23.9701	26.9106	23.285	23.631	22.4335
0.0466684	22.289	23.9563	27.3515	23.3094	25.1111	22.3725
0.0483351	22.3271	23.9182	25.7967	23.253	22.3568	22.406
0.0500018	22.1608	23.9991	26.6023	23.2957	22.3385	22.3847
0.0516685	22.4675	24.0189	27.0937	23.2835	23.5547	22.406
0.0533353	22.5316	23.9594	27.4736	23.2713	24.5953	22.5144
0.055002	22.3302	23.8007	26.8892	23.2606	22.07	22.3923
0.0566687	22.0692	24.0036	25.6044	23.2591	21.5176	22.4976
0.0583354	22.1318	23.996	25.1375	23.2926	21.9266	22.4534
0.0600022	22.1913	24.0128	25.2504	23.2713	21.4657	22.5251
0.0616689	21.4146	23.9884	25.6029	23.1873	21.8411	22.4183
0.0633356	21.8907	23.9853	25.4564	23.2743	22.1203	22.4991
0.0650023	21.4711	24.0067	25.2473	23.2255	21.9952	22.4411
0.0666691	23.9369	23.9182	24.8262	23.2316	21.51	22.4961
0.0683358	24.4008	24.0601	24.3837	23.2957	20.6769	22.3771
0.0700025	25.6139	23.9884	25.2367	23.2728	21.8579	22.4686
0.0716693	24.6434	24.0128	24.9559	23.3018	22.0517	22.4778
0.073336	23.9384	23.9655	24.7881	23.2774	21.1361	22.461
0.0750027	23.6287	23.9899	25.8028	23.2804	20.8432	22.4488
0.0766694	22.8474	24.0128	24.9055	23.1843	20.3412	22.4198
0.0783362	21.8907	23.8953	25.5708	23.2774	22.1158	22.3877
0.0800029	23.1236	23.8953	25.7173	23.285	22.9992	22.4274
0.0816696	24.5442	23.993	26.6115	23.2224	23.0954	22.4106
0.0833363	23.8957	23.9075	26.4406	23.3399	21.98	22.3786
0.0850031	22.0341	23.9838	25.728	23.2316	21.4337	22.4411
0.0866698	21.0484	23.9167	25.9523	23.285	22.5094	22.3938
0.0883365	21.5749	24.0113	24.9376	23.2118	20.1321	22.4274
0.0900032	23.1618	23.9884	26.256	23.2972	19.5111	22.4442
0.09167	24.0453	23.9228	26.6176	23.2301	22.1707	22.3999
0.0933367	24.2848	24.0189	24.0724	23.2972	22.3492	22.4244
0.0950034	24.915	23.9243	24.7743	23.1782	21.9388	22.3984
0.0966702	32.6772	23.9472	25.0917	23.2194	22.3736	22.3847
0.0983369	26.6118	23.9441	25.4579	23.346	22.4164	22.4305
0.100004	27.5609	23.9151	26.5047	23.2209	21.6275	22.4457
0.10167	26.9978	23.967	26.468	23.2377	21.6946	22.4839
0.103337	28.5741	23.8633	25.2138	23.2209	19.7522	22.4213
0.105004	26.0274	23.935	25.8791	23.2606	19.4272	22.435
0.106671	24.0086	23.9762	26.5276	23.2224	20.3335	22.4656
0.108337	23.4608	23.9029	25.8257	23.2102	19.1113	22.4564
0.110004	23.0565	23.9838	26.3048	23.3231	20.0406	22.5663
0.111671	23.6134	23.9869	25.197	23.2499	19.5111	22.4305
0.113337	26.6743	24.0143	24.7621	23.2179	20.0253	22.3954
0.115004	25.9984	24.0265	24.5973	23.2011	19.0533	22.4961
0.116671	24.7487	23.9869	25.9935	23.198	18.8	22.4472
0.118338	22.9024	23.8907	25.8745	23.2102	21.2246	22.5083
0.120004	22.1349	23.9487	26.3322	23.2362	24.3451	22.4122
0.121671	21.4314	23.9395	25.5922	23.2896	20.8874	22.371
0.123338	20.7494	23.9518	25.7539	23.2987	20.712	22.3603
0.125005	23.4868	23.993	26.1385	23.2087	23.6752	22.5602
0.126671	25.0172	23.9731	27.5667	23.2636	21.3452	22.403
0.128338	26.1906	24.0998	25.5495	23.2102	20.4922	22.4701
0.130005	23.2457	23.9746	25.5006	23.2285	22.131	22.4625
0.131671	21.4833	23.9838	25.2031	23.2499	23.4448	22.3832
0.133338	21.6176	23.964	23.9671	23.2758	23.3014	22.3893
0.135005	21.1461	23.938	22.6717	23.2057	23.0908	22.4534
0.136672	20.7066	23.8633	22.0964	23.3064	21.8106	22.4427
0.138338	20.3069	23.9518	22.0293	23.2591	22.0227	22.432
0.140005	20.0352	24.028	23.2835	23.2591	21.2216	22.3755
0.141672	20.9096	23.9777	26.0744	23.1873	21.2262	22.4366
0.143339	21.9456	24.0113	26.0927	23.2652	21.3894	22.4442
0.145005	22.1501	24.0128	27.4019	23.2301	20.3244	22.4793
0.146672	21.7274	23.9594	25.6715	23.2865	21.5359	22.4396
0.148339	21.5398	23.967	25.258	23.224	21.4673	22.4091
0.150005	21.9029	23.9151	25.7188	23.2469	21.6183	22.461
0.151672	21.6847	23.8922	24.8994	23.2438	22.1097	22.403
0.153339	23.1847	23.8739	24.1411	23.2728	21.484	22.4686
0.155006	23.3296	23.9365	24.7362	23.2865	21.5878	22.3908
0.156672	22.8596	23.9243	25.1237	23.1629	22.836	22.4442
0.158339	22.968	23.9106	24.6126	23.2499	21.925	22.3908
0.160006	23.1847	23.9487	27.0631	23.166	21.8792	22.4335
0.161673	22.5652	23.88	28.9812	23.2835	20.5212	22.4198
0.163339	22.9253	24.0174	27.3515	23.198	19.3677	22.4274
0.165006	22.3454	23.8556	29.1521	23.1996	19.7491	22.3542
0.166673	22.5682	23.9243	28.7401	23.3293	19.9963	22.3908
0.168339	22.2111	23.9167	27.8856	23.2011	23.3868	22.3648
0.170006	22.1852	23.8877	25.4503	23.1996	22.4484	22.4366
0.171673	22.4599	23.9243	23.7154	23.2453	21.1331	22.3954
0.17334	22.5438	23.8526	23.3965	23.2072	19.2273	22.4457
0.175006	21.9945	23.8999	23.9763	23.2499	22.2348	22.403
0.176673	22.5941	23.9243	25.9081	23.2346	27.2976	22.3633
0.17834	22.1684	23.9243	27.7055	23.2301	22.8787	22.4198
0.180006	22.2218	23.9518	28.2487	23.2926	22.0624	22.3587
0.181673	22.3256	23.8831	26.1842	23.2881	22.0364	22.3923
0.18334	22.7391	23.9395	25.5586	23.2118	21.8457	22.4366
0.185007	22.8307	24.0296	24.843	23.2011	24.2199	22.3648
0.186673	22.3149	23.9319	26.0103	23.2591	21.5298	22.4793
0.18834	22.2646	23.8663	25.5708	23.2575	21.1987	22.3847
0.190007	22.9695	23.9472	26.7503	23.2652	22.3828	22.4518
0.191674	22.3927	23.9273	26.2148	23.224	21.7145	22.4122
0.19334	21.114	23.9319	26.1949	23.2255	21.9113	22.4244
0.195007	20.554	23.9212	25.7509	23.1736	21.5787	22.3786
0.196674	21.5596	23.9411	24.6248	23.2316	20.3808	22.3847
0.19834	22.6567	23.9411	25.0185	23.3048	23.0725	22.3603
0.200007	22.878	23.8922	26.3734	23.2453	23.7027	22.3557
0.201674	22.6018	23.8266	26.5398	23.2331	22.8924	22.4045
0.203341	22.0189	23.9594	25.3358	23.2224	22.4057	22.3542
0.205007	20.7478	23.8999	25.4411	23.3094	21.4139	22.49
0.206674	21.3963	23.9106	24.8811	23.2392	21.3833	22.3999
0.208341	22.0799	23.88	25.4518	23.253	23.0496	22.4244
0.210008	21.8449	23.8709	25.5693	23.198	21.5985	22.3954
0.211674	22.8551	23.9777	25.9966	23.166	20.1611	22.4411
0.213341	25.0737	23.8694	25.5556	23.2743	21.6046	22.3984
0.215008	23.8469	23.9426	24.6507	23.2438	22.0852	22.3938
0.216674	22.2386	23.8785	24.2906	23.2667	21.8533	22.4457
0.218341	21.8785	24.0174	24.6782	23.2453	21.5329	22.3984
0.220008	22.1135	23.9624	25.5861	23.1721	21.5893	22.4854
0.221675	22.6033	23.9075	25.4442	23.2652	22.4362	22.4076
0.223341	22.2813	23.9609	23.8695	23.2377	25.0226	22.4274
0.225008	22.8581	23.9579	24.9178	23.2438	22.6117	22.4259
0.226675	24.4908	23.9365	26.3399	23.2362	19.9124	22.4534
0.228342	22.0586	23.9106	27.8444	23.1751	22.6971	22.3755
0.230008	22.2234	23.8983	26.5657	23.2026	20.7974	22.3832
0.231675	22.7803	23.8938	27.3698	23.253	21.6427	22.3908
0.233342	21.346	23.8861	25.5663	23.2972	21.2063	22.4167
0.235008	22.0021	24.0052	24.9849	23.2896	20.9714	22.4244
0.236675	21.0271	23.9609	25.9233	23.3018	21.9037	22.4259
0.238342	20.963	23.9609	24.3608	23.1706	23.1213	22.3465
0.240009	27.1916	23.935	25.0887	23.2804	23.3502	22.3114
0.241675	25.0111	23.8724	25.406	23.2392	22.6529	22.4534
0.243342	23.3662	23.9487	26.1858	23.2667	23.1427	22.3893
0.245009	22.6414	23.9457	26.2895	23.1858	22.0059	22.3603
0.246676	22.0067	24.0097	26.0698	23.2606	22.5049	22.3069
0.248342	22.1562	23.9426	25.255	23.1858	21.8411	22.4244
0.250009	21.0057	23.935	26.0362	23.2209	22.1997	22.3832
0.251676	20.6837	23.9136	26.053	23.1843	21.4306	22.3252
0.253342	20.4579	23.8709	25.3786	23.2224	22.4194	22.4091
0.255009	25.4781	23.8999	25.4762	23.1873	23.5089	22.4015
0.256676	25.1576	23.9518	25.4945	23.2484	22.9947	22.4427
0.258343	22.263	23.9334	26.2239	23.1996	21.4795	22.3725
0.260009	21.1537	23.9182	25.0581	23.2362	21.4596	22.3389
0.261676	25.3361	23.8572	24.3211	23.1187	22.4057	22.3816
0.263343	26.2944	23.8648	24.3944	23.2575	22.2653	22.3801
0.26501	28.2079	23.9518	25.6639	23.2041	23.3792	22.4274
0.266676	25.327	23.8709	26.8724	23.2575	22.7261	22.3725
0.268343	23.4074	23.8602	24.3501	23.2026	23.0282	22.4045
0.27001	22.2111	23.9746	23.1264	23.285	21.774	22.4427
0.271676	22.5728	23.877	24.3166	23.1675	22.1966	22.3557
0.273343	22.733	23.8907	24.0236	23.2621	20.921	22.4686
0.27501	24.7655	23.9426	24.3974	23.2133	22.2729	22.345
0.276677	23	23.9029	25.8104	23.1553	23.4967	22.371
0.278343	21.5932	23.9685	25.3358	23.2026	21.893	22.3786
0.28001	21.1842	23.9212	24.8659	23.2316	19.7766	22.3618
0.281677	21.0439	23.8785	26.758	23.2881	21.5725	22.4213
0.283344	22.1913	23.8205	25.699	23.2102	20.216	22.4015
0.28501	22.141	23.8663	25.1894	23.1843	22.5003	22.345
0.286677	22.9146	23.8541	25.6883	23.2057	24.3084	22.4656
0.288344	23.0489	23.9319	26.0439	23.1858	22.398	22.374
0.29001	22.3378	23.877	24.3425	23.253	22.6086	22.4244
0.291677	22.0601	23.8968	22.8746	23.2072	21.0156	22.435
0.293344	22.2661	23.9273	24.0755	23.195	19.8987	22.4152
0.295011	21.2392	23.9579	24.5607	23.2194	19.0152	22.4091
0.296677	21.6313	23.9228	25.3633	23.2575	19.3799	22.4488
0.298344	22.1471	23.7976	27.2493	23.2545	19.2334	22.371
0.300011	22.5041	23.8526	26.3948	23.1934	20.6814	22.4167
0.301678	22.8261	23.9212	25.5769	23.2163	23.8919	22.4961
0.303344	22.6674	23.8877	25.5907	23.2621	22.2989	22.4305
0.305011	22.469	23.8678	25.0047	23.2377	20.8691	22.3847
0.306678	23.3357	23.9045	26.5886	23.2514	20.4526	22.432
0.308344	22.8169	23.851	25.8943	23.3033	21.484	22.3267
0.310011	22.4934	23.8373	23.4605	23.3094	23.4692	22.4167
0.311678	22.6857	23.8877	22.6045	23.2087	20.7043	22.3664
0.313345	22.2111	23.8419	25.8974	23.282	20.0726	22.5007
0.315011	22.5957	23.8541	26.5321	23.2896	23.5043	22.3938
0.316678	22.3683	23.8678	26.1339	23.2316	25.4086	22.406
0.318345	22.8215	23.9334	27.3073	23.1782	24.5251	22.4534
0.320012	22.8734	23.9518	27.0982	23.1828	21.1987	22.403
0.321678	22.2585	23.8892	25.4915	23.1919	21.4291	22.4167
0.323345	22.3973	23.9258	25.3786	23.2362	19.9765	22.4198
0.325012	22.5011	23.7915	26.9777	23.1629	20.4129	22.3938
0.326678	23.2121	23.996	25.7402	23.224	20.5472	22.4183
0.328345	22.1776	23.9197	25.1344	23.285	21.1011	22.3603
0.330012	22.701	23.8953	25.6639	23.2026	24.8059	22.4595
0.331679	22.7483	23.9106	24.7881	23.2057	26.1944	22.371
0.333345	22.6979	23.909	24.0312	23.2118	21.5313	22.4488
0.335012	21.8098	23.8739	23.3308	23.2743	20.4083	22.3221
0.336679	21.0301	23.906	23.2805	23.2041	20.7837	22.4457
0.338346	21.3307	23.8495	23.3125	23.285	20.6845	22.5129
0.340012	21.497	23.9197	23.7077	23.2728	21.1011	22.4564
0.341679	21.5382	23.8846	25.258	23.2072	22.7765	22.3847
0.343346	22.968	23.8266	24.2326	23.2499	23.396	22.4091
0.345012	25.4323	23.8648	24.0846	23.1721	22.7933	22.4106
0.346679	25.414	23.8907	24.8186	23.169	22.5308	22.4625
0.348346	23.9125	23.9045	24.8094	23.2224	22.3507	22.4472
0.350013	23.4013	23.9304	24.4936	23.2163	22.9352	22.4625
0.351679	22.8535	23.9121	24.019	23.2331	23.6752	22.432
0.353346	22.2234	23.8694	24.666	23.2133	22.2592	22.3633
0.355013	21.909	23.88	25.2641	23.1873	23.1137	22.4335
0.35668	22.6643	23.935	24.6065	23.2469	22.5216	22.3816
0.358346	22.791	23.9441	25.0093	23.2789	22.2256	22.4122
0.360013	21.9945	23.9457	25.258	23.1675	22.749	22.406
0.36168	22.9344	23.9228	24.9055	23.2408	23.1015	22.3954
0.363346	22.5285	24.0006	24.6019	23.2728	22.572	22.371
0.365013	21.6038	23.9075	26.0835	23.2285	24.3634	22.4488
0.36668	24.1597	23.906	25.1512	23.198	21.3025	22.3664
0.368347	24.8997	23.9411	24.2525	23.2667	20.9958	22.4213
0.370013	24.4908	23.9121	24.5348	23.1843	21.542	22.3725
0.37168	23.2152	23.8724	25.5434	23.2041	22.6193	22.3542
0.373347	22.0998	23.9502	25.2092	23.1934	23.8614	22.3725
0.375014	22.7742	23.8739	23.8863	23.1461	22.3462	22.4015
0.37668	22.9283	23.9594	24.2372	23.2301	20.8142	22.4244
0.378347	22.0113	23.9228	24.5805	23.1996	22.5567	22.4122
0.380014	21.6908	23.8785	28.1648	23.1461	22.8192	22.4381
0.38168	23.6073	23.935	26.4436	23.2728	23.3426	22.4289
0.383347	23.4456	23.8861	24.2189	23.2392	22.4103	22.4289
0.385014	23.0336	23.8739	23.3873	23.2179	22.1997	22.3618
0.386681	24.4878	23.9258	23.6482	23.2026	22.0349	22.4137
0.388347	26.1479	23.8846	24.8048	23.2469	21.5954	22.3679
0.390014	23.5722	23.9334	26.1415	23.2041	22.3187	22.4122
0.391681	21.4619	23.9121	26.2651	23.2377	22.7337	22.4305
0.393348	20.3831	23.877	26.9823	23.285	21.9967	22.4518
0.395014	19.962	23.8144	24.6446	23.1858	21.1484	22.4884
0.396681	21.6374	23.9212	23.5078	23.2743	21.1941	22.3832
0.398348	24.8448	23.9685	22.8456	23.1416	21.2521	22.3648
0.400014	26.9276	23.8358	24.8201	23.1217	20.715	22.4335
0.401681	24.9684	23.8678	24.875	23.1858	22.3874	22.4152
0.403348	23.0687	23.8175	24.8842	23.2408	23.2571	22.3908
0.405015	22.614	23.8282	25.2687	23.2438	22.8909	22.3572
0.406681	22.3424	23.8846	25.1634	23.2392	23.0435	22.3893
0.408348	23.4303	23.8907	24.9864	23.2392	21.8289	22.4472
0.410015	23.177	23.7961	26.9243	23.2331	21.0309	22.4076
0.411682	22.2813	23.7854	25.5632	23.2606	21.5176	22.3282
0.413348	22.5316	23.9243	24.7026	23.2514	20.5914	22.3938
0.415015	22.3241	23.8404	25.2443	23.285	20.0512	22.3511
0.416682	22.7361	23.9594	24.6187	23.2438	21.0553	22.3938
0.418348	21.7915	23.851	24.0511	23.1858	22.1188	22.4549
0.420015	21.9243	23.8861	25.2611	23.2697	22.2973	22.3832
0.421682	22.6186	23.8678	24.6935	23.2011	21.2246	22.4442
0.423349	23.4929	23.877	24.2479	23.2484	20.2649	22.3877
0.425015	23.2472	23.8572	23.4636	23.1568	20.8676	22.3954
0.426682	22.5606	23.8633	22.8212	23.2041	21.1987	22.3633
0.428349	22.1684	23.8404	23.5139	23.2362	21.1621	22.4244
0.430016	22.6842	23.8175	24.5897	23.2179	21.597	22.493
0.431682	23.7462	23.9106	25.4579	23.2377	21.6443	22.4274
0.433349	22.0525	23.8983	24.1991	23.1553	20.7333	22.4076
0.435016	22.5224	23.9121	26.6328	23.195	23.454	22.3603
0.436682	23.9461	23.8587	26.2895	23.2026	21.8381	22.3999
0.438349	23.1282	23.8709	24.7865	23.2377	20.683	22.435
0.440016	23.3205	23.9487	23.662	23.1797	20.5594	22.4045
0.441683	23.5142	23.8495	24.5271	23.2301	23.6096	22.3679
0.443349	23.6439	23.8144	25.1207	23.2392	22.5506	22.3954
0.445016	23.8499	23.9243	26.0622	23.2041	22.1203	22.4564
0.446683	23.1435	23.8648	25.9096	23.1248	19.7934	22.4915
0.44835	22.8352	23.9945	24.9834	23.2179	19.4302	22.4244
0.450016	22.4492	23.8999	23.9442	23.1416	23.2068	22.4396
0.451683	22.2752	23.7732	23.7733	23.2728	21.1133	22.345
0.45335	22.2188	23.9029	24.1762	23.1996	28.6328	22.4335
0.455016	22.2218	23.8373	24.7408	23.1492	25.7046	22.3908
0.456683	22.1761	23.9182	25.0627	23.2087	24.133	22.435
0.45835	22.4095	23.8388	25.8501	23.2896	21.0751	22.4213
0.460017	22.7528	23.8968	23.961	23.1736	22.7536	22.4579
0.461683	21.9273	23.8999	25.0719	23.227	20.889	22.4381
0.46335	21.2239	23.9411	25.583	23.166	20.9424	22.4656
0.465017	21.111	23.8892	23.8527	23.2621	20.3702	22.4686
0.466684	21.9823	23.8922	25.5388	23.3125	20.5792	22.4137
0.46835	21.9929	23.8556	26.0744	23.2194	20.5029	22.4656
0.470017	22.5529	23.8663	27.4461	23.2377	23.6615	22.4732
0.471684	24.5061	23.8983	26.8968	23.2408	23.3517	22.4381
0.47335	24.561	23.8846	25.1909	23.1736	24.5633	22.4671
0.475017	23.766	23.8892	25.5281	23.166	24.017	22.4869
0.476684	23.119	23.8968	27.1837	23.1461	22.2851	22.4366
0.478351	22.347	23.8907	26.3124	23.2621	22.8756	22.3893
0.480017	22.4507	23.8816	24.5226	23.1828	22.3324	22.4472
0.481684	22.1684	23.8678	26.0591	23.1797	21.9983	22.4915
0.483351	22.7422	23.8678	27.4431	23.2438	22.7658	22.493
0.485018	21.5199	23.8724	27.823	23.2087	23.2449	22.4366
0.486684	20.667	23.8938	27.3866	23.1858	21.4749	22.4869
0.488351	20.3053	23.8785	27.1242	23.224	21.1224	22.3862
0.490018	21.2666	23.9426	26.497	23.2652	23.0938	22.4823
0.491684	22.7635	23.9075	25.6868	23.1965	21.3803	22.406
0.493351	22.4889	23.9533	24.6141	23.2331	23.1473	22.5007
0.495018	22.6979	23.8983	24.9178	23.1553	22.1295	22.4854
0.496685	22.1623	23.8358	24.8247	23.1645	20.8783	22.4793
0.498351	21.1522	23.9746	24.8033	23.2972	22.0898	22.5144
0.500018	20.8226	23.8846	24.7606	23.2179	22.6224	22.3526
0.501685	20.3984	23.9029	25.9401	23.2041	23.5074	22.4976
0.503351	21.0225	23.8739	25.0429	23.1507	21.3193	22.3557
0.505018	23.0687	23.9441	24.1182	23.285	19.3356	22.4244
0.506685	24.7548	23.9151	24.3013	23.1934	21.2872	22.4274
0.508352	24.9242	23.9395	26.4986	23.1797	22.3706	22.3755
0.510018	23.0077	23.8999	26.2102	23.2102	21.9296	22.3938
0.511685	21.4986	23.9136	25.5418	23.2514	22.041	22.3755
0.513352	21.8709	23.8266	25.2855	23.2133	20.596	22.4045
0.515019	21.9456	23.8724	26.6801	23.1446	21.6733	22.3984
0.516685	21.2773	23.8541	25.9218	23.1523	21.5802	22.3999
0.518352	21.3689	23.88	25.4747	23.3003	21.5466	22.3877
0.520019	20.9462	23.9716	24.6843	23.166	21.127	22.3893
0.521685	20.4686	23.8526	25.3465	23.1797	22.0364	22.4045
0.523352	22.2005	23.8327	26.4803	23.2224	22.7078	22.342
0.525019	22.2432	23.9411	26.3094	23.253	22.6544	22.435
0.526686	21.3231	23.9151	26.5977	23.1706	21.9769	22.3801
0.528352	20.3725	23.9029	26.2239	23.1675	21.7862	22.3679
0.530019	19.8689	23.9258	26.1034	23.2255	21.1377	22.4045
0.531686	21.4238	23.8907	25.3542	23.2652	21.484	22.4472
0.533353	25.3087	23.9045	25.0246	23.1919	21.5588	22.371
0.535019	26.862	23.8877	25.5907	23.2133	24.3054	22.4335
0.536686	23.1908	23.9624	25.3908	23.2469	21.6809	22.4625
0.538353	21.3185	23.8968	23.9626	23.2377	21.8335	22.4091
0.540019	20.3053	23.9243	23.0287	23.2438	22.2378	22.4793
0.541686	20.0215	23.9045	23.1721	23.1965	22.0242	22.4625
0.543353	20.9859	23.8953	23.7383	23.1828	23.4372	22.4244
0.54502	22.6933	23.9441	23.2957	23.166	22.691	22.3526
0.546686	22.942	23.9731	23.8481	23.1934	22.8146	22.406
0.548353	22.7238	23.8999	24.6736	23.1706	22.4698	22.4122
0.55002	22.7376	23.9457	24.1975	23.2301	21.9769	22.3496
0.551687	22.1043	23.8907	24.4981	23.1706	21.9662	22.3877
0.553353	22.1059	23.8312	23.7794	23.169	20.802	22.3679
0.55502	22.3622	23.9029	23.5124	23.2881	20.5487	22.3648
0.556687	22.4705	23.9182	24.4066	23.1782	21.0492	22.374
0.558353	22.9192	23.9228	25.3145	23.2209	23.454	22.4488
0.56002	23.2793	23.9579	25.7768	23.2041	21.6244	22.4976
0.561687	23.2793	23.909	23.987	23.2133	23.8034	22.3664
0.563354	22.9085	23.906	24.1319	23.2484	23.0984	22.3984
0.56502	22.5438	23.8465	24.4402	23.1797	21.4734	22.4488
0.566687	22.6353	23.9106	24.4341	23.2743	21.7389	22.3755
0.568354	22.4095	23.9121	27.9832	23.1263	22.2653	22.3771
0.570021	22.3866	23.8861	27.234	23.1675	21.542	22.4076
0.571687	22.3164	23.9395	26.3353	23.1675	21.8503	22.435
0.573354	21.7793	23.7931	24.3806	23.1538	21.8716	22.403
0.575021	22.1654	23.9258	24.0831	23.1141	21.8503	22.4015
0.576687	22.2493	23.9304	24.3852	23.2194	23.9453	22.4045
0.578354	21.9243	23.8053	23.4529	23.2591	22.3355	22.3801
0.580021	22.1928	23.8922	23.5002	23.198	19.9078	22.3481
0.581688	22.2203	23.8968	24.257	23.2514	21.0949	22.4183
0.583354	22.2493	23.8617	24.135	23.2209	21.0064	22.4381
0.585021	22.5087	23.9563	24.695	23.2285	20.6479	22.4106
0.586688	22.7681	23.8098	24.637	23.2789	23.4417	22.4595
0.588355	22.7925	23.9151	23.52	23.2041	22.5354	22.4091
0.590021	22.4309	23.9624	23.6116	23.1812	19.9246	22.4045
0.591688	22.2493	23.8312	23.2439	23.1233	19.1739	22.3725
0.593355	22.643	23.8022	23.1493	23.1797	20.1291	22.4289
0.595021	22.6002	23.8007	23.3385	23.1767	20.0055	22.4579
0.596688	21.8343	23.8037	25.3084	23.1858	19.4989	22.4167
0.598355	22.0021	23.8404	25.2992	23.1187	22.3416	22.3725
0.600022	22.2279	23.8587	24.3272	23.1706	23.7561	22.4259
0.601688	22.0479	23.7336	25.9752	23.2301	22.5964	22.4152
0.603355	21.1964	23.8968	26.3094	23.2194	20.3717	22.3938
0.605022	21.0194	23.8526	24.8216	23.2179	22.8955	22.4595
0.606689	21.2819	23.8205	26.8694	23.2453	20.155	22.4335
0.608355	21.4864	23.8037	26.8419	23.1919	23.5821	22.3908
0.610022	23.3296	23.8587	26.3261	23.1248	23.2693	22.3923
0.611689	24.738	23.8831	25.0536	23.2896	23.9026	22.4335
0.613355	24.0788	23.8236	24.7942	23.2499	21.0003	22.3771
0.615022	23.3449	23.8129	25.5128	23.137	21.6733	22.3786
0.616689	23.3174	23.8694	24.1823	23.3003	25.1263	22.3587
0.618356	22.9344	23.8266	24.2418	23.2362	22.6971	22.4045
0.620022	23.2594	23.9258	24.8277	23.2438	21.9296	22.3908
0.621689	22.9375	23.7854	26.7992	23.2377	20.1825	22.3847
0.623356	22.7071	23.758	27.6292	23.2697	20.6631	22.4549
0.625023	22.4736	23.9197	27.9756	23.1461	23.7607	22.3206
0.626689	22.4507	23.8648	26.5749	23.2026	23.9209	22.3786
0.628356	22.4705	23.9075	26.1186	23.2163	22.7414	22.4183
0.630023	22.5026	23.9563	25.0993	23.1675	22.3813	22.4488
0.631689	21.7061	23.8678	25.8669	23.2133	22.1646	22.3572
0.633356	22.1715	23.8327	24.9651	23.1904	22.157	22.4274
0.635023	21.2819	23.8938	24.782	23.2041	22.2989	22.3725
0.63669	22.9527	23.8251	24.6873	23.1812	22.1631	22.3343
0.638356	22.3607	23.8495	25.1482	23.1278	22.5308	22.4411
0.640023	21.552	23.8388	24.1182	23.166	22.8177	22.4198
0.64169	21.7061	23.8556	24.6904	23.2209	22.6162	22.406
0.643357	22.0433	23.9243	24.6294	23.2377	19.9917	22.4274
0.645023	21.3124	23.9045	25.0368	23.2224	21.9159	22.3877
0.64669	21.848	23.9151	24.785	23.1141	21.5756	22.3923
0.648357	21.3628	23.8465	25.1772	23.1477	20.9057	22.3542
0.650023	21.2621	23.8617	25.6441	23.1477	21.4688	22.3801
0.65169	21.8785	23.9502	24.5927	23.1873	20.3396	22.3206
0.653357	22.0036	23.851	24.5866	23.2011	20.599	22.3114
0.655024	21.6725	23.8922	24.7133	23.2057	20.8432	22.4167
0.65669	21.555	23.8877	24.4951	23.2346	21.4886	22.3679
0.658357	21.3094	23.787	24.0083	23.2133	22.8131	22.3175
0.660024	21.0637	23.7549	24.0511	23.2346	23.0008	22.3664
0.661691	21.111	23.8266	23.6147	23.198	20.4083	22.3298
0.663357	20.9401	23.8861	24.016	23.2438	21.0644	22.4244
0.665024	21.1751	23.8663	23.7932	23.1568	22.427	22.3923
0.666691	21.1064	23.8373	23.0882	23.2118	24.1269	22.4793
0.668357	21.5138	23.9273	24.0373	23.2118	22.4087	22.3511
0.670024	21.8449	23.9121	25.0139	23.1049	21.9006	22.3755
0.671691	22.0876	23.7717	25.1695	23.2057	21.2765	22.3725
0.673358	22.7467	23.8709	25.7753	23.1904	22.4179	22.4198
0.675024	22.3119	23.8846	24.7728	23.2087	21.9967	22.3252
0.676691	24.6632	23.8861	24.0129	23.2026	22.5018	22.4137
0.678358	23.766	23.9045	23.7352	23.2469	21.0843	22.3725
0.680025	22.2401	23.877	24.109	23.1324	23.3151	22.406
0.681691	21.4467	23.8297	25.2397	23.0851	22.2424	22.3679
0.683358	23.3586	23.8968	23.7672	23.1523	22.8604	22.403
0.685025	24.2787	23.9045	24.4585	23.1767	22.1371	22.3679
0.686691	23.1053	23.8602	24.2906	23.2453	22.6544	22.3862
0.688358	23.0153	23.9731	24.6187	23.1873	21.3849	22.3847
0.690025	22.1577	23.8663	24.637	23.2011	22.7444	22.4534
0.691692	22.6567	23.964	24.8933	23.2163	21.9479	22.371
0.693358	24.0651	23.8831	23.9427	23.1721	22.3507	22.4076
0.695025	23.8499	23.8983	23.8252	23.2438	21.4016	22.3389
0.696692	22.5362	23.9121	24.9162	23.2224	21.5512	22.3313
0.698359	24.5686	23.8846	24.1182	23.1782	21.2216	22.5205
0.700025	24.7563	23.79	26.4024	23.2285	21.6443	22.4244
0.701692	23.7828	23.8312	24.2799	23.1828	22.6788	22.4411
0.703359	24.146	23.851	24.1075	23.166	21.8213	22.3862
0.705025	23.3891	23.9395	23.9473	23.1782	22.0532	22.3877
0.706692	23.9415	23.8785	25.3481	23.1721	22.0273	22.3221
0.708359	22.7818	23.9106	24.4234	23.2331	23.2358	22.3542
0.710026	21.0713	23.8999	25.0566	23.2621	22.1966	22.3526
0.711692	23.9156	23.8678	25.6548	23.2072	20.7226	22.3206
0.713359	27.509	23.8175	25.3542	23.2102	22.279	22.4137
0.715026	26.032	23.8983	25.052	23.2591	23.5196	22.3877
0.716693	23.7035	23.8373	25.0688	23.1141	21.4581	22.3679
0.718359	23.499	23.7564	25.1039	23.1446	20.7135	22.3221
0.720026	23.0046	23.816	25.4213	23.2041	23.1015	22.4289
0.721693	23.9827	23.8999	24.9422	23.1858	24.5007	22.345
0.723359	22.7284	23.9319	25.081	23.2346	23.9026	22.3862
0.725026	22.6323	23.8144	24.2586	23.2133	22.0624	22.3206
0.726693	21.6374	23.8983	24.7774	23.1736	21.8716	22.4183
0.72836	22.4248	24.0113	24.0663	23.1645	20.4449	22.2947
0.730026	22.086	23.8831	25.6013	23.2133	21.5787	22.3404
0.731693	21.9395	23.8419	25.3236	23.1645	21.5329	22.3465
0.73336	21.8465	23.8983	25.1573	23.2377	22.7414	22.2443
0.735027	22.5056	23.8648	25.2885	23.1538	20.8355	22.2962
0.736693	22.7299	23.9136	24.9132	23.166	22.1142	22.2977
0.73836	21.5596	23.8968	25.493	23.1996	20.0741	22.3237
0.740027	21.5031	23.9579	25.0047	23.2652	20.3671	22.3526
0.741693	21.6496	23.8556	25.4564	23.2377	20.8127	22.3557
0.74336	21.7702	23.7885	23.8588	23.0897	21.8182	22.3069
0.745027	21.7107	23.8572	25.2702	23.1309	22.7597	22.3923
0.746694	22.205	23.8526	25.3725	23.2667	20.0024	22.4259
0.74836	22.8764	23.7931	25.2122	23.256	20.9485	22.3221
0.750027	23.6943	23.8297	25.1283	23.2438	27.6532	22.2809
0.751694	23.2747	23.8724	24.9528	23.1996	26.8719	22.4289
0.753361	23.4731	23.7976	24.6065	23.1797	23.3273	22.3496
0.755027	23.3739	23.8388	25.2992	23.2285	21.2094	22.3282
0.756694	23.0336	23.8083	24.4844	23.2118	21.0812	22.345
0.758361	22.3347	23.8297	25.0993	23.2484	22.9916	22.3526
0.760027	22.4446	23.8388	27.5835	23.1584	21.0431	22.2886
0.761694	22.1074	23.8617	27.1074	23.2011	19.5401	22.3938
0.763361	22.1257	23.8266	26.5352	23.2163	18.6032	22.3542
0.765028	21.8892	23.816	26.6725	23.1965	19.7018	22.3633
0.766694	22.0113	23.851	24.4829	23.1141	19.4195	22.3099
0.768361	23.1419	23.8022	23.6406	23.2408	20.6967	22.4015
0.770028	22.3958	23.7717	24.0053	23.1461	18.9999	22.3572
0.771695	21.3261	23.9228	24.0617	23.14	19.5782	22.3755
0.773361	20.8104	23.9395	23.163	23.1858	20.4693	22.3801
0.775028	20.9889	23.8983	23.7123	23.2453	24.5633	22.3893
0.776695	21.3918	23.8816	23.2484	23.1461	24.0719	22.3298
0.778361	22.4004	23.9716	24.2693	23.1523	22.8329	22.3648
0.780028	22.7925	23.9136	24.0282	23.1187	19.6911	22.3298
0.781695	21.996	23.9167	25.1344	23.227	19.534	22.3328
0.783362	21.5169	23.8694	25.5678	23.14	19.8453	22.2733
0.785028	21.732	23.79	24.8933	23.2026	20.0314	22.4167
0.786695	21.967	23.9075	24.3806	23.0958	21.069	22.4198
0.788362	22.0967	23.8388	24.4859	23.253	20.7364	22.3572
0.790029	21.143	23.9197	24.9239	23.2133	23.3731	22.3664
0.791695	20.9019	23.8999	25.2931	23.169	22.5369	22.2565
0.793362	23.2884	23.8053	24.5256	23.1507	24.1284	22.3053
0.795029	24.091	23.8343	24.4737	23.1706	23.2724	22.3557
0.796695	23.586	23.8266	24.164	23.2224	21.8503	22.3557
0.798362	23.6287	23.7671	25.1421	23.253	23.4051	22.2657
0.800029	22.7284	23.8922	24.9513	23.1767	21.5405	22.3389
0.801696	22.0906	23.8022	25.0398	23.1919	21.1926	22.3343
0.803362	22.3454	23.8633	24.3745	23.1843	24.107	22.3511
0.805029	22.1013	23.8343	24.8491	23.2758	23.2098	22.3847
0.806696	22.4843	23.8083	24.193	23.2499	23.6935	22.403
0.808363	22.7696	23.8358	23.9061	23.2362	23.8827	22.3237
0.810029	21.6344	23.9167	24.7865	23.2636	21.333	22.3664
0.811696	20.8592	23.8572	26.3536	23.169	21.0827	22.3511
0.813363	21.1751	23.8617	25.6807	23.1934	22.0868	22.3801
0.815029	21.4528	23.9106	24.2281	23.1812	20.5044	22.3084
0.816696	22.9359	23.8648	23.1874	23.282	19.8865	22.3725
0.818363	23.4288	23.8663	23.3339	23.195	20.0406	22.3267
0.82003	23.058	23.8983	24.2159	23.3018	20.1199	22.3465
0.821696	22.1974	23.8663	24.0495	23.1873	22.4148	22.3282
0.823363	21.1491	23.8709	23.604	23.2438	26.4523	22.3496
0.82503	20.432	23.8266	23.2332	23.2057	25.4696	22.3816
0.826696	21.6756	23.8678	24.3791	23.1797	21.3025	22.3572
0.828363	20.8607	23.8495	24.7942	23.1049	19.1861	22.2916
0.83003	21.1537	23.9167	24.4844	23.1721	19.5096	22.3725
0.831697	21.1232	23.8434	24.0327	23.2224	22.8726	22.3191
0.833363	20.6258	23.8449	24.4508	23.2163	23.3883	22.3069
0.83503	20.3465	23.9045	25.6288	23.1629	21.3513	22.3954
0.836697	20.934	23.8236	25.3069	23.2514	20.979	22.2855
0.838364	20.9584	23.877	24.4981	23.1751	21.9906	22.3191
0.84003	20.7799	23.8678	25.4396	23.1828	20.0177	22.3175
0.841697	20.8623	23.8739	23.43	23.2346	22.81	22.2886
0.843364	20.3694	23.8007	22.458	23.1706	22.4194	22.3404
0.84503	24.1597	23.8068	22.3055	23.1233	24.1849	22.3633
0.846697	27.5883	23.8968	23.3644	23.2255	21.7938	22.342
0.848364	23.3586	23.8068	24.2662	23.2408	20.712	22.2535
0.850031	21.3719	23.7854	24.8247	23.1675	19.4424	22.3618
0.851697	20.5128	23.877	23.636	23.1385	19.4912	22.3633
0.853364	20.6929	23.8449	25.1497	23.1507	22.2043	22.3816
0.855031	21.7061	23.8053	25.786	23.1843	24.3542	22.2657
0.856698	22.3042	23.8282	24.8567	23.0729	24.5465	22.3496
0.858364	22.3393	23.7534	24.5119	23.2179	23.0847	22.3648
0.860031	22.0219	23.8266	24.8277	23.195	22.1783	22.3801
0.861698	22.17	23.9487	25.966	23.2194	22.0501	22.3465
0.863364	21.5016	23.7473	24.402	23.1202	21.1606	22.3801
0.865031	20.7265	23.877	24.138	23.2087	21.9113	22.3526
0.866698	21.6191	23.819	24.7484	23.2316	25.3079	22.3145
0.868365	21.0957	23.8312	25.1237	23.1553	24.3237	22.3389
0.870031	21.3872	23.8724	25.0093	23.2713	22.1905	22.3496
0.871698	23.1389	23.8144	24.3669	23.2713	20.2817	22.3984
0.873365	22.9527	23.8678	23.871	23.169	22.0929	22.3191
0.875032	22.5987	23.8434	23.8603	23.1431	20.596	22.345
0.876698	22.4767	23.8663	24.3745	23.2331	21.4932	22.3511
0.878365	22.318	23.9106	24.3578	23.1767	23.0465	22.3618
0.880032	22.5697	23.8907	23.4346	23.1721	21.5344	22.3145
0.881698	21.9228	23.88	26.0942	23.1934	22.5735	22.3237
0.883365	22.0372	23.8388	26.6527	23.2438	21.0599	22.287
0.885032	22.1272	23.8358	25.8211	23.195	21.7129	22.3908
0.886699	22.4629	23.8358	24.959	23.1568	24.5328	22.284
0.888365	21.9075	23.8129	24.1182	23.2713	21.3315	22.284
0.890032	22.6353	23.8678	23.6955	23.1263	22.9626	22.3084
0.891699	22.8551	23.9029	24.1823	23.1782	25.2698	22.4457
0.893366	22.4293	23.8419	24.9574	23.1721	22.7856	22.2794
0.895032	22.2981	23.8388	24.2235	23.2133	23.486	22.3511
0.896699	22.4431	23.8404	26.5672	23.1782	23.2052	22.3938
0.898366	22.2569	23.8373	27.4706	23.2667	22.894	22.3313
0.900032	22.0021	23.9197	27.2676	23.1736	22.9138	22.3984
0.901699	21.6344	23.88	25.6578	23.1767	21.8243	22.3633
0.903366	21.9243	23.8999	25.0993	23.1294	21.8625	22.4015
0.905033	21.5031	23.8251	24.9696	23.1675	21.1011	22.287
0.906699	21.8968	23.8465	24.7652	23.1797	19.3738	22.2306
0.908366	21.9441	23.7915	24.3089	23.0744	21.3757	22.3084
0.910033	22.347	23.787	23.6665	23.2301	20.5319	22.3237
0.9117	22.0311	23.8327	23.485	23.1675	20.6738	22.3404
0.913366	21.3353	23.906	23.1233	23.1919	22.2241	22.3053
0.915033	21.2849	23.8877	23.5994	23.2057	19.7751	22.3572
0.9167	21.6359	23.819	23.81	23.2392	25.4437	22.258
0.918366	22.3836	23.8373	22.925	23.2011	22.4789	22.3755
0.920033	22.9344	23.8861	24.0144	23.1736	23.0633	22.3298
0.9217	22.9543	23.8053	24.0282	23.253	22.453	22.3893
0.923367	22.7483	23.8404	23.4178	23.2484	22.4576	22.3023
0.925033	22.8856	23.8144	23.8893	23.1828	22.1585	22.3252
0.9267	23.148	23.8388	23.1721	23.2621	21.2643	22.2916
0.928367	22.7895	23.8434	23.2729	23.1751	23.0603	22.3053
0.930034	22.9939	23.906	22.7037	23.1782	23.1076	22.3389
0.9317	23.1404	23.8663	23.0501	23.2163	23.8049	22.3359
0.933367	22.7544	23.8602	24.8293	23.2209	22.3187	22.3725
0.935034	22.5926	23.8709	25.2794	23.1843	22.424	22.3633
0.9367	22.498	23.7839	24.0785	23.2285	21.7297	22.3374
0.938367	22.8184	23.8556	24.1945	23.1797	21.4398	22.3114
0.940034	22.9634	23.8343	24.7438	23.1767	21.0293	22.3343
0.941701	22.3943	23.8541	24.5348	23.2331	20.8386	22.2992
0.943367	22.5362	23.8587	23.6742	23.2133	21.6672	22.3908
0.945034	22.5926	23.7992	23.1386	23.1919	21.8457	22.342
0.946701	22.6704	23.8098	23.6787	23.198	23.0343	22.3084
0.948368	22.8322	23.8022	25.3145	23.1278	21.8091	22.371
0.950034	23.029	23.8999	25.2122	23.1568	22.2622	22.3908
0.951701	21.9762	23.8297	23.311	23.1339	21.3986	22.3267
0.953368	21.7412	23.819	23.1889	23.1934	22.3248	22.4167
0.955034	21.198	23.8739	25.0032	23.227	20.9591	22.3511
0.956701	21.2834	23.8129	23.726	23.0363	20.1001	22.3099
0.958368	22.2371	23.7976	23.9641	23.1599	21.0904	22.3069
0.960035	24.5427	23.9029	24.4783	23.2087	21.2628	22.3755
0.961701	25.1836	23.8968	23.3492	23.2102	21.6992	22.287
0.963368	24.0056	23.8831	23.3415	23.285	21.8381	22.3175
0.965035	22.8612	23.8694	24.1014	23.1797	22.8055	22.345
0.966702	22.6476	23.8694	25.0169	23.1156	24.4137	22.3603
0.968368	22.1135	23.9136	23.9244	23.1828	22.8818	22.3053
0.970035	21.4101	23.8678	23.7306	23.224	21.1682	22.284
0.971702	21.8831	23.8526	24.8354	23.1721	21.6214	22.3298
0.973368	21.4604	23.8465	24.518	23.1706	21.2323	22.3725
0.975035	21.9777	23.8983	24.7072	23.2072	22.482	22.2748
0.976702	22.1562	23.9685	25.3313	23.227	23.0435	22.2718
0.978369	21.8785	23.8327	25.3847	23.2362	21.3833	22.342
0.980035	21.5276	23.8129	24.0388	23.1492	21.9998	22.2886
0.981702	21.433	23.8373	24.7896	23.2453	21.6534	22.2886
0.983369	21.6847	23.8526	24.2097	23.1706	23.1076	22.3893
0.985036	22.9298	23.8388	23.8588	23.1629	21.4215	22.2428
0.986702	24.0208	23.8846	24.2632	23.2499	19.7125	22.2565
0.988369	22.0235	23.8175	23.0394	23.1095	19.6713	22.3175
0.990036	21.1369	23.8648	23.9473	23.2011	20.3564	22.3221
0.991702	21.5199	23.8236	23.3415	23.1919	21.4902	22.4106
0.993369	22.3897	23.8144	22.5648	23.2362	20.4617	22.3069
0.995036	22.6231	23.8129	23.9275	23.1843	20.8386	22.3191
0.996703	22.9146	23.8495	24.4478	23.1568	20.7638	22.2825
0.998369	22.2813	23.8083	25.1924	23.166	22.9367	22.3221
1.00004	22.8459	23.8266	24.5576	23.2072	20.3991	22.2886
1.0017	22.2981	23.8999	24.5668	23.3323	20.2176	22.3267
1.00337	22.0097	23.9029	24.6919	23.2362	20.9591	22.2855
1.00504	20.9309	23.8617	24.8735	23.1767	28.6816	22.3328
1.0067	21.0225	23.9212	22.8044	23.2072	23.37	22.3267
1.00837	28.2567	23.8572	23.9244	23.2591	23.2602	22.2809
1.01004	25.9602	23.8404	23.8084	23.1736	21.6656	22.3053
1.0117	22.6857	23.7931	23.868	23.1339	22.1234	22.3359
1.01337	21.1034	23.909	23.7276	23.1629	19.5218	22.2504
1.01504	20.6731	23.8266	23.8298	23.14	19.4943	22.2397
1.0167	22.4141	23.8587	24.4325	23.2636	22.4957	22.342
1.01837	28.8182	23.88	23.6345	23.2697	20.5441	22.3511
1.02004	26.9795	23.8266	24.9269	23.1996	20.5319	22.345
1.0217	26.3036	23.9365	24.2326	23.2026	25.462	22.3359
1.02337	24.445	23.8343	26.3887	23.198	22.9504	22.3175
1.02504	22.6537	23.7641	25.2397	23.2469	22.398	22.2962
1.0267	22.0296	23.8556	24.8186	23.3109	20.8172	22.4015
1.02837	21.7213	23.8495	24.7484	23.2041	20.7333	22.2763
1.03004	21.7946	23.8861	24.7133	23.1126	23.4021	22.3282
1.0317	21.5398	23.9502	24.9284	23.1233	22.2058	22.2794
1.03337	22.0708	23.8388	23.8908	23.195	21.0537	22.2626
1.03504	23.5066	23.8297	24.8155	23.14	20.5411	22.3313
1.0367	22.3988	23.851	24.2311	23.1431	21.4871	22.4015
1.03837	22.6552	23.8312	23.5429	23.2179	20.9897	22.3496
1.04004	22.8658	23.8114	24.6919	23.1538	22.7185	22.3389
1.0417	23.1923	23.8556	25.1665	23.1782	22.659	22.3099
1.04337	21.5535	23.9029	25.6425	23.195	22.0639	22.255
1.04504	22.0403	23.8098	23.7688	23.1416	22.54	22.2382
1.0467	21.7488	23.7931	23.99	23.1202	20.9759	22.2809
1.04837	22.3103	23.8419	24.3196	23.2179	22.9077	22.3221
1.05004	24.8875	23.7854	23.6696	23.1934	23.988	22.2275
1.0517	24.6358	23.8282	23.4102	23.1568	21.3421	22.3526
1.05337	22.1577	23.9045	23.4178	23.1538	22.5979	22.3099
1.05504	21.5428	23.8922	23.253	23.1782	22.688	22.3237
1.0567	22.6384	23.9029	23.2042	23.1873	21.8564	22.3603
1.05837	22.4004	23.906	22.9555	23.1645	23.3777	22.2397
1.06004	21.8236	23.9258	24.016	23.1812	21.4764	22.3221
1.0617	22.0525	23.8144	23.3324	23.0805	20.4709	22.3908
1.06337	22.1669	23.9182	23.8054	23.1324	20.6463	22.2657
1.06504	23.2991	23.8892	24.4951	23.2408	22.4591	22.3343
1.06671	22.4141	23.8465	24.1243	23.2057	22.8924	22.2748
1.06837	22.2111	23.761	23.5246	23.2118	22.1982	22.2748
1.07004	22.5301	23.8297	22.6961	23.1446	23.248	22.345
1.07171	22.205	23.9106	22.6854	23.2224	22.363	22.2977
1.07337	21.7656	23.8907	22.4245	23.1843	21.1484	22.2779
1.07504	21.6283	23.8358	23.4392	23.1507	20.6418	22.3359
1.07671	21.3338	23.9121	24.3639	23.2545	21.2903	22.3175
1.07837	21.3963	23.877	24.2586	23.2026	21.7145	22.284
1.08004	20.696	23.7656	23.8084	23.2163	22.2348	22.3313
1.08171	21.5764	23.8602	23.7825	23.198	23.074	22.3191
1.08337	21.7397	23.8816	25.7539	23.2301	21.9952	22.4076
1.08504	21.9228	23.8663	25.4884	23.2179	21.69	22.3618
1.08671	21.1308	23.7625	25.1237	23.2392	22.1463	22.2489
1.08837	22.9115	23.8175	24.817	23.2209	22.7231	22.3298
1.09004	23.6378	23.7931	25.1741	23.1416	22.6834	22.2519
1.09171	23.1847	23.8053	23.9717	23.1065	21.3543	22.3313
1.09337	22.2554	23.8175	24.2021	23.1873	21.6214	22.2931
1.09504	21.9167	23.8068	23.9626	23.2469	20.8966	22.3893
1.09671	21.848	23.8938	24.576	23.1584	20.776	22.3679
1.09837	21.9685	23.8678	23.6528	23.1812	20.4281	22.2077
1.10004	21.8648	23.9258	24.3135	23.1492	20.2389	22.2992
1.10171	22.6704	23.9029	24.1914	23.1416	20.01	22.287
1.10337	21.8678	23.8633	24.3135	23.1461	21.6839	22.3252
1.10504	22.6262	23.8449	24.0144	23.1629	22.4164	22.3069
1.10671	21.9075	23.8678	24.2952	23.2224	23.7485	22.3282
1.10837	20.8745	23.8877	24.0724	23.1751	21.8014	22.3069
1.11004	20.3587	23.8083	25.0551	23.1538	21.7251	22.2687
1.11171	20.4381	23.993	25.5724	23.1675	21.5008	22.3252
1.11337	21.4497	23.8816	24.5576	23.1309	20.86	22.3526
1.11504	23.8789	23.8587	23.1462	23.2118	21.6443	22.3008
1.11671	24.175	23.8709	25.7982	23.2087	21.8365	22.2672
1.11837	23.0412	23.8999	26.2193	23.1599	20.776	22.2779
1.12004	22.1913	23.8373	24.315	23.1675	21.3452	22.3801
1.12171	22.1638	23.819	24.9178	23.14	23.2144	22.3099
1.12337	22.17	23.8449	24.3959	23.1278	22.5979	22.3206
1.12504	22.3958	23.8083	22.2688	23.1538	22.456	22.3679
1.12671	21.7152	23.8419	22.542	23.2041	20.6738	22.3725
1.12837	22.2371	23.8068	23.2057	23.1858	20.0482	22.2916
1.13004	23.4654	23.7809	23.7001	23.2377	20.6067	22.2443
1.13171	22.3561	23.732	23.4163	23.166	20.1886	22.255
1.13337	21.3368	23.8144	22.899	23.1568	21.0492	22.3237
1.13504	20.6059	23.8053	24.2235	23.198	25.8557	22.3175
1.13671	22.0158	23.8205	24.1853	23.2011	21.7465	22.2825
1.13837	22.9131	23.8495	24.3044	23.1797	19.2685	22.3389
1.14004	21.7061	23.8724	23.7398	23.2011	23.8965	22.2916
1.14171	22.7513	23.8572	24.0739	23.0805	22.1814	22.3359
1.14337	22.6277	23.7809	25.0902	23.2591	19.5096	22.3191
1.14504	22.3988	23.8098	24.0495	23.224	19.5035	22.284
1.14671	21.05	23.8892	24.7087	23.2087	20.0818	22.3465
1.14837	20.4594	23.9304	25.0841	23.1263	19.447	22.3282
1.15004	20.2733	23.8739	23.4895	23.14	22.7307	22.2535
1.15171	22.2371	23.9197	23.1172	23.2438	20.4953	22.2397
1.15337	22.6537	23.8587	23.0913	23.1217	22.3614	22.3526
1.15504	26.3936	23.8434	24.1945	23.2331	19.7918	22.284
1.15671	22.8795	23.8526	24.5622	23.1767	19.479	22.3481
1.15838	21.0774	23.9182	24.3059	23.1431	25.9076	22.2321
1.16004	20.2916	23.8694	23.6223	23.1858	22.305	22.3252
1.16171	20.5693	23.8327	23.5933	23.1263	19.7705	22.2855
1.16338	21.6161	23.909	24.0785	23.1431	20.6906	22.2916
1.16504	22.4477	23.8022	24.3211	23.1538	22.9809	22.342
1.16671	21.7259	23.8556	24.6202	23.2057	23.2052	22.2702
1.16838	21.732	23.8114	25.4015	23.1706	23.1289	22.2947
1.17004	21.6512	23.816	23.4483	23.2346	21.5893	22.3511
1.17171	21.6359	23.7793	24.0999	23.1431	22.4392	22.1863
1.17338	21.0576	23.7442	25.2748	23.1568	22.511	22.3114
1.17504	21.0332	23.8266	23.868	23.2194	21.9876	22.3313
1.17671	21.2788	23.8999	23.4102	23.1446	20.3351	22.3252
1.17838	21.6695	23.9594	23.3583	23.285	21.9296	22.3221
1.18004	21.9411	23.8449	22.484	23.1339	20.0024	22.3755
1.18171	21.9258	23.8465	23.9503	23.1873	21.4932	22.3008
1.18338	21.9044	23.909	24.5332	23.1645	22.7322	22.3282
1.18504	21.8892	23.9441	25.4884	23.1645	23.9895	22.3465
1.18671	21.9212	23.8816	24.8445	23.2194	21.925	22.3023
1.18838	21.494	23.8465	24.7652	23.2026	21.3971	22.3114
1.19004	22.1898	23.8953	23.8206	23.2087	22.2302	22.255
1.19171	22.7147	23.8587	23.1523	23.2194	23.0603	22.2931
1.19338	23.2594	23.9228	22.6991	23.2118	21.6778	22.2397
1.19504	22.6079	23.7778	23.4285	23.1767	20.4007	22.194
1.19671	22.5194	23.8312	23.3583	23.1385	23.1564	22.2992
1.19838	22.4461	23.8419	23.2881	23.1538	21.0492	22.3298
1.20004	22.2127	23.8495	23.2271	23.1645	20.5609	22.3084
1.20171	22.4065	23.8419	23.0028	23.2316	20.3442	22.3084
1.20338	22.4171	23.8739	23.1523	23.166	20.9439	22.3221
1.20504	22.4004	23.9334	23.52	23.198	20.7028	22.3069
1.20671	22.0097	23.9304	23.0913	23.2179	22.279	22.3572
1.20838	21.8236	23.9457	23.5384	23.2102	22.6834	22.3481
1.21004	22.7498	23.8953	24.2952	23.1568	21.5069	22.2687
1.21171	22.7025	23.88	24.5393	23.1858	21.893	22.3542
1.21338	22.141	23.8877	24.2525	23.1767	22.7032	22.3023
1.21504	21.1842	23.8709	23.9397	23.1904	22.3614	22.3374
1.21671	21.8159	23.8892	24.0907	23.1263	22.3416	22.3954
1.21838	21.9304	23.7824	23.755	23.169	21.0965	22.3572
1.22004	21.9624	23.8083	23.456	23.0576	21.7084	22.3282
1.22171	22.1486	23.9411	23.8588	23.2041	20.3274	22.3374
1.22338	22.1913	23.851	23.4697	23.1416	20.9012	22.3343
1.22504	21.4925	23.8541	22.455	23.253	22.1585	22.2886
1.22671	21.1751	23.8251	23.4117	23.2026	21.2155	22.3206
1.22838	21.1186	23.8327	23.3202	23.1492	22.276	22.226
1.23004	20.9096	23.9685	23.6284	23.1645	21.8121	22.2779
1.23171	21.581	23.8816	23.5887	23.1767	22.4682	22.2504
1.23338	22.3668	23.967	24.8232	23.0912	20.4815	22.3313
1.23504	24.294	23.8266	26.256	23.2408	19.7629	22.3191
1.23671	24.2848	23.8663	25.0703	23.1065	20.419	22.3877
1.23838	22.4568	23.9029	23.8634	23.1812	22.5369	22.2809
1.24004	21.7244	23.9228	22.4519	23.2011	23.1396	22.342
1.24171	21.8419	23.8587	23.6589	23.1461	22.0273	22.3374
1.24338	21.4085	23.8541	24.4371	23.2362	21.9571	22.3237
1.24504	21.3704	23.8343	23.9259	23.1507	20.5288	22.2733
1.24671	22.1898	23.8877	24.0831	23.2011	19.4974	22.2168
1.24838	22.0433	23.9258	23.9976	23.1584	23.5608	22.2733
1.25005	21.5657	23.8633	24.341	23.1629	23.0832	22.284
1.25171	22.35	23.8541	24.46	23.1553	20.7654	22.2779
1.25338	22.765	23.7549	22.87	23.1934	21.2735	22.3572
1.25505	22.0235	23.8236	22.9967	23.1797	22.7246	22.2748
1.25671	21.8892	23.8648	22.9921	23.1156	23.193	22.3252
1.25838	22.0891	23.79	23.3476	23.2377	23.0313	22.3114
1.26005	22.0158	23.7793	23.5277	23.1751	25.076	22.3252
1.26171	22.1425	23.7976	24.4585	23.2392	24.9463	22.2535
1.26338	21.6756	23.8861	24.1991	23.198	23.37	22.2428
1.26505	22.1364	23.8144	23.8298	23.1111	23.1793	22.2443
1.26671	23.2396	23.9029	22.4092	23.1812	21.7953	22.3237
1.26838	22.7834	23.877	23.3827	23.1523	22.6452	22.3008
1.27005	21.2361	23.8892	24.2418	23.0958	21.9784	22.3496
1.27171	20.67	23.877	25.9462	23.2209	23.0954	22.2382
1.27338	21.6557	23.8312	24.6858	23.1492	24.8074	22.3343
1.27505	21.5398	23.8694	25.3893	23.1721	25.5215	22.2596
1.27671	21.8159	23.8053	23.958	23.2041	21.9723	22.3343
1.27838	21.8037	23.8572	23.2072	23.1507	20.0955	22.313
1.28005	20.9843	23.8602	23.4621	23.1477	26.6934	22.3343
1.28171	21.5504	23.8999	21.7256	23.1233	27.5525	22.2886
1.28338	25.7542	23.8251	21.0512	23.1584	22.9413	22.3023
1.28505	25.4491	23.9212	21.2053	23.137	23.1579	22.2199
1.28671	24.2833	23.8449	22.9158	23.198	22.894	22.2458
1.28838	22.4019	23.8022	22.2627	23.1263	20.1413	22.3572
1.29005	22.2722	23.7793	22.9097	23.2545	19.5157	22.2413
1.29171	21.0759	23.9075	23.6833	23.1248	19.0793	22.2687
1.29338	20.583	23.8709	26.5169	23.1812	22.3736	22.2352
1.29505	20.1451	23.851	27.6048	23.1721	21.2323	22.2794
1.29671	20.2641	23.8373	26.1064	23.1385	21.8792	22.3252
1.29838	21.4528	23.877	24.0923	23.1751	22.6224	22.2916
1.30005	26.9795	23.8068	22.5816	23.1523	23.161	22.3465
1.30171	26.9536	23.819	23.3659	23.1584	22.3492	22.2321
1.30338	25.9801	23.8297	24.5393	23.1782	21.2994	22.2916
1.30505	23.3067	23.8053	24.0007	23.1446	20.5411	22.2779
1.30671	21.5169	23.8465	22.0857	23.2133	22.923	22.2886
1.30838	20.5464	23.8312	21.3121	23.1812	24.0399	22.2657
1.31005	20.9569	23.7961	24.4585	23.1492	22.4164	22.2794
1.31171	22.0692	23.8449	25.3938	23.2697	23.2678	22.2748
1.31338	21.1095	23.8129	24.7118	23.1858	23.4936	22.2428
1.31505	20.3343	23.8236	23.9183	23.1507	23.1534	22.3557
1.31671	20.0597	23.9838	23.5063	23.1812	22.8192	22.2962
1.31838	19.9681	23.8022	23.7337	23.198	22.8589	22.3343
1.32005	20.2214	23.7671	24.0877	23.1385	22.012	22.3114
1.32171	20.5724	23.8907	24.875	23.1797	22.1585	22.3511
1.32338	20.6136	23.8343	25.3084	23.1812	20.5502	22.2336
1.32505	21.7854	23.8541	24.3074	23.1187	22.8756	22.2977
1.32671	23.8423	23.9182	22.5557	23.1996	21.8884	22.2947
1.32838	22.8825	23.8709	22.1559	23.1538	20.5945	22.2474
1.33005	24.7151	23.8938	22.9463	23.1538	20.6692	22.3099
1.33171	26.4256	23.9197	22.4794	23.1461	20.4159	22.3175
1.33338	25.6642	23.8053	22.9494	23.1248	20.5914	22.3267
1.33505	25.2461	23.8617	22.8242	23.1309	22.07	22.3938
1.33671	23.3647	23.9075	23.0882	23.2392	21.9357	22.2947
1.33838	22.4217	23.8877	22.6869	23.1645	22.6285	22.255
1.34005	22.8871	23.8205	22.2963	23.166	21.4245	22.2718
1.34172	24.6312	23.877	22.9997	23.0729	23.2449	22.2931
1.34338	24.5869	23.8495	22.9433	23.14	21.9739	22.2458
1.34505	24.0773	23.8572	23.4712	23.1919	21.1636	22.284
1.34672	23.3449	23.816	23.0852	23.1919	19.9902	22.3328
1.34838	22.3637	23.8297	23.3354	23.1584	19.3005	22.3359
1.35005	22.9665	23.8449	23.2622	23.1858	21.2262	22.3038
1.35172	24.5274	23.909	23.5963	23.1156	23.1228	22.2153
1.35338	23.2732	23.8785	23.1248	23.1721	21.51	22.3282
1.35505	22.8383	23.9243	23.2332	23.1507	22.1631	22.2748
1.35672	22.2905	23.8694	23.6772	23.1767	21.7557	22.2886
1.35838	21.7961	23.8282	22.9433	23.079	21.8411	22.2825
1.36005	21.7076	23.877	23.2683	23.2179	21.1316	22.3069
1.36172	23.4273	23.8785	23.3507	23.2011	21.8762	22.3252
1.36338	21.4665	23.8282	22.7388	23.169	20.1062	22.3206
1.36505	21.0912	23.8526	23.9107	23.1721	18.8641	22.2306
1.36672	22.0723	23.8694	23.9214	23.1706	19.9093	22.2458
1.36838	22.6643	23.8907	23.1599	23.2041	19.6988	22.2535
1.37005	23.2045	23.7519	22.8181	23.1934	20.1321	22.3298
1.37172	23.4135	23.8388	22.7235	23.2163	24.6228	22.2626
1.37338	23.4868	23.8129	23.6452	23.169	22.3828	22.3465
1.37505	23.0611	23.9304	24.2891	23.1904	20.9271	22.3175
1.37672	22.675	23.8724	23.5674	23.1324	21.864	22.3267
1.37838	22.907	23.8327	23.8115	23.1873	22.0944	22.2977
1.38005	22.1883	23.8602	23.1706	23.1294	21.2857	22.3069
1.38172	22.5301	23.8419	23.1142	23.166	21.5405	22.2931
1.38338	22.3332	23.8129	23.5536	23.1919	21.1178	22.284
1.38505	22.2768	23.8541	24.3852	23.1721	22.749	22.2794
1.38672	22.1043	23.8816	24.9345	23.1782	21.5176	22.3114
1.38838	22.2874	23.8358	23.5033	23.1202	21.6153	22.226
1.39005	22.202	23.8999	22.2795	23.1385	22.2104	22.287
1.39172	22.1623	23.8251	23.0333	23.1538	21.1987	22.2397
1.39338	22.6201	23.8343	23.3186	23.1202	22.1997	22.2825
1.39505	22.382	23.9045	22.9799	23.1629	22.3919	22.2794
1.39672	22.5987	23.851	23.9641	23.1904	22.1692	22.2565
1.39838	22.765	23.8266	25.4015	23.1309	20.9424	22.2535
1.40005	22.5377	23.7839	23.868	23.253	19.6545	22.255
1.40172	21.9929	23.7961	23.7825	23.0622	18.7695	22.3023
1.40338	21.6862	23.8724	24.0968	23.1645	20.3961	22.3572
1.40505	21.9395	23.7503	24.2998	23.1873	22.9626	22.287
1.40672	21.729	23.816	23.0959	23.1751	22.2897	22.342
1.40838	21.7229	23.8312	21.9453	23.1523	19.6377	22.2855
1.41005	21.3338	23.7961	23.1798	23.1812	22.044	22.3175
1.41172	21.5245	23.7641	22.159	23.079	20.0909	22.287
1.41338	21.7351	23.7793	21.8523	23.0882	19.0396	22.2199
1.41505	23.1984	23.906	23.2088	23.1828	20.6112	22.3816
1.41672	22.6826	23.8282	23.8969	23.1629	22.1219	22.3084
1.41838	22.9451	23.8617	23.8435	23.1629	20.0497	22.2931
1.42005	23.4349	23.8434	23.5826	23.1004	19.2303	22.3175
1.42172	22.2829	23.8388	24.2677	23.1446	19.8803	22.2321
1.42338	21.9273	23.8572	23.7489	23.1782	21.2719	22.2123
1.42505	22.086	23.7961	22.6274	23.169	21.954	22.2947
1.42672	21.6862	23.7442	23.2286	23.1416	19.3875	22.3389
1.42838	21.9579	23.8297	22.8181	23.195	23.103	22.3237
1.43005	21.8602	23.8449	22.9784	23.2194	20.4083	22.2458
1.43172	22.7254	23.7503	24.5027	23.166	24.3878	22.2214
1.43339	22.8154	23.8129	24.4188	23.1461	27.5433	22.2519
1.43505	21.4528	23.819	23.99	23.1141	23.5653	22.2916
1.43672	20.9538	23.7885	23.9	23.0805	20.2069	22.3648
1.43839	22.4965	23.8114	23.1264	23.1431	21.2399	22.2916
1.44005	21.8587	23.8327	24.4478	23.1706	21.0644	22.2596
1.44172	21.143	23.8495	24.3501	23.1111	19.1708	22.2794
1.44339	22.0799	23.7397	24.0022	23.2102	18.3774	22.342
1.44505	21.8327	23.8007	24.0953	23.166	20.3641	22.371
1.44672	21.7717	23.8114	25.3801	23.2133	24.8349	22.2931
1.44839	21.2224	23.8404	24.2769	23.0531	23.3883	22.3053
1.45005	22.6979	23.758	23.4697	23.1278	21.7541	22.2458
1.45172	23.2396	23.7412	25.0536	23.14	21.7221	22.2733
1.45339	21.645	23.7854	23.7688	23.1629	22.25	22.3008
1.45505	22.5682	23.8388	24.5317	23.2072	22.1402	22.2428
1.45672	21.2437	23.8007	23.3018	23.1812	21.7907	22.3038
1.45839	20.9355	23.8846	21.9865	23.1446	20.654	22.2992
1.46005	22.0036	23.8541	22.5145	23.1858	20.9851	22.2428
1.46172	23.0794	23.7992	23.0165	23.1919	21.037	22.2016
1.46339	21.4497	23.7854	23.932	23.1782	21.217	22.2352
1.46505	25.4094	23.8617	24.1823	23.1492	21.7801	22.1985
1.46672	22.3775	23.8709	24.0282	23.1904	22.5827	22.2031
1.46839	20.9325	23.8236	22.9341	23.1873	22.5171	22.287
1.47005	20.0993	23.8633	22.336	23.1599	20.0619	22.2748
1.47172	19.7148	23.7793	23.2835	23.137	23.2159	22.2947
1.47339	20.6166	23.6908	22.957	23.2621	21.5375	22.3496
1.47505	21.3368	23.8068	22.8609	23.0805	19.7049	22.2489
1.47672	22.0708	23.8297	23.4361	23.2408	21.0949	22.2718
1.47839	22.8337	23.8205	23.3064	23.1782	20.9836	22.2504
1.48005	21.674	23.8037	24.0831	23.2835	23.5333	22.255
1.48172	21.3918	23.9228	24.7392	23.2118	23.1305	22.3282
1.48339	21.7183	23.8236	24.9895	23.2224	21.6916	22.2672
1.48505	21.9228	23.8129	24.8018	23.1309	20.3595	22.2321
1.48672	20.8165	23.8129	24.6187	23.1492	21.3727	22.1909
1.48839	20.7463	23.8266	23.5994	23.1553	20.7989	22.2352
1.49005	21.4406	23.8785	23.9839	23.2011	21.3269	22.3648
1.49172	21.3628	23.761	25.2122	23.1446	21.661	22.3038
1.49339	22.5636	23.7061	23.7489	23.1873	21.5359	22.2657
1.49505	23.6974	23.7885	23.7596	23.0866	21.7495	22.2596
1.49672	22.733	23.7976	25.3618	23.1736	22.2699	22.3313
1.49839	22.2691	23.8098	24.1594	23.2057	20.8142	22.3237
1.50005	21.9136	23.7778	24.0404	23.1919	21.9082	22.2611
1.50172	21.5291	23.7732	22.6701	23.0836	21.51	22.2321
1.50339	21.7595	23.8373	22.4794	23.1507	21.5024	22.229
1.50505	22.0341	23.7961	23.0455	23.1507	21.5466	22.3038
1.50672	21.6038	23.7961	23.8481	23.1675	22.0074	22.2229
1.50839	22.1669	23.8144	24.933	23.0943	20.4175	22.3114
1.51005	22.3424	23.7778	23.1187	23.1263	21.1468	22.3481
1.51172	22.4004	23.8175	22.8365	23.1065	20.4876	22.3053
1.51339	22.6613	23.7549	22.9646	23.1996	20.5533	22.2611
1.51505	22.6918	23.8098	23.369	23.1721	21.0553	22.3053
1.51672	22.5667	23.8083	23.5933	23.2072	24.5007	22.3343
1.51839	22.1165	23.8434	24.2326	23.1172	21.4215	22.2733
1.52005	22.1059	23.7625	23.7077	23.1797	20.3991	22.2687
1.52172	22.4751	23.7107	24.6721	23.2026	20.8722	22.3633
1.52339	22.5575	23.7854	23.9366	23.1492	21.7068	22.2992
1.52506	22.8581	23.787	22.5404	23.1385	20.01	22.2809
1.52672	22.7238	23.7931	23.2774	23.1172	19.9292	22.2535
1.52839	21.9212	23.7671	23.5979	23.1934	21.484	22.2977
1.53006	22.6643	23.8373	22.13	23.2102	21.6366	22.2947
1.53172	22.6582	23.8037	22.2047	23.1477	21.159	22.2016
1.53339	22.2981	23.7488	24.4066	23.1309	22.398	22.3328
1.53506	22.5514	23.7656	23.9107	23.1339	20.1306	22.2947
1.53672	22.7589	23.8236	22.751	23.1049	20.0421	22.2565
1.53839	22.3332	23.7488	23.7367	23.1873	24.3542	22.2443
1.54006	22.3683	23.7702	22.8548	23.1782	22.3172	22.2931
1.54172	22.6994	23.7229	22.8777	23.1675	24.49	22.2565
1.54339	22.3439	23.703	22.8975	23.1645	21.2521	22.2886
1.54506	22.0052	23.7992	22.4565	23.198	19.3844	22.3114
1.54672	22.0403	23.6954	22.7769	23.0561	18.742	22.2779
1.54839	21.645	23.8434	24.2265	23.1965	19.9307	22.3252
1.55006	22.5285	23.7137	23.4895	23.1187	19.9673	22.2794
1.55172	22.0692	23.7778	23.1813	23.0973	18.8412	22.1955
1.55339	24.1872	23.7915	23.4193	23.1629	20.5517	22.2809
1.55506	23.7309	23.703	22.7174	23.1797	22.131	22.2855
1.55672	23.6455	23.7305	23.8023	23.1263	19.4333	22.2001
1.55839	22.585	23.8419	23.6223	23.1111	18.739	22.2611
1.56006	21.9609	23.7366	22.7846	23.1782	22.3034	22.2809
1.56172	22.5728	23.7503	21.4067	23.2758	22.4957	22.2687
1.56339	22.2264	23.7564	21.1046	23.0775	22.6681	22.3618
1.56506	22.8459	23.7961	21.985	23.1599	20.6738	22.2825
1.56672	23.1892	23.7763	22.635	23.1324	19.8773	22.2519
1.56839	22.3561	23.8037	23.5033	23.14	19.122	22.2702
1.57006	22.5117	23.7717	25.8623	23.14	20.0299	22.2474
1.57172	22.0357	23.8129	23.9809	23.0836	21.8564	22.2474
1.57339	22.7757	23.7656	24.3105	23.2408	20.1047	22.2245
1.57506	22.8703	23.79	24.2433	23.1126	21.2124	22.3099
1.57672	22.2447	23.7717	23.7871	23.0958	21.8823	22.3023
1.57839	22.0799	23.8022	24.2723	23.1965	22.482	22.2229
1.58006	22.2935	23.819	23.343	23.1828	22.5461	22.2596
1.58172	23.0077	23.6832	23.6894	23.1751	23.8522	22.3023
1.58339	22.5865	23.7275	23.1767	23.1812	22.5293	22.2947
1.58506	23.3784	23.7	24.135	23.2331	21.7068	22.2474
1.58672	22.9115	23.8144	23.4422	23.1233	21.5832	22.2962
1.58839	22.6292	23.7885	22.4016	23.1873	22.2882	22.3725
1.59006	22.3836	23.7656	22.516	23.1675	22.3324	22.2962
1.59172	21.5321	23.8205	22.7968	23.1568	21.6641	22.2489
1.59339	21.7534	23.8098	23.3003	23.2011	21.5878	22.2718
1.59506	21.8297	23.8083	24.2311	23.0912	20.7226	22.3038
1.59672	21.3231	23.7366	23.6559	23.1919	21.7618	22.3237
1.59839	20.9004	23.7976	22.6152	23.1797	21.4825	22.3221
1.60006	20.6349	23.7397	23.3324	23.1629	20.5487	22.2611
1.60172	20.3954	23.8083	21.9942	23.1767	21.6549	22.3603
1.60339	22.4507	23.8053	21.4098	23.1278	21.3009	22.3206
1.60506	22.5316	23.7931	22.5771	23.1095	21.3955	22.3038
1.60672	24.7609	23.7213	23.7535	23.1294	20.3503	22.1543
1.60839	26.5279	23.7839	23.6055	23.1721	20.2008	22.2352
1.61006	24.6571	23.6908	23.5475	23.0729	20.9088	22.2443
1.61172	24.0681	23.6725	23.2866	23.1706	21.6687	22.229
1.61339	27.2679	23.8144	23.192	23.1263	23.0237	22.2718
1.61506	25.6184	23.7595	23.8939	23.2102	23.1335	22.3374
1.61673	25.3255	23.7183	23.8573	23.1248	21.6519	22.2535
1.61839	24.0712	23.7732	22.5069	23.1172	20.744	22.2886
1.62006	21.9228	23.8053	22.3741	23.0988	22.4499	22.2748
1.62173	20.6975	23.7732	22.0461	23.1156	22.5644	22.3084
1.62339	20.2596	23.6878	22.3741	23.1492	21.8899	22.2794
1.62506	20.0139	23.7534	23.7917	23.1706	22.2043	22.2565
1.62673	20.0337	23.8098	23.7871	23.1629	21.9159	22.2794
1.62839	20.3175	23.7458	23.485	23.0637	21.8777	22.2153
1.63006	20.7036	23.7671	23.4041	23.14	21.2353	22.3237
1.63173	20.493	23.8114	23.633	23.1675	22.3462	22.2336
1.63339	19.9666	23.7061	22.8548	23.1187	21.5756	22.2916
1.63506	20.1833	23.7503	22.7708	23.1843	21.2246	22.3114
1.63673	25.9862	23.671	23.0043	23.1584	22.4957	22.2611
1.63839	22.7971	23.8098	23.842	23.2118	21.3498	22.2474
1.64006	21.0774	23.8007	22.9356	23.1431	21.7022	22.3206
1.64173	23.943	23.7488	22.6823	23.2026	21.7907	22.2947
1.64339	26.1006	23.7137	22.7632	23.1065	21.1789	22.2809
1.64506	26.183	23.7275	22.4428	23.0576	21.8884	22.3679
1.64673	24.1826	23.8037	21.779	23.1416	21.9647	22.3298
1.64839	22.2264	23.6634	22.6595	23.1599	20.6418	22.3389
1.65006	21.5413	23.7748	23.8039	23.1568	21.2338	22.2992
1.65173	20.9828	23.8083	23.1432	23.1492	21.5725	22.2504
1.65339	21.9472	23.7778	23.0577	23.1385	21.8304	22.2672
1.65506	21.0927	23.7854	22.4474	23.0851	21.8228	22.2962
1.65673	21.7458	23.7275	23.2774	23.2438	22.2195	22.3374
1.65839	20.908	23.6878	23.9793	23.1538	22.1371	22.1848
1.66006	21.4146	23.7412	22.8746	23.2026	22.2195	22.2702
1.66173	22.2905	23.6832	23.7642	23.1324	22.2836	22.2916
1.66339	22.1532	23.8083	24.0938	23.0515	21.8747	22.3328
1.66506	21.9472	23.6969	24.2601	23.1736	21.9189	22.2825
1.66673	22.6353	23.7671	23.636	23.1202	21.4306	22.2977
1.66839	23.5905	23.7717	24.9574	23.1767	22.1539	22.2748
1.67006	23.7202	23.6756	22.606	23.14	21.6717	22.2947
1.67173	23.438	23.6771	22.9097	23.1675	21.6061	22.287
1.67339	25.2385	23.674	23.9412	23.1828	20.8767	22.284
1.67506	24.0788	23.7183	24.2296	23.1431	21.0263	22.2916
1.67673	22.2859	23.8037	24.1273	23.1339	20.5624	22.2962
1.67839	22.205	23.6695	23.4254	23.0958	22.7704	22.2153
1.68006	22.4705	23.7381	23.813	23.1721	21.7206	22.3175
1.68173	22.7544	23.7305	22.4794	23.0485	22.0273	22.2352
1.68339	22.8291	23.7198	22.8075	23.0729	24.0079	22.2046
1.68506	22.5667	23.6771	23.8344	23.0775	21.7419	22.2733
1.68673	22.5545	23.7351	22.6961	23.0988	22.4774	22.258
1.68839	22.8093	23.7458	22.2215	23.1904	20.4053	22.3481
1.69006	22.6308	23.7931	23.8084	23.1507	19.4287	22.2947
1.69173	21.9945	23.7107	22.9326	23.1156	21.8777	22.345
1.69339	22.5026	23.732	23.3583	23.1736	22.7109	22.2596
1.69506	22.5102	23.729	24.2632	23.1309	20.6204	22.2413
1.69673	22.7361	23.7503	23.3492	23.14	18.9572	22.2092
1.69839	22.437	23.7259	22.5328	23.1492	18.652	22.287
1.70006	22.4095	23.7564	22.7785	23.1065	19.4592	22.229
1.70173	22.2264	23.6908	23.2027	23.2255	20.2511	22.3267
1.70339	22.6231	23.6817	22.4153	23.1858	22.3324	22.3282
1.70506	22.1883	23.7275	23.8435	23.1126	21.6015	22.2825
1.70673	22.3012	23.7107	24.0724	23.0988	20.3595	22.2443
1.70839	22.1761	23.6817	23.6833	23.1584	25.6314	22.226
1.71006	22.408	23.7168	23.8847	23.1721	24.6579	22.258
1.71173	22.3775	23.6771	23.575	23.1507	20.7821	22.2992
1.7134	22.8398	23.7107	24.518	23.1675	22.9275	22.2397
1.71506	21.7259	23.6847	23.752	23.0866	24.2291	22.3267
1.71673	21.2849	23.7488	24.0785	23.2087	23.4219	22.2382
1.7184	21.3795	23.761	23.7398	23.137	22.3385	22.2855
1.72006	20.6746	23.7397	24.6156	23.14	22.543	22.3267
1.72173	21.4864	23.6985	24.7331	23.1431	21.3864	22.2443
1.7234	21.6679	23.787	23.8298	23.0775	22.3141	22.3404
1.72506	22.7986	23.6252	23.9854	23.0805	22.1692	22.2947
1.72673	23.3418	23.6878	23.0196	23.195	21.9861	22.3526
1.7284	24.1765	23.7854	22.7831	22.9981	21.1667	22.2825
1.73006	23.4166	23.7854	22.957	23.14	22.7627	22.3038
1.73173	23.5982	23.7107	23.9198	23.1233	22.6925	22.3679
1.7334	23.119	23.7702	24.817	23.0882	22.1264	22.2214
1.73506	21.8343	23.6451	23.5872	23.1324	21.1865	22.2321
1.73673	21.5932	23.7381	23.5551	23.1202	24.3405	22.284
1.7384	21.9792	23.7305	22.7769	23.1477	21.5268	22.3114
1.74006	22.0265	23.6786	22.0918	23.1339	22.6895	22.3114
1.74173	21.5062	23.7168	22.0399	23.1248	22.9611	22.284
1.7434	21.9731	23.7275	22.3589	23.1172	22.0379	22.3237
1.74506	22.1547	23.8175	22.9005	23.1507	21.2689	22.3359
1.74673	21.9609	23.7732	23.0287	23.1461	21.3696	22.2153
1.7484	21.4436	23.7809	23.0913	23.166	19.8285	22.3587
1.75006	20.67	23.7915	23.4727	23.166	22.9123	22.2565
1.75173	21.201	23.7442	23.604	23.0882	21.2292	22.3343
1.7534	21.2376	23.8419	23.9397	23.1294	20.3229	22.2214
1.75506	21.8053	23.79	23.2927	23.1416	20.6021	22.3175
1.75673	21.6222	23.7931	22.5526	23.2041	21.5451	22.3313
1.7584	22.3149	23.7625	22.7602	23.0607	22.7536	22.3099
1.76006	22.7803	23.8388	23.8634	23.1309	22.1097	22.2535
1.76173	23.4471	23.7793	23.7886	23.0775	22.424	22.3725
1.7634	22.6842	23.758	23.5857	23.1233	21.9845	22.287
1.76506	23.1343	23.758	23.6803	23.1675	21.8289	22.2702
1.76673	22.3744	23.7778	23.0653	23.0866	21.9021	22.2535
1.7684	21.3353	23.7625	23.4987	23.1919	21.3269	22.3175
1.77006	20.7249	23.7809	22.7556	23.1278	20.9042	22.2626
1.77173	22.4873	23.7549	23.3797	23.1843	20.8554	22.2611
1.7734	22.318	23.6573	22.5938	23.1553	21.1651	22.3572
1.77506	21.6313	23.7992	21.779	23.1049	21.2597	22.313
1.77673	20.9203	23.7976	22.9326	23.1736	20.776	22.3069
1.7784	27.7959	23.7854	23.4407	23.1599	21.7984	22.2931
1.78006	26.0136	23.7702	22.0857	23.1767	21.5191	22.2718
1.78173	26.2929	23.7381	21.1565	23.1523	21.1865	22.3221
1.7834	28.0476	23.7976	22.7022	23.169	21.4871	22.3008
1.78506	27.4602	23.8251	24.4112	23.198	21.6046	22.2992
1.78673	25.0645	23.8037	24.0663	23.1736	22.5506	22.2397
1.7884	23.1282	23.8098	24.518	23.1324	21.5573	22.2672
1.79006	22.028	23.7473	23.7932	23.1538	20.9195	22.3069
1.79173	22.4309	23.7259	23.3202	23.1111	20.9973	22.2779
1.7934	22.3286	23.7778	24.2937	23.1294	21.2628	22.2977
1.79506	22.4477	23.7641	23.2286	23.0699	21.6382	22.2886
1.79673	24.8265	23.7336	23.6757	23.195	21.1804	22.3008
1.7984	24.7227	23.7473	23.2835	23.1111	21.2399	22.2733
1.80006	24.1368	23.7244	22.3955	23.1599	22.4942	22.3252
1.80173	22.7956	23.7564	23.3888	23.14	21.7618	22.3298
1.8034	22.112	23.7397	23.5246	23.1233	21.5054	22.2397
1.80507	22.115	23.7809	23.633	23.0973	22.0929	22.258
1.80673	21.6862	23.7244	23.5689	23.1294	21.4276	22.3191
1.8084	21.9411	23.7366	23.1157	23.1782	20.8081	22.1787
1.81007	22.3302	23.7244	22.8334	23.1523	20.5044	22.2962
1.81173	21.6084	23.79	23.3842	23.1339	21.5863	22.2428
1.8134	21.2971	23.7824	23.1004	23.1461	22.2317	22.3099
1.81507	21.1934	23.761	22.1864	23.1965	19.8544	22.2916
1.81673	20.8714	23.8037	22.7205	23.1126	22.482	22.2931
1.8184	22.0296	23.7564	24.0617	23.1492	23.7286	22.3099
1.82007	22.6277	23.7397	24.3791	23.0607	21.7206	22.258
1.82173	22.6094	23.7137	22.3711	23.0882	19.7537	22.3175
1.8234	22.3714	23.7763	21.0542	23.1172	18.8122	22.2794
1.82507	22.141	23.8114	21.2938	23.1004	18.6673	22.3587
1.82673	22.3683	23.7549	21.8294	23.169	21.5024	22.284
1.8284	22.0006	23.7503	21.982	23.1858	20.6936	22.3328
1.83007	21.9731	23.7046	22.7312	23.1324	26.5988	22.2825
1.83173	21.8983	23.7519	23.2942	23.1019	24.4549	22.3313
1.8334	21.9807	23.7213	24.1655	23.1599	22.4392	22.3252
1.83507	21.5657	23.7656	23.549	23.1065	23.4799	22.371
1.83673	21.5504	23.8266	22.4535	23.1156	21.9037	22.2596
1.8384	22.0113	23.7564	22.2475	23.1233	22.9367	22.2306
1.84007	22.3424	23.7717	22.9387	23.1248	22.836	22.2992
1.84173	22.8658	23.8724	23.1401	23.1736	21.0812	22.2092
1.8434	22.4553	23.6679	23.5399	23.1095	22.3233	22.3359
1.84507	22.6887	23.7793	23.34	23.1034	21.7969	22.3145
1.84673	22.1959	23.7534	22.6122	23.2209	22.9916	22.342
1.8484	22.4019	23.7809	24.7636	23.1553	23.2831	22.313
1.85007	22.7727	23.7641	23.5551	23.1019	21.2994	22.284
1.85173	22.8169	23.8663	23.3934	23.0897	20.9179	22.2962
1.8534	22.5636	23.7381	23.8603	23.079	21.5069	22.3496
1.85507	22.0586	23.7778	23.8557	23.1873	20.9515	22.3175
1.85673	21.8465	23.8098	22.9768	23.14	20.6692	22.3237
1.8584	21.7046	23.7671	25.1924	23.1446	23.1671	22.2702
1.86007	21.0332	23.8205	25.3816	23.0836	20.0299	22.1222
1.86173	22.0723	23.8175	24.7133	23.05	22.7276	22.2565
1.8634	21.6908	23.7366	23.8008	23.1446	22.5842	22.2916
1.86507	22.1745	23.8312	23.1065	23.1309	21.1667	22.3633
1.86673	22.6598	23.8068	23.7672	23.169	21.6946	22.2687
1.8684	22.7895	23.8236	23.6147	23.1111	21.4016	22.2886
1.87007	22.8429	23.6878	22.4413	23.2057	21.2719	22.3313
1.87173	23.8957	23.7595	23.1783	23.0729	19.2685	22.2916
1.8734	22.7544	23.7671	23.192	23.1217	22.4438	22.2855
1.87507	22.6308	23.6908	23.459	23.1507	20.3641	22.2611
1.87673	21.9075	23.7519	22.6045	23.1629	19.5599	22.2931
1.8784	21.6374	23.6954	22.5664	23.1828	22.4347	22.2428
1.88007	22.762	23.787	23.3888	23.1217	23.66	22.2992
1.88173	23.0626	23.8266	23.1035	23.0744	21.7999	22.287
1.8834	22.4232	23.7809	23.3812	23.227	21.5542	22.2214
1.88507	22.3531	23.7671	23.987	23.1812	21.2994	22.2413
1.88673	21.9487	23.8114	23.6482	23.0699	20.7364	22.3267
1.8884	21.4375	23.7778	23.839	23.1141	22.1188	22.2504
1.89007	23.6806	23.7809	23.5796	23.1446	23.3105	22.2977
1.89173	22.6353	23.7381	23.3781	23.1141	22.2516	22.3191
1.8934	22.8658	23.7473	22.4001	23.1812	22.0456	22.1985
1.89507	22.5362	23.7717	23.2454	23.1538	22.5354	22.2596
1.89674	22.6094	23.7473	22.9784	23.0897	21.9311	22.229
1.8984	22.0555	23.6496	22.7129	23.1736	22.9306	22.2489
1.90007	21.1842	23.8037	23.2362	23.169	21.8182	22.3389
1.90174	23.1114	23.8861	23.7947	23.1217	21.9693	22.2886
1.9034	23.0626	23.7183	23.4163	23.1248	22.2394	22.2779
1.90507	23.2228	23.7488	22.9616	23.198	22.3233	22.2977
1.90674	22.1806	23.7595	22.484	23.1294	21.6092	22.2535
1.9084	21.1507	23.7641	23.8451	23.1797	22.1661	22.2321
1.91007	20.5052	23.7732	24.9574	23.1324	21.4367	22.2718
1.91174	20.3481	23.7351	24.9651	23.14	20.7074	22.3206
1.9134	20.1161	23.7213	23.5628	23.1049	19.8041	22.3099
1.91507	19.9055	23.7061	23.1798	23.1156	21.5451	22.284
1.91674	20.1756	23.6985	23.4544	23.1934	22.5491	22.2763
1.9184	21.1659	23.6817	23.52	23.0668	23.9789	22.3084
1.92007	20.4396	23.8068	23.0104	23.0912	20.9576	22.284
1.92174	20.1497	23.7839	23.7917	23.1568	20.6585	22.258
1.9234	21.0866	23.7213	23.3308	23.1172	22.5033	22.2535
1.92507	21.552	23.7748	24.0923	23.1584	25.3415	22.3267
1.92674	20.6776	23.8114	24.0465	23.1217	21.449	22.3053
1.9284	20.229	23.7519	22.8166	23.1523	19.6896	22.2733
1.93007	20.5739	23.7091	23.3247	23.1446	21.7557	22.3145
1.93174	21.0881	23.8053	24.138	23.2469	21.2491	22.2779
1.9334	21.8648	23.7961	23.5384	23.076	22.5476	22.1894
1.93507	22.4446	23.8999	24.0434	23.0592	20.7715	22.258
1.93674	21.9151	23.8373	24.2159	23.1065	21.246	22.2626
1.9384	21.3933	23.7458	23.7764	23.14	22.7826	22.2352
1.94007	21.61	23.819	23.134	23.198	20.6158	22.2947
1.94174	22.1577	23.6328	24.6935	23.0943	20.1748	22.3099
1.9434	22.6872	23.7351	24.5058	23.1416	18.8153	22.287
1.94507	23.0428	23.7336	23.3568	23.1584	20.216	22.2474
1.94674	23.119	23.7061	22.2459	23.1065	19.3493	22.3359
1.9484	22.5072	23.7976	21.6432	23.0317	18.6642	22.2931
1.95007	22.2356	23.758	23.3644	23.0714	22.0349	22.3053
1.95174	22.6857	23.7076	24.4997	23.1919	23.7332	22.3465
1.9534	22.2554	23.7625	24.6996	23.2591	21.4642	22.3526
1.95507	22.4355	23.7793	24.2708	23.0637	23.3761	22.3313
1.95674	22.4538	23.7442	22.8502	23.0836	21.8777	22.2947
1.9584	22.4599	23.7336	23.5475	23.1065	21.5832	22.2535
1.96007	22.0464	23.7595	23.3949	23.0866	23.1915	22.2092
1.96174	22.0021	23.79	23.3781	23.1156	20.7486	22.2657
1.9634	22.3393	23.7702	24.5638	23.1523	22.9184	22.3023
1.96507	22.408	23.8068	22.7266	23.137	21.8075	22.1756
1.96674	21.9197	23.7229	22.9036	23.1034	22.8695	22.2855
1.9684	22.4553	23.732	23.4865	23.1034	22.7627	22.2245
1.97007	22.2279	23.7366	23.3659	23.2087	19.74	22.2275
1.97174	22.0082	23.7076	22.3894	23.1812	19.0777	22.3053
1.9734	22.0799	23.7336	23.372	23.1721	22.6834	22.2763
1.97507	22.1333	23.7641	23.0058	23.1004	22.7002	22.1955
1.97674	22.4339	23.7488	23.1248	23.1233	20.9393	22.3389
1.9784	22.8017	23.7107	23.604	23.0515	22.2989	22.2657
1.98007	23.0214	23.7549	23.4819	23.1431	20.9073	22.2031
1.98174	23.3174	23.7793	23.0287	23.0912	19.3783	22.3282
1.9834	22.9512	23.7213	23.6162	23.0897	25.8359	22.2825
1.98507	22.3195	23.729	24.3684	23.1141	22.9962	22.2779
1.98674	22.0448	23.7046	23.8039	23.0241	21.0126	22.2413
1.98841	21.8816	23.7656	23.4071	23.1126	20.2405	22.2931
1.99007	22.614	23.7778	23.5551	23.14	23.457	22.226
1.99174	22.6765	23.7412	23.5521	23.1324	22.984	22.3328
1.99341	23.1923	23.6939	22.516	23.1553	20.9927	22.2809
1.99507	22.8734	23.7793	23.7856	23.0424	21.0919	22.287
1.99674	21.8861	23.6969	24.8796	23.1629	19.7613	22.2092
1.99841	22.6476	23.6771	23.9885	23.0988	21.6382	22.2687
2.00007	22.4828	23.7641	22.3466	23.1416	23.5425	22.2596
2.00174	22.4736	23.7961	23.0867	23.0119	22.5384	22.3221
2.00341	22.17	23.7793	23.752	23.1248	22.4621	22.2214
2.00507	22.4004	23.7671	24.0816	23.137	21.8091	22.3038
2.00674	22.1043	23.7213	22.2551	23.0943	22.157	22.2825
2.00841	22.028	23.787	21.7348	23.079	21.9266	22.2809
2.01007	21.7442	23.7091	23.4865	23.0775	22.7322	22.255
2.01174	22.6918	23.761	23.5521	23.0775	22.601	22.2687
2.01341	22.7711	23.7229	23.8435	23.1446	22.1783	22.3237
2.01507	22.4538	23.7778	23.5521	23.0805	21.3925	22.2855
2.01674	21.3658	23.671	22.69	23.1584	22.8467	22.2458
2.01841	21.7183	23.6832	23.2759	23.0622	23.5394	22.2596
2.02007	21.5413	23.7107	23.4941	23.1645	21.4306	22.2428
2.02174	22.5667	23.7809	23.5002	23.1812	22.6193	22.2702
2.02341	22.4889	23.7336	24.0175	23.0882	20.712	22.3237
2.02507	22.5865	23.7305	23.8908	23.0943	20.0406	22.1726
2.02674	22.3882	23.7336	23.0363	23.1385	20.3839	22.2611
2.02841	22.3302	23.7015	23.2545	23.0592	21.7084	22.2168
2.03007	21.645	23.8205	23.282	23.1461	22.6925	22.2626
2.03174	21.9624	23.7656	23.1157	23.1065	22.8222	22.3053
2.03341	21.1797	23.8251	23.4361	23.1156	21.9967	22.2748
2.03507	20.5678	23.7503	23.4499	23.1599	22.5094	22.3053
2.03674	21.5535	23.732	22.8548	23.0226	22.4209	22.2779
2.03841	21.6588	23.6786	23.2164	23.0851	20.9897	22.2199
2.04007	23.3647	23.7503	24.3364	23.0897	21.4718	22.2214
2.04174	23.6562	23.7107	23.932	23.0393	21.5985	22.2153
2.04341	24.3321	23.6695	23.2927	23.1233	22.0791	22.3206
2.04507	24.3672	23.6924	23.4315	23.018	22.4392	22.2229
2.04674	23.4517	23.6969	23.0074	23.0729	21.8777	22.2489
2.04841	23.0977	23.7442	23.0165	23.047	20.6997	22.2229
2.05007	22.8627	23.8007	23.4224	23.0912	23.7286	22.2245
2.05174	22.2935	23.7519	23.3034	23.0988	21.1941	22.2184
2.05341	22.0418	23.671	22.9417	23.1339	22.3019	22.2336
2.05507	22.2951	23.6771	22.5038	23.079	21.5573	22.255
2.05674	22.6002	23.7275	21.8721	23.0943	21.0949	22.3038
2.05841	23.4166	23.7824	22.0995	23.1339	20.686	22.2977
2.06007	21.6695	23.758	24.3425	23.0653	21.5283	22.226
2.06174	21.6924	23.7931	24.6248	23.1202	22.3935	22.2992
2.06341	22.4446	23.7244	24.0572	23.0607	21.4688	22.197
2.06507	22.0418	23.761	23.9091	23.0561	21.5054	22.2275
2.06674	21.8404	23.6969	23.4453	23.1156	21.6168	22.2672
2.06841	22.8581	23.7625	23.1096	23.0943	21.8152	22.2519
2.07007	22.1333	23.7366	23.7779	23.0683	22.543	22.3099
2.07174	21.1598	23.7656	23.7001	23.1507	22.7002	22.3023
2.07341	21.4955	23.8022	23.7398	23.0561	21.5359	22.2626
2.07507	22.0769	23.7824	23.3278	23.2072	21.8747	22.1909
2.07674	21.1339	23.7397	22.8273	23.0973	21.4322	22.3206
2.07841	23.3739	23.7137	22.6366	23.1568	21.0583	22.2992
2.08008	23.5005	23.7198	22.3436	23.1233	22.2653	22.2397
2.08174	26.5858	23.7183	23.427	23.0805	22.6864	22.1909
2.08341	25.6352	23.729	23.5918	23.1751	21.3452	22.2092
2.08508	23.6913	23.8007	23.2698	23.0226	21.6534	22.2382
2.08674	21.9441	23.7229	23.3583	23.0943	22.3645	22.2306
2.08841	21.1369	23.703	24.1457	23.1263	20.2176	22.2687
2.09008	22.849	23.7641	23.8084	23.1126	19.6637	22.3252
2.09174	21.5703	23.7549	23.2683	23.1568	19.5752	22.1466
2.09341	22.4995	23.7458	23.3003	23.1431	20.9317	22.1878
2.09508	23.4731	23.6832	22.8288	23.0485	20.0162	22.2321
2.09674	26.3692	23.7488	23.3263	23.1233	21.9342	22.229
2.09841	25.7161	23.6283	23.1462	23.1278	26.2219	22.229
2.10008	24.3047	23.703	23.5414	23.1187	23.5135	22.2977
2.10174	22.614	23.7503	23.3064	23.076	20.6891	22.2779
2.10341	22.1165	23.7473	23.1096	23.0637	20.2893	22.3069
2.10508	22.5377	23.7305	23.4041	23.0866	19.4638	22.2168
2.10674	23.7325	23.7748	23.4315	23.1065	20.7669	22.2748
2.10841	23.4868	23.7503	22.9326	23.1538	19.8086	22.2245
2.11008	22.202	23.7275	22.7968	23.1751	21.3559	22.2763
2.11174	22.5209	23.7748	23.6208	23.1202	20.3915	22.2229
2.11341	22.4126	23.7854	23.0928	23.0882	22.8772	22.3008
2.11508	21.4421	23.6756	23.3965	23.1172	21.6977	22.2519
2.11674	21.0637	23.8053	24.2921	23.1324	22.2271	22.3053
2.11841	22.0052	23.703	26.3994	23.0744	20.2145	22.1894
2.12008	23.6119	23.7488	25.4701	23.0531	20.0665	22.2672
2.12174	22.8429	23.7397	25.6975	23.1934	23.5043	22.284
2.12341	22.8184	23.6679	24.8247	23.1202	20.4281	22.2931
2.12508	22.6872	23.7366	23.8786	23.0836	20.744	22.3389
2.12674	23.1694	23.787	23.7032	23.0851	21.127	22.3175
2.12841	23.5265	23.7976	23.1142	23.1248	23.1579	22.1772
2.13008	23.2472	23.732	23.0241	23.1675	24.4	22.2474
2.13174	22.9359	23.732	24.0007	23.0973	23.1289	22.258
2.13341	23.3083	23.7458	25.7616	23.1172	21.8381	22.3359
2.13508	23.856	23.7748	25.3709	23.137	22.1005	22.3145
2.13674	23.4731	23.6954	24.9101	23.079	21.481	22.2092
2.13841	23.0168	23.7732	23.7138	23.1385	19.5416	22.3404
2.14008	22.9878	23.7473	23.6833	23.1095	20.2054	22.2153
2.14174	22.8505	23.7488	22.2429	23.1065	22.6834	22.2306
2.14341	23.1068	23.79	23.839	23.0241	21.4627	22.2428
2.14508	22.5896	23.8373	23.604	23.1233	22.0257	22.3328
2.14674	22.3256	23.732	23.3186	23.0958	22.2073	22.3069
2.14841	22.3882	23.7793	23.9214	23.1431	22.9397	22.2397
2.15008	22.3256	23.758	23.9976	23.1568	20.9286	22.3359
2.15174	22.7055	23.7915	23.4972	23.0515	21.5878	22.2489
2.15341	22.2371	23.7091	23.3522	23.0988	22.3935	22.3343
2.15508	22.2234	23.7564	22.5984	23.1187	20.6677	22.2977
2.15674	22.6887	23.7519	22.7083	23.1339	19.9643	22.2794
2.15841	22.8429	23.7992	23.8115	23.1645	20.9836	22.197
2.16008	22.6125	23.703	23.8313	23.1233	20.7776	22.197
2.16174	22.6949	23.6832	22.9219	23.1507	21.159	22.2352
2.16341	22.3424	23.7061	22.4565	23.0912	21.0217	22.2458
2.16508	23.647	23.8297	22.0766	23.1675	20.4693	22.2352
2.16674	23.2762	23.7824	23.5414	23.0836	20.3015	22.2352
2.16841	22.8825	23.7549	23.4743	23.0699	20.5914	22.2214
2.17008	22.1547	23.729	23.3034	23.1553	19.5614	22.2763
2.17175	21.7549	23.8007	24.3791	23.1294	20.5304	22.2199
2.17341	21.2376	23.7595	24.7072	23.079	22.9397	22.2855
2.17508	21.1629	23.7641	23.4422	23.0897	22.7795	22.226
2.17675	21.1751	23.7488	22.7953	23.0836	22.0563	22.2474
2.17841	21.8739	23.7503	23.4346	23.1919	21.159	22.2092
2.18008	23.3846	23.7824	25.2351	23.224	20.6387	22.1909
2.18175	24.503	23.7915	24.4234	23.0973	21.0736	22.2321
2.18341	23.3907	23.8083	23.5902	23.0866	21.7434	22.2443
2.18508	22.231	23.8282	23.9137	23.1095	20.9302	22.2397
2.18675	22.4538	23.7351	22.6701	23.0103	22.4774	22.2214
2.18841	21.9746	23.7763	22.8029	23.0714	21.3818	22.2779
2.19008	22.7223	23.7641	24.5027	23.1111	20.4938	22.1528
2.19175	23.6439	23.7412	23.7367	23.1187	21.2933	22.2931
2.19341	22.2844	23.7564	23.2484	23.0607	21.5069	22.1772
2.19508	21.6924	23.8282	23.7581	23.1538	20.567	22.2229
2.19675	22.1928	23.7046	24.4188	23.0195	20.5578	22.2855
2.19841	23.1206	23.7839	24.0068	22.9951	20.8996	22.2962
2.20008	22.5621	23.7915	24.2403	23.0714	21.0751	22.2275
2.20175	21.4589	23.8312	25.1695	23.1416	21.2033	22.3114
2.20341	20.6334	23.7244	22.8883	23.0897	22.2195	22.2092
2.20508	21.0469	23.7641	23.0302	23.1599	21.0949	22.2611
2.20675	20.9279	23.7534	23.3842	23.0897	22.2638	22.1848
2.20841	21.2239	23.7763	24.4432	23.169	20.8157	22.2504
2.21008	22.617	23.8236	23.9122	23.0729	21.3528	22.2184
2.21175	24.2512	23.7549	23.5994	23.0912	22.9565	22.2336
2.21341	23.708	23.674	24.1151	23.1248	22.9107	22.1848
2.21508	22.8337	23.7473	23.871	23.1461	22.0089	22.2886
2.21675	21.7015	23.7854	24.3959	23.1004	22.6834	22.258
2.21841	22.1028	23.7198	23.1294	23.076	21.1117	22.2229
2.22008	23.3052	23.7091	22.7815	23.1278	22.4194	22.2245
2.22175	23.6119	23.7305	23.6543	23.0439	22.9489	22.2626
2.22341	23.0794	23.8037	23.2362	23.1187	20.8737	22.2596
2.22508	22.0448	23.7076	24.4707	23.198	21.8106	22.194
2.22675	20.9813	23.7885	24.1609	23.0973	22.1509	22.1817
2.22841	21.7183	23.7488	22.989	23.1645	20.5792	22.194
2.23008	21.2285	23.7671	23.2713	23.1629	20.4876	22.2535
2.23175	24.883	23.7137	22.7647	23.1797	21.4078	22.2336
2.23341	26.8117	23.7824	21.6173	23.0927	21.5466	22.3038
2.23508	25.6245	23.8114	22.2139	23.0515	21.5146	22.1772
2.23675	23.8652	23.729	23.073	23.1416	22.9641	22.2977
2.23841	22.4019	23.8098	24.6706	23.0943	21.9632	22.2062
2.24008	22.1089	23.7915	24.0938	23.1049	19.7552	22.2672
2.24175	22.9115	23.8007	24.1121	23.0729	23.4814	22.1985
2.24341	23.6851	23.7183	23.8527	23.1767	23.872	22.2245
2.24508	22.3683	23.758	22.5908	23.0363	23.6477	22.2733
2.24675	22.2981	23.758	22.664	23.1156	21.3315	22.2992
2.24841	23.3037	23.7961	22.1544	23.0805	19.2196	22.2519
2.25008	23.2228	23.8022	21.3029	23.1645	20.7821	22.2168
2.25175	23.5448	23.8205	21.8233	23.166	23.2541	22.2229
2.25341	22.9146	23.7122	21.4586	23.076	20.9591	22.2184
2.25508	22.6216	23.6832	23.6299	23.079	20.4144	22.3069
2.25675	21.5703	23.7	24.6919	23.0775	20.3488	22.2504
2.25841	20.9447	23.6924	26.2941	23.1034	26.6476	22.2382
2.26008	21.6313	23.7076	25.3847	23.0561	27.8775	22.2138
2.26175	22.2447	23.7351	24.7087	23.1492	22.4637	22.1695
2.26342	23.0412	23.7763	24.3105	23.0622	23.7195	22.2443
2.26508	22.057	23.729	23.9839	23.0927	20.7272	22.2199
2.26675	22.588	23.7336	23.7245	23.079	21.6229	22.3267
2.26842	22.3729	23.6939	23.6757	23.1111	24.2474	22.2306
2.27008	23.2289	23.7961	24.5439	23.0653	23.7561	22.2443
2.27175	22.1867	23.6908	24.3227	23.0943	21.9998	22.3282
2.27342	23.1206	23.703	22.8517	23.0683	22.2226	22.2336
2.27508	23.1816	23.7397	22.8212	23.1538	21.7114	22.2275
2.27675	22.672	23.7275	22.6122	23.0744	22.3462	22.2001
2.27842	22.9787	23.7625	22.7602	23.0302	23.1045	22.1955
2.28008	22.5133	23.7671	22.9326	23.1461	22.2058	22.2565
2.28175	22.1288	23.6908	22.6442	23.0454	22.2424	22.1589
2.28342	21.9731	23.7717	23.6787	23.0943	22.8619	22.3023
2.28508	22.5865	23.6435	24.5332	23.0882	23.7134	22.2596
2.28675	22.8383	23.7458	24.402	23.0927	21.1453	22.258
2.28842	22.347	23.7519	23.3949	23.076	22.7795	22.258
2.29008	22.5758	23.6985	23.0241	23.1217	23.2464	22.2138
2.29175	22.3683	23.7976	22.5374	23.1034	23.6096	22.258
2.29342	22.0067	23.7381	24.3471	23.1034	24.8059	22.2886
2.29508	22.2478	23.7564	23.6055	23.1965	22.9443	22.2352
2.29675	22.6567	23.7366	22.8944	23.018	20.8569	22.2565
2.29842	22.3378	23.729	23.3263	23.0851	20.2405	22.2977
2.30008	22.2096	23.8114	23.2561	23.0363	22.2897	22.2123
2.30175	22.1165	23.7305	22.8777	23.1492	20.0772	22.229
2.30342	21.7046	23.7549	23.3888	23.1858	20.599	22.2214
2.30508	21.3795	23.7	24.4829	23.076	21.275	22.2214
2.30675	20.7585	23.8587	23.9961	23.1141	21.7572	22.2413
2.30842	21.7946	23.819	23.9763	23.1477	22.1936	22.258
2.31008	21.7	23.7549	23.6589	23.0882	21.0202	22.1894
2.31175	21.9731	23.8205	25.1604	23.0424	22.4438	22.2504
2.31342	21.7549	23.7488	23.7764	23.0882	22.5781	22.3481
2.31508	24.0376	23.7625	22.9097	23.137	21.9311	22.2748
2.31675	24.532	23.7351	23.4758	23.1248	22.4392	22.2779
2.31842	23.2701	23.7458	23.7276	23.1172	21.7206	22.2413
2.32008	22.1135	23.8068	22.455	23.0897	21.8655	22.287
2.32175	21.9975	23.761	24.2372	23.1492	21.7526	22.2336
2.32342	22.6125	23.6969	23.636	23.0836	21.4505	22.2687
2.32508	23.1023	23.7595	23.0653	23.0897	21.484	22.2397
2.32675	22.6033	23.7259	22.5359	23.1111	22.8497	22.2779
2.32842	22.025	23.7168	23.0928	23.0744	22.8711	22.3008
2.33008	21.6527	23.7412	23.7383	23.1324	21.1758	22.2184
2.33175	21.5825	23.6801	22.4275	23.0943	22.1158	22.2687
2.33342	21.9655	23.6313	22.3421	23.0699	21.0476	22.2336
2.33508	22.7742	23.6817	22.8807	23.0531	21.8197	22.258
2.33675	22.115	23.7488	23.8863	23.1584	21.2628	22.2535
2.33842	21.3094	23.7122	24.0175	23.1202	20.7898	22.2702
2.34008	20.7829	23.6801	24.2647	23.1477	21.925	22.3038
2.34175	22.3408	23.7397	23.7856	23.1294	20.361	22.2443
2.34342	21.9624	23.7259	23.8329	23.1126	20.2084	22.2687
2.34508	22.5652	23.7259	24.7057	23.0271	22.4957	22.2214
2.34675	22.8993	23.7473	23.488	23.0973	24.0994	22.2413
2.34842	23.2777	23.7717	23.2622	23.1553	22.0975	22.2413
2.35008	23.2487	23.7381	22.2612	23.0988	20.744	22.255
2.35175	23.6516	23.7717	22.3299	23.1492	20.5182	22.2992
2.35342	22.6018	23.7534	22.9158	23.1172	20.6479	22.2565
2.35508	22.7498	23.7336	23.5368	23.1263	20.6036	22.2397
2.35675	23.1511	23.7641	23.723	23.0607	19.9353	22.2718
2.35842	21.6527	23.7442	23.4331	23.1309	21.867	22.2733
2.36009	20.67	23.729	23.4697	23.0958	22.0654	22.2062
2.36175	22.8596	23.5947	24.3837	23.1339	21.1102	22.3237
2.36342	22.7437	23.7198	23.1355	23.1019	20.7455	22.136
2.36509	21.9212	23.6679	23.0547	23.0744	19.4272	22.1817
2.36675	24.5702	23.7976	23.6208	23.1492	23.872	22.2397
2.36842	29.0105	23.79	23.578	23.1904	24.1986	22.2397
2.37009	26.3234	23.7931	23.6345	23.1431	23.1946	22.2763
2.37175	23.5677	23.7107	22.0369	23.076	21.9708	22.3099
2.37342	24.0742	23.7061	21.1992	23.1034	19.6103	22.2397
2.37509	22.3042	23.7748	21.6447	23.0897	20.3702	22.2519
2.37675	22.2661	23.6801	21.4403	23.1782	20.0726	22.3069
2.37842	22.6048	23.6985	22.0201	23.169	18.9679	22.2916
2.38009	23.6256	23.7275	22.5786	23.1294	22.4148	22.194
2.38175	23.5783	23.6771	22.6549	23.1919	23.7454	22.2275
2.38342	23.7706	23.6634	22.7617	23.1416	24.5282	22.2214
2.38509	23.7782	23.703	22.7831	23.1172	22.3065	22.2458
2.38675	25.5666	23.6649	23.2988	23.0714	22.4377	22.3145
2.38842	24.7212	23.703	22.8883	23.0561	20.8813	22.2153
2.39009	24.3901	23.7336	23.81	23.076	23.75	22.2229
2.39175	24.3413	23.6573	24.4661	23.0699	21.9815	22.2565
2.39342	24.062	23.6863	24.8827	23.0226	24.3802	22.2626
2.39509	23.6226	23.7076	24.5027	23.0973	23.6111	22.2779
2.39675	23.9903	23.6496	25.0703	23.0836	23.2846	22.2626
2.39842	22.823	23.7275	24.0373	23.1202	23.5776	22.2275
2.40009	21.497	23.7351	23.6147	23.2621	22.8177	22.2657
2.40175	21.7076	23.7046	23.3141	23.0683	23.0862	22.2321
2.40342	21.0835	23.7366	24.0221	23.0943	22.6834	22.2519
2.40509	21.317	23.7046	23.1935	23.0561	23.8888	22.229
2.40675	22.4309	23.7625	23.6894	23.0775	21.8396	22.2214
2.40842	22.4293	23.7976	25.0566	23.0912	20.4739	22.2229
2.41009	22.292	23.7046	23.2225	23.1294	23.3792	22.3343
2.41175	22.7742	23.7259	22.7434	23.14	22.7688	22.2855
2.41342	22.7635	23.7442	22.8304	23.0943	24.2199	22.2123
2.41509	22.5636	23.7305	23.9244	23.0348	21.8625	22.2397
2.41675	22.6323	23.7351	23.1554	23.1477	22.7688	22.4076
2.41842	22.44	23.6985	22.7357	23.1019	22.305	22.2474
2.42009	22.1013	23.6695	22.7144	22.989	21.5466	22.3587
2.42175	22.2935	23.7061	23.6696	23.0668	20.0406	22.2031
2.42342	22.3805	23.7168	24.2403	23.0637	21.7434	22.3069
2.42509	22.6277	23.7275	24.3486	23.0851	21.9281	22.2733
2.42675	22.6582	23.6924	23.1447	23.0653	23.6111	22.2611
2.42842	22.6384	23.6573	22.3833	22.9798	22.0334	22.3267
2.43009	22.6353	23.7442	23.073	23.0668	22.8299	22.3053
2.43175	22.8993	23.7046	23.5674	23.1538	23.3639	22.2336
2.43342	22.408	23.642	22.6976	23.1141	20.0406	22.258
2.43509	22.4995	23.7351	23.3232	23.0897	23.5104	22.3038
2.43675	22.6949	23.7168	24.5805	23.0241	22.6208	22.2321
2.43842	22.318	23.7244	23.4209	23.1416	23.0542	22.2092
2.44009	23.1786	23.7137	23.279	23.0775	22.4774	22.2809
2.44175	22.6155	23.6847	23.4605	23.0699	21.9739	22.229
2.44342	22.6674	23.6924	22.2993	23.0973	23.3151	22.2718
2.44509	22.2295	23.7305	23.3614	23.0943	23.7515	22.2947
2.44675	21.6054	23.6985	23.7184	23.0699	22.514	22.1909
2.44842	21.6893	23.6756	23.5521	23.0515	21.8625	22.3191
2.45009	21.2193	23.6878	23.4392	23.1217	21.7495	22.3328
2.45176	21.7534	23.7	23.5536	23.0683	21.4535	22.2214
2.45342	22.1333	23.6664	23.6711	23.0515	21.5252	22.2519
2.45509	23.8255	23.7732	23.4407	23.0332	21.7526	22.3099
2.45676	22.6109	23.6466	23.2576	23.1812	21.5222	22.3114
2.45842	23.0702	23.6756	22.8563	23.0958	22.0181	22.2825
2.46009	24.0041	23.6832	23.015	23.0409	21.5451	22.2123
2.46176	23.9644	23.6176	23.4621	23.1156	21.2719	22.3038
2.46342	24.5991	23.6969	23.4041	23.1477	21.8625	22.2504
2.46509	23.5997	23.7397	22.458	23.1629	21.7953	22.2825
2.46676	22.8673	23.6985	22.3634	23.018	21.4764	22.226
2.46842	22.0784	23.6878	23.3629	23.1431	22.5247	22.3282
2.47009	22.3134	23.6679	22.9204	23.0943	22.7444	22.2733
2.47176	22.0784	23.7503	23.279	23.0592	21.9189	22.3267
2.47342	22.1013	23.7412	24.7728	23.0439	22.5125	22.2413
2.47509	22.2615	23.5947	24.6263	23.05	22.0563	22.3572
2.47676	21.2163	23.7336	23.7321	23.0988	22.4316	22.2809
2.47842	20.7295	23.7366	22.278	23.05	22.9474	22.2794
2.48009	22.0708	23.7091	22.8746	23.1217	21.539	22.2672
2.48176	23.116	23.6954	23.1691	23.1202	21.7068	22.2779
2.48342	22.5392	23.7061	23.6497	23.1324	22.3095	22.2214
2.48509	22.7391	23.7061	24.4783	23.1233	21.4291	22.2428
2.48676	22.4034	23.6756	23.6223	23.0561	23.132	22.3603
2.48842	21.732	23.7442	24.0022	23.0851	23.1625	22.3526
2.49009	21.1552	23.7595	23.1493	23.2026	21.5725	22.1894
2.49176	22.0525	23.7137	21.8523	23.169	23.6233	22.2931
2.49342	21.05	23.7992	21.6234	23.0576	22.7643	22.3145
2.49509	20.6853	23.6954	21.6905	23.0943	21.4566	22.2809
2.49676	20.8791	23.6313	22.8304	23.1797	22.1234	22.3618
2.49842	20.6944	23.6863	24.3898	23.0454	20.7882	22.2977
2.50009	22.5896	23.6924	23.9702	23.0424	19.9032	22.2519
2.50176	21.9807	23.6481	22.3817	23.0775	19.1037	22.3099
2.50342	21.6832	23.6237	22.3909	23.0042	19.7705	22.2519
2.50509	27.5655	23.7213	22.8456	23.0241	20.1657	22.168
2.50676	24.1338	23.6939	23.1065	23.0958	21.3055	22.2687
2.50842	24.0788	23.6801	23.1447	23.1629	22.4515	22.2352
2.51009	27.6021	23.671	23.7932	23.14	20.184	22.2626
2.51176	24.9501	23.7	23.1721	23.0622	22.6986	22.3084
2.51342	24.0437	23.7122	22.3894	23.1248	19.8651	22.2428
2.51509	23.8835	23.6908	24.5653	23.1034	20.2664	22.2397
2.51676	22.7193	23.7336	22.5877	23.1202	22.5506	22.3008
2.51842	23.2777	23.7198	22.5267	23.0683	29.0936	22.197
2.52009	23.383	23.761	22.2902	23.0882	24.7204	22.2474
2.52176	24.6785	23.6908	22.4641	23.1797	22.8161	22.2428
2.52342	23.4837	23.7381	23.5857	23.0882	20.6051	22.2535
2.52509	22.3408	23.6267	23.9671	23.1126	23.1885	22.2596
2.52676	22.9161	23.6664	24.6309	23.1309	20.9027	22.2092
2.52842	23.5234	23.7122	23.1508	23.0576	19.7888	22.2962
2.53009	24.0804	23.6206	23.5262	23.1385	20.2054	22.2413
2.53176	23.8469	23.6969	23.3461	23.1431	22.3904	22.2763
2.53342	24.2406	23.7091	23.4804	23.079	21.2445	22.3557
2.53509	23.0962	23.6542	23.7108	23.0561	22.1783	22.2321
2.53676	21.7702	23.7091	22.7983	23.0531	22.9214	22.3008
2.53842	20.992	23.7671	22.8487	23.0393	23.4265	22.2748
2.54009	21.2437	23.6573	24.0144	23.0302	23.7454	22.2428
2.54176	22.0433	23.732	24.0221	23.137	23.0862	22.3679
2.54343	23.1465	23.6695	24.1945	23.05	23.0588	22.229
2.54509	23.9766	23.6512	24.286	23.0775	20.4571	22.3023
2.54676	24.9364	23.6557	24.637	23.0592	19.0884	22.2001
2.54843	23.2381	23.703	25.0322	23.1324	20.7058	22.2809
2.55009	22.4614	23.6832	26.0469	23.1004	19.9872	22.284
2.55176	22.0616	23.6603	25.9966	23.1217	20.5548	22.2779
2.55343	22.0967	23.7061	23.6299	23.0744	20.4648	22.2992
2.55509	22.6582	23.6054	22.4977	23.0241	22.157	22.2809
2.55676	22.1104	23.6481	23.3476	23.0897	22.4087	22.3175
2.55843	22.4904	23.7213	23.1676	23.0683	23.3777	22.2443
2.56009	22.5117	23.7442	23.3858	23.0699	22.4484	22.2947
2.56176	21.9975	23.6695	23.4605	23.0683	22.0181	22.3145
2.56343	22.3988	23.7824	23.5246	23.076	19.917	22.2886
2.56509	22.44	23.7168	22.6839	23.0485	20.4846	22.2031
2.56676	22.6918	23.7595	22.4367	23.0561	21.9464	22.2825
2.56843	22.7437	23.6649	23.7245	23.0775	22.6056	22.2382
2.57009	23.0122	23.6863	23.4911	23.0149	20.1718	22.2382
2.57176	23.0702	23.7076	23.1599	23.0592	20.9637	22.3755
2.57343	22.7788	23.5978	22.78	23.0653	22.6422	22.2611
2.57509	21.9411	23.7244	22.5069	23.1309	21.4612	22.2123
2.57676	22.3347	23.732	22.3711	23.0241	22.1646	22.226
2.57843	22.5362	23.6847	23.2317	23.0744	22.4972	22.2336
2.58009	22.4095	23.6603	23.2805	23.0317	20.7867	22.2596
2.58176	22.408	23.6939	23.8023	23.1111	20.8569	22.2336
2.58343	22.5285	23.6267	22.9082	23.1019	21.1194	22.3053
2.58509	22.7986	23.6481	22.9051	23.0988	20.5044	22.2306
2.58676	22.5606	23.6756	22.7434	23.1461	20.7074	22.2245
2.58843	22.112	23.6405	23.5674	23.0866	21.0034	22.2748
2.59009	21.8648	23.6252	23.1935	23.0592	21.0232	22.2687
2.59176	21.5352	23.6267	22.6671	23.1141	21.8228	22.2718
2.59343	21.5169	23.6603	22.3497	23.1324	22.7322	22.2931
2.59509	22.0448	23.6832	22.2612	23.0699	20.8767	22.2397
2.59676	22.2661	23.7366	24.2723	23.1172	21.3452	22.3191
2.59843	22.5209	23.674	23.8588	23.0683	21.2079	22.3557
2.60009	23.3647	23.7061	23.6497	23.076	21.8869	22.2763
2.60176	24.4588	23.7442	23.4178	23.1141	21.1957	22.3008
2.60343	24.4923	23.671	22.8365	23.1461	21.0568	22.258
2.60509	23.6028	23.6161	22.0461	23.1278	20.8966	22.2092
2.60676	22.1715	23.6664	24.0312	23.0973	22.1325	22.342
2.60843	22.1043	23.7061	25.5968	23.1004	21.4886	22.2245
2.61009	21.7854	23.7305	23.6589	23.1233	21.1728	22.258
2.61176	22.643	23.6985	23.633	23.1507	22.3431	22.3771
2.61343	22.6002	23.7275	23.5155	23.0195	22.0517	22.2336
2.61509	21.3765	23.6756	24.3166	23.0622	20.9546	22.3191
2.61676	20.6593	23.8129	24.3349	23.1172	23.1808	22.2504
2.61843	21.0637	23.7213	25.3053	23.0714	23.2586	22.2611
2.62009	23.9293	23.8083	23.6696	23.1645	22.7002	22.2962
2.62176	22.6094	23.7641	24.1335	23.1324	22.5827	22.2626
2.62343	22.4873	23.758	23.9015	23.047	22.485	22.3191
2.62509	21.6954	23.6847	23.2957	23.0561	21.7648	22.2397
2.62676	21.8678	23.6817	23.8878	23.079	23.3761	22.2702
2.62843	22.8993	23.6542	23.8588	23.1004	22.1875	22.3587
2.63009	22.0036	23.6954	24.2189	23.0943	21.3208	22.2825
2.63176	21.3536	23.7168	24.2479	23.0637	20.155	22.2519
2.63343	20.8165	23.6451	23.8145	23.0729	20.126	22.2077
2.6351	21.645	23.6252	23.8008	23.0439	19.2593	22.3252
2.63676	21.7824	23.6847	23.8374	23.0699	19.3127	22.2855
2.63843	21.6298	23.7305	23.4895	23.0866	19.0198	22.3267
2.6401	21.1339	23.6405	23.134	23.1111	23.0618	22.3298
2.64176	22.0616	23.6603	22.7403	23.1507	21.5527	22.1985
2.64343	29.6193	23.642	21.6814	23.0454	22.0425	22.2214
2.6451	25.2736	23.6954	23.076	23.0378	21.0644	22.3099
2.64676	23.1023	23.7412	24.2281	23.0927	21.5527	22.2763
2.64843	21.5306	23.6664	24.3852	23.1187	20.7776	22.2886
2.6501	20.728	23.6817	23.4499	23.018	21.0141	22.2962
2.65176	20.2763	23.6557	23.224	23.0851	19.154	22.2397
2.65343	21.0027	23.6451	22.6778	23.1339	19.6591	22.2992
2.6551	22.2966	23.6801	22.989	23.1156	21.9983	22.2321
2.65676	22.8658	23.5764	23.0424	23.1339	23.8339	22.2977
2.65843	22.9695	23.6969	22.3741	23.0637	22.0471	22.284
2.6601	23.0992	23.6664	22.8456	23.1584	23.9361	22.2733
2.66176	22.8551	23.6801	22.8792	23.0958	20.155	22.3252
2.66343	22.8978	23.6801	23.4117	23.0332	20.9332	22.2397
2.6651	22.91	23.6649	22.9082	23.1248	19.7033	22.2596
2.66676	22.7071	23.6847	24.6675	23.0714	20.5884	22.2916
2.66843	22.382	23.7076	24.9086	23.0958	20.686	22.342
2.6701	22.4492	23.816	24.2296	23.0637	19.6271	22.3191
2.67176	22.5026	23.6588	23.9946	23.0561	19.9994	22.2626
2.67343	22.205	23.5764	23.3324	23.0348	23.4311	22.2855
2.6751	22.6582	23.5962	24.1457	23.0805	22.8314	22.2947
2.67676	23.0046	23.6252	24.3623	23.0912	23.5196	22.3526
2.67843	22.3393	23.7778	23.7886	23.14	21.5863	22.255
2.6801	22.614	23.6481	22.6335	23.079	22.9458	22.1894
2.68176	22.3836	23.5855	23.633	23.0454	22.4469	22.2687
2.68343	22.5423	23.6603	22.9539	23.0805	22.6422	22.3496
2.6851	22.7086	23.6496	22.6732	23.0927	22.3858	22.2565
2.68676	22.495	23.6847	22.9936	23.0714	22.54	22.2687
2.68843	22.4828	23.6603	23.9732	23.1294	23.6111	22.255
2.6901	23.3662	23.7213	23.2607	23.05	22.807	22.3008
2.69176	22.6201	23.674	23.9839	23.047	22.395	22.3038
2.69343	22.8459	23.6389	24.1441	23.0485	22.81	22.2947
2.6951	22.6064	23.61	24.6004	23.0699	22.8726	22.1894
2.69676	22.7071	23.5764	24.3913	23.0866	22.5674	22.2702
2.69843	22.6125	23.6985	23.9305	23.0714	22.5537	22.2916
2.7001	23.0656	23.5413	23.8939	23.1004	21.7084	22.371
2.70176	22.4339	23.6801	22.7403	23.1263	21.9723	22.284
2.70343	22.8413	23.6969	24.2464	23.0317	23.1427	22.287
2.7051	22.5545	23.7763	24.2509	23.018	22.4148	22.284
2.70676	22.6277	23.6573	23.4834	23.1156	20.8798	22.1894
2.70843	22.791	23.6267	23.4315	23.14	19.035	22.313
2.7101	22.5316	23.6252	23.0669	23.0531	21.1896	22.2214
2.71176	22.6689	23.7046	22.9646	23.0775	23.1701	22.2779
2.71343	21.9868	23.6771	23.2454	23.1019	21.3986	22.3191
2.7151	22.5529	23.6649	22.6045	23.1095	22.4713	22.2504
2.71676	22.1852	23.6771	22.4687	23.0943	21.5588	22.2596
2.71843	21.8648	23.7213	22.8288	23.1141	21.6702	22.2718
2.7201	22.2539	23.6756	22.3558	22.9814	22.5247	22.3099
2.72176	22.2386	23.6985	21.4143	23.0805	22.427	22.2992
2.72343	21.8846	23.7656	22.542	23.0683	22.2851	22.2794
2.7251	21.9914	23.6954	25.7341	23.1065	23.0938	22.255
2.72677	21.8129	23.7	23.9702	23.0531	22.1112	22.2825
2.72843	22.0937	23.7259	22.896	23.1339	21.7007	22.1665
2.7301	23.0107	23.7229	23.8039	23.0531	21.8899	22.2886
2.73177	22.6552	23.7091	23.6711	23.0943	22.334	22.3023
2.73343	22.9298	23.7122	23.6269	23.0424	20.8798	22.2931
2.7351	22.8993	23.6222	23.6345	23.0317	20.5029	22.2611
2.73677	22.8261	23.671	23.0989	23.0805	20.3106	22.3023
2.73843	23.0717	23.6985	22.5801	23.0592	20.5426	22.3069
2.7401	23.2915	23.7366	21.9225	23.1217	21.7236	22.1726
2.74177	22.0174	23.671	21.4464	22.9981	20.0421	22.3175
2.74343	21.2086	23.7107	22.0293	23.0226	20.422	22.3404
2.7451	21.7549	23.6481	23.9687	22.992	21.1941	22.2931
2.74677	21.0866	23.7168	24.1731	23.0454	21.2353	22.3145
2.74843	22.1501	23.7671	24.315	23.076	21.3086	22.3053
2.7501	22.0952	23.732	23.6391	23.0454	21.449	22.255
2.75177	21.1888	23.6649	23.9336	22.9951	21.0003	22.2702
2.75343	22.3424	23.7	23.1538	23.0439	20.2984	22.2657
2.7551	24.1917	23.5916	22.8517	23.1156	21.5909	22.2611
2.75677	23.5387	23.7229	24.0038	22.9569	21.3971	22.2962
2.75843	23.0992	23.7	24.579	23.0576	20.7394	22.2748
2.7601	22.0753	23.6771	25.1924	23.076	21.0614	22.2779
2.76177	22.0631	23.7076	23.3736	23.0988	22.7658	22.284
2.76343	22.7391	23.6832	23.3263	22.9905	22.1219	22.3023
2.7651	22.2005	23.6466	24.0419	23.0149	22.1493	22.2535
2.76677	21.9868	23.6603	23.5414	23.0729	23.2388	22.2321
2.76843	21.9609	23.7442	24.0694	23.0943	23.2617	22.2077
2.7701	21.6679	23.6115	23.4941	23.05	21.4398	22.2168
2.77177	23.3052	23.5962	23.6986	23.0699	22.5903	22.2977
2.77343	22.8596	23.6801	23.7947	23.1217	23.1045	22.229
2.7751	22.3515	23.6771	24.4966	23.0851	20.7867	22.2763
2.77677	22.6689	23.7641	23.9717	23.0988	19.656	22.2474
2.77843	22.8062	23.6481	24.7881	23.0485	21.13	22.2855
2.7801	23.0794	23.6863	25.1466	23.1095	20.1901	22.2809
2.78177	23.1877	23.7244	23.8634	23.0775	20.1504	22.313
2.78343	22.1013	23.6451	24.8155	23.1019	22.6086	22.3114
2.7851	21.7259	23.7809	24.4249	23.0637	24.8242	22.3191
2.78677	21.8343	23.7595	23.932	23.0378	20.9302	22.2672
2.78843	22.6231	23.6863	24.2326	23.1629	22.3355	22.2352
2.7901	22.1135	23.7046	23.5033	23.076	22.0578	22.2962
2.79177	21.2224	23.6313	22.252	23.0668	20.4175	22.2626
2.79343	21.3887	23.6649	21.6844	23.0897	19.0579	22.2916
2.7951	21.2788	23.7229	22.3009	23.1416	18.9496	22.2168
2.79677	21.4955	23.6603	22.6518	23.0622	19.4867	22.1985
2.79843	21.1217	23.671	23.7733	23.1187	28.1506	22.226
2.8001	21.5703	23.6588	22.9112	23.1217	22.7459	22.2016
2.80177	21.0469	23.729	23.6589	23.0622	20.8005	22.226
2.80343	21.7137	23.6328	25.2748	23.1095	21.5787	22.2718
2.8051	22.8474	23.6634	25.8653	23.0454	20.4846	22.3191
2.80677	23.2075	23.6389	23.8939	23.0058	19.6927	22.284
2.80843	22.7864	23.7229	24.6019	23.1416	19.7156	22.2016
2.8101	21.1446	23.6649	22.986	23.14	22.7826	22.2794
2.81177	20.554	23.6786	22.9082	23.1233	23.0969	22.197
2.81343	21.497	23.6451	21.6707	23.05	20.0772	22.2382
2.8151	24.9196	23.6863	24.0007	23.1095	23.0801	22.3359
2.81677	26.4073	23.6634	23.7291	23.1156	21.8243	22.226
2.81844	23.261	23.552	23.7413	23.0866	19.8193	22.3008
2.8201	23.4212	23.7137	25.4259	23.0149	18.8412	22.2794
2.82177	26.7155	23.6557	23.8069	23.0744	20.6753	22.2748
2.82344	25.5406	23.6863	23.5231	23.1034	23.5394	22.3084
2.8251	24.3489	23.7107	24.1975	23.1568	22.3294	22.3221
2.82677	22.9054	23.6954	24.7667	23.0927	22.3279	22.2184
2.82844	22.6811	23.6313	23.163	23.0897	21.5451	22.284
2.8301	22.6262	23.671	21.4815	23.0927	21.2369	22.2626
2.83177	23.2198	23.6725	20.9367	23.0927	20.0848	22.2489
2.83344	24.4023	23.6313	25.2077	23.1416	20.1474	22.2748
2.8351	23.4685	23.6252	27.2783	23.1233	22.6819	22.2855
2.83677	23.4013	23.7351	25.2763	23.1202	22.2546	22.255
2.83844	24.3611	23.6054	23.0089	23.0439	21.5848	22.284
2.8401	23.6409	23.6801	23.0501	23.0775	22.0456	22.345
2.84177	24.442	23.7183	23.2088	23.0363	23.6416	22.3465
2.84344	24.3825	23.6344	23.1798	23.0683	21.5832	22.284
2.8451	24.5427	23.6237	23.3034	23.018	20.7593	22.2016
2.84677	23.5127	23.6908	23.0623	23.0927	22.0486	22.2748
2.84844	22.5804	23.6527	22.8975	23.1187	20.5685	22.3587
2.8501	24.7288	23.7137	23.0104	22.9981	21.2063	22.3282
2.85177	23.0901	23.6649	23.0775	23.0378	21.8762	22.3328
2.85344	22.2905	23.6801	22.9372	23.0531	20.2038	22.2489
2.8551	23.4776	23.642	21.7439	23.0683	22.2882	22.2062
2.85677	22.4965	23.6817	21.895	23.0409	21.1438	22.2657
2.85844	22.5102	23.7046	21.1916	23.1019	21.5756	22.1802
2.8601	22.2081	23.6573	21.7088	23.0775	21.0553	22.2458
2.86177	22.3302	23.5779	22.1498	22.9997	23.2892	22.2718
2.86344	22.5056	23.5932	21.9331	23.0836	21.3559	22.2428
2.8651	22.2905	23.613	21.9316	23.1416	22.7307	22.258
2.86677	22.4995	23.5703	21.9469	23.1049	22.25	22.2229
2.86844	23.1221	23.6954	21.5196	23.0744	21.7038	22.1909
2.8701	22.6338	23.6405	22.513	23.0729	20.6326	22.2123
2.87177	22.3882	23.761	21.9637	23.079	20.8981	22.2672
2.87344	22.4782	23.6496	21.7729	23.0226	21.2689	22.2748
2.8751	22.8398	23.6145	22.3238	23.1477	21.6366	22.2458
2.87677	22.6643	23.6344	22.2887	23.1416	21.4917	22.2779
2.87844	22.2264	23.6817	22.3482	23.0958	21.6	22.3465
2.8801	22.4995	23.7534	23.8115	23.0637	20.9363	22.2748
2.88177	22.6903	23.7275	23.9915	23.0424	21.1575	22.2199
2.88344	22.1883	23.761	22.6015	23.0241	21.217	22.2519
2.8851	22.4095	23.6298	21.5578	23.0851	20.3015	22.2855
2.88677	22.643	23.671	20.9932	23.0424	20.715	22.1665
2.88844	22.6765	23.6542	22.5847	23.0302	21.7663	22.3206
2.8901	23.2075	23.6832	22.9372	23.0714	21.1834	22.2336
2.89177	23	23.6634	25.5296	23.0058	20.7638	22.2733
2.89344	22.823	23.5901	25.0337	23.1309	21.2063	22.3511
2.8951	22.8734	23.6466	24.9773	23.137	20.6692	22.2062
2.89677	22.8673	23.6374	23.8283	23.0653	21.7923	22.2702
2.89844	22.3698	23.6451	24.6812	23.1492	21.5176	22.2886
2.9001	21.9991	23.7397	24.7362	23.0531	23.2556	22.2733
2.90177	22.2554	23.6603	22.5755	22.9951	22.2912	22.284
2.90344	21.7778	23.7168	21.0207	23.0637	20.3198	22.258
2.9051	21.4375	23.6161	21.1824	23.0897	20.4999	22.2931
2.90677	21.5169	23.6328	23.5948	23.1233	20.8432	22.2809
2.90844	22.5209	23.6573	23.755	23.0699	20.4251	22.1497
2.91011	22.234	23.6863	24.2143	23.0866	21.1346	22.3145
2.91177	22.1761	23.5718	23.7947	23.0668	23.1442	22.3587
2.91344	22.8886	23.6267	23.4819	23.0241	21.5527	22.2199
2.91511	24.207	23.6588	24.1777	23.0256	22.7933	22.2687
2.91677	23.1938	23.6969	24.2952	23.0592	22.3324	22.3084
2.91844	22.0006	23.7564	25.6944	23.0943	23.7256	22.2809
2.92011	21.9914	23.6756	23.3385	23.0531	21.9388	22.2199
2.92177	22.1928	23.761	22.603	23.0912	21.4718	22.2443
2.92344	22.0494	23.7168	23.5902	23.0775	22.8024	22.2947
2.92511	22.2157	23.7198	22.6884	23.0164	21.3742	22.2535
2.92677	20.9843	23.6451	23.8527	23.0042	23.2388	22.3298
2.92844	20.5983	23.6252	24.0373	23.05	22.8818	22.2046
2.93011	20.9004	23.5855	24.1121	23.079	22.0181	22.2519
2.93177	20.7845	23.703	23.3751	23.1111	25.3247	22.2977
2.93344	21.1903	23.5947	24.0007	23.0485	26.4737	22.2809
2.93511	20.9126	23.6542	24.2433	23.0378	22.2622	22.2565
2.93677	21.2376	23.6573	23.2057	23.1019	24.4168	22.3099
2.93844	22.3653	23.7	23.0882	23.0927	24.2016	22.3221
2.94011	23.5219	23.5764	22.7266	22.9508	21.3437	22.3069
2.94177	22.9298	23.6252	24.4768	23.0103	20.2115	22.2519
2.94344	21.8541	23.6176	24.1151	23.0164	21.3315	22.2977
2.94511	22.5606	23.6313	22.1834	23.0805	24.4931	22.2306
2.94677	23.0092	23.6527	21.7653	23.0699	21.1606	22.345
2.94844	21.9029	23.6512	22.4687	23.018	22.2394	22.2199
2.95011	21.407	23.6863	23.2362	23.0836	21.5817	22.2519
2.95177	23.296	23.6588	22.4779	23.0485	22.0791	22.2916
2.95344	24.3382	23.6771	22.7937	23.0897	21.9464	22.2199
2.95511	25.5437	23.6573	22.1391	23.0622	19.8239	22.2001
2.95677	22.5743	23.6374	22.9555	23.1004	20.4159	22.3206
2.95844	21.5153	23.6481	22.4123	23.0454	21.2979	22.2962
2.96011	24.915	23.6435	22.9845	23.047	24.5892	22.3389
2.96177	26.0472	23.5596	22.9387	23.1126	21.9906	22.2794
2.96344	24.1215	23.6634	21.9957	23.0226	21.1621	22.2855
2.96511	23.3388	23.6939	21.8675	23.0561	22.7704	22.3114
2.96677	21.6359	23.6908	21.805	23.1034	23.3471	22.2809
2.96844	22.5636	23.7183	22.925	23.0332	22.7551	22.3465
2.97011	22.9848	23.6313	23.5414	23.0073	21.9037	22.3023
2.97177	24.3245	23.6527	24.08	23.1263	23.0755	22.3053
2.97344	25.5559	23.5871	24.4447	23.0119	22.7063	22.3145
2.97511	24.1154	23.642	25.0276	23.0149	23.634	22.2718
2.97677	23.528	23.5596	24.6172	23.0409	22.3736	22.2947
2.97844	22.9771	23.5886	23.2545	23.1202	22.4972	22.2855
2.98011	22.3225	23.6481	22.011	23.076	22.1554	22.2474
2.98177	22.5743	23.6115	23.2225	23.0332	19.4501	22.2489
2.98344	22.9939	23.6496	22.4351	23.0576	19.5675	22.2535
2.98511	22.675	23.6557	24.5103	23.1004	23.3716	22.2825
2.98677	23.0717	23.6405	23.9946	23.0805	23.1106	22.2504
2.98844	21.935	23.6405	22.9814	23.1034	21.6214	22.2794
2.99011	21.3445	23.7275	24.6263	23.0531	21.4612	22.2916
2.99177	21.2193	23.6023	25.3603	23.0943	21.1484	22.2855
2.99344	21.2636	23.5627	24.431	23.0622	20.8737	22.2886
2.99511	22.2615	23.6527	24.3349	23.0699	20.1886	22.284
2.99677	23.0138	23.6588	23.6208	23.1523	21.7572	22.2809
2.99844	22.8337	23.7183	23.1401	23.076	21.7312	22.284
3.00011	23.0748	23.7046	22.6717	23.0714	21.7312	22.2611
3.00177	24.0804	23.6313	22.8227	23.0058	20.1047	22.2168
3.00344	23.2014	23.6283	22.8197	23.076	21.4825	22.2046
3.00511	23.6211	23.6557	22.8609	23.018	22.4515	22.2489
3.00678	22.9283	23.6405	23.6787	23.0714	21.5146	22.2413
3.00844	22.8566	23.5657	24.2311	23.0729	22.6315	22.1619
3.01011	22.5987	23.7015	23.3415	23.0882	21.449	22.2428
3.01178	22.5316	23.6756	22.986	23.0637	20.5563	22.2672
3.01344	22.9344	23.7183	22.7388	23.0348	21.0751	22.2474
3.01511	22.6216	23.5916	22.5343	23.0607	19.8849	22.2474
3.01678	22.495	23.6344	22.5252	23.0332	20.01	22.3053
3.01844	22.1425	23.61	24.2265	23.0897	19.6484	22.284
3.02011	22.5392	23.6252	24.9849	23.0058	20.1794	22.229
3.02178	22.5636	23.6313	24.1594	23.0988	19.5752	22.1711
3.02344	22.4828	23.6374	23.4361	23.1034	23.605	22.3023
3.02511	22.3103	23.732	22.8426	23.0836	21.9967	22.2657
3.02678	22.2264	23.674	23.5475	23.076	22.0013	22.2947
3.02844	22.4675	23.6283	24.608	22.9814	21.5954	22.2687
3.03011	22.8032	23.6695	23.5368	23.0042	21.6397	22.3175
3.03178	23.0885	23.6863	23.7993	23.1339	22.2699	22.2977
3.03344	23.3449	23.7259	25.0795	23.0134	22.6712	22.2016
3.03511	23.0901	23.642	23.8725	23.1126	22.5384	22.2886
3.03678	22.7818	23.6405	22.9845	23.0653	22.2775	22.2428
3.03844	22.4446	23.7259	23.1004	23.0348	21.8457	22.2428
3.04011	22.0753	23.6451	23.1264	22.9951	20.3183	22.2886
3.04178	21.79	23.6542	23.5323	23.0134	19.5889	22.2596
3.04344	21.5276	23.7091	23.752	23.0927	19.1006	22.3557
3.04511	22.5087	23.6313	24.1335	23.0927	21.2918	22.287
3.04678	22.5636	23.6069	24.1136	22.96	22.0563	22.3313
3.04844	24.4298	23.7061	24.0388	23.0714	19.9658	22.2672
3.05011	24.4771	23.671	25.197	23.0256	21.9586	22.2702
3.05178	23.3632	23.6191	24.1594	23.0226	23.0801	22.2214
3.05344	22.4828	23.6679	22.8502	23.0332	21.8197	22.313
3.05511	21.9014	23.7	21.8248	23.0424	19.3097	22.2352
3.05678	22.1333	23.6756	22.1269	23.1141	19.6942	22.3099
3.05844	21.7534	23.6008	22.2017	23.0088	24.4656	22.3145
3.06011	22.0692	23.674	23.6894	23.1019	23.0527	22.2031
3.06178	21.8465	23.7229	23.5399	23.0256	22.688	22.2474
3.06344	22.3515	23.581	23.1905	23.079	22.8406	22.3099
3.06511	23.177	23.7564	22.3085	23.0149	20.8661	22.229
3.06678	22.0403	23.787	23.549	22.989	21.0095	22.284
3.06844	20.9111	23.6954	24.2738	22.9478	20.8264	22.2931
3.07011	21.7717	23.6451	23.6742	23.0012	22.6834	22.2962
3.07178	22.7498	23.6679	22.8609	23.0683	22.4301	22.3282
3.07344	23.0565	23.6588	23.5414	23.0592	21.568	22.2947
3.07511	22.7361	23.6771	23.7993	23.0164	26.1929	22.2657
3.07678	22.7711	23.61	23.6192	22.9875	25.52	22.3664
3.07844	22.1684	23.6573	23.3858	23.0882	22.2333	22.2687
3.08011	23.3769	23.6695	23.3995	23.1141	22.2104	22.2657
3.08178	22.7223	23.6756	22.957	22.9676	21.1987	22.2306
3.08344	21.7229	23.6573	22.8868	23.0134	20.2984	22.2352
3.08511	21.8938	23.6527	22.7113	22.9951	21.9266	22.2825
3.08678	21.9228	23.6557	23.3842	23.0668	20.5273	22.2077
3.08844	21.169	23.6786	23.8527	23.0332	23.4875	22.2229
3.09011	21.5459	23.5993	22.2704	23.047	21.0126	22.2626
3.09178	24.6053	23.7107	21.0542	23.0088	20.8859	22.2962
3.09344	24.3993	23.6832	22.4184	23.1294	22.4331	22.2931
3.09511	28.8609	23.6267	21.982	23.1202	23.869	22.2931
3.09678	24.5534	23.6008	21.5669	23.0973	22.6864	22.2702
3.09845	22.6735	23.6191	22.1971	23.0866	21.8594	22.2321
3.10011	25.5482	23.6191	22.4916	23.0561	24.0582	22.2779
3.10178	27.5914	23.5703	23.4804	23.1324	21.8747	22.3328
3.10345	24.6877	23.6527	23.0775	23.0439	22.3584	22.3389
3.10511	23.4273	23.5703	23.1401	23.0073	22.2226	22.2489
3.10678	23.7706	23.613	23.2668	23.1095	21.0736	22.2779
3.10845	23.235	23.5215	22.1284	23.0988	22.1432	22.3282
3.11011	23.528	23.5611	21.9453	23.0561	23.5409	22.2657
3.11178	22.8673	23.6786	22.1437	23.0851	24.3512	22.2504
3.11345	22.7177	23.6481	23.7062	23.0164	22.5064	22.2779
3.11511	22.6964	23.6313	24.8659	23.0363	21.0644	22.3359
3.11678	23.9079	23.6817	24.5012	23.0378	20.5029	22.258
3.11845	23.3144	23.5794	24.4127	23.0882	20.1275	22.2199
3.12011	23.2274	23.6161	22.9494	23.0515	21.1606	22.1924
3.12178	22.5819	23.6954	23.3644	23.0241	19.7705	22.2565
3.12345	23.1923	23.5947	24.1197	23.0485	24.3496	22.3282
3.12511	22.6414	23.6435	22.9219	23.0699	22.7307	22.2306
3.12678	21.436	23.6298	24.3425	23.0134	22.2882	22.2825
3.12845	21.4528	23.526	24.7972	23.0317	21.0095	22.2458
3.13011	21.433	23.6603	23.2957	23.0241	21.1911	22.2489
3.13178	21.6054	23.7351	22.7632	23.021	23.5409	22.2001
3.13345	22.7086	23.6542	23.4865	22.9554	22.279	22.2626
3.13511	23.6363	23.613	23.5704	23.0561	21.9662	22.2947
3.13678	23.4196	23.6145	24.3761	22.9722	23.872	22.3069
3.13845	22.3866	23.7168	23.8039	23.0073	23.219	22.2733
3.14011	22.5087	23.6847	23.5536	23.0882	21.6687	22.2611
3.14178	22.5255	23.5947	24.135	22.9951	22.1509	22.2443
3.14345	22.0555	23.6298	25.6975	23.076	22.8558	22.3099
3.14511	21.9868	23.6557	24.9574	23.1309	22.1722	22.3099
3.14678	22.2554	23.6435	23.9595	23.0866	22.0715	22.2687
3.14845	22.4843	23.6237	22.9387	23.0424	21.5329	22.2886
3.15011	22.0555	23.6206	21.9942	23.1049	21.6549	22.2504
3.15178	22.4889	23.6405	22.7953	23.0866	22.2302	22.2672
3.15345	22.5835	23.7259	24.5866	23.0393	21.9891	22.2504
3.15511	21.9823	23.6878	23.1294	22.9829	21.6046	22.284
3.15678	21.9655	23.7061	22.8792	23.0332	21.9647	22.3114
3.15845	22.6338	23.6023	22.8578	22.992	20.9729	22.2565
3.16011	22.1074	23.7213	23.2515	23.0897	20.9408	22.1924
3.16178	22.4416	23.7107	23.163	23.0531	22.4927	22.2413
3.16345	21.9899	23.5794	23.0653	23.0576	21.7572	22.255
3.16511	22.2066	23.6573	22.7892	23.047	22.8863	22.3053
3.16678	21.1705	23.5978	22.4016	23.0409	21.5512	22.2809
3.16845	21.1324	23.5871	23.0592	23.076	20.0467	22.3145
3.17011	21.7763	23.6863	23.4422	22.9981	20.1031	22.2702
3.17178	22.3607	23.6496	23.5109	23.0576	21.1926	22.2184
3.17345	22.5743	23.6954	23.0592	23.076	21.6839	22.2153
3.17511	22.4858	23.6481	23.665	23.0393	21.4032	22.287
3.17678	23.1404	23.7046	24.1579	23.0042	23.3685	22.2611
3.17845	23.5188	23.6451	23.3934	23.0485	22.131	22.229
3.18011	22.3973	23.6054	23.5429	23.0866	22.8436	22.3221
3.18178	21.8709	23.7	23.2561	22.9875	23.573	22.2397
3.18345	21.5535	23.7915	22.603	23.0836	23.6386	22.2825
3.18511	22.1532	23.6664	24.0419	23.0988	23.6386	22.226
3.18678	22.1074	23.6954	23.6513	23.1111	21.9357	22.1924
3.18845	22.4019	23.671	22.133	22.9661	22.5186	22.2626
3.19012	21.8632	23.6756	22.0659	23.0348	20.6814	22.2168
3.19178	21.8877	23.7168	23.546	23.0653	21.3559	22.2275
3.19345	22.5758	23.6542	23.8313	23.0637	21.597	22.3374
3.19512	23.1953	23.5978	22.6106	23.0592	21.9098	22.2794
3.19678	22.7406	23.6786	22.9463	23.0943	24.3191	22.2519
3.19845	22.2935	23.6023	23.5231	23.0683	24.3634	22.2306
3.20012	22.8978	23.5886	23.4315	23.0943	21.7785	22.3572
3.20178	22.6704	23.6145	24.3303	23.0637	19.9261	22.2763
3.20345	22.8062	23.61	23.3507	23.1523	21.3452	22.2214
3.20512	21.9868	23.5672	21.9041	23.0958	21.3467	22.2992
3.20678	21.2575	23.6634	21.3884	23.0332	19.3219	22.2977
3.20845	21.2651	23.7168	21.7561	23.0241	20.6235	22.3496
3.21012	21.6862	23.5886	23.5796	23.0012	20.3045	22.2992
3.21178	22.2401	23.6847	23.4575	23.018	21.0904	22.2794
3.21345	21.7656	23.6344	23.7764	23.0103	22.1097	22.2077
3.21512	21.5245	23.6557	24.2082	23.0271	20.036	22.2184
3.21678	23.3815	23.6374	22.5389	23.0149	20.8767	22.3069
3.21845	24.7014	23.642	21.9728	23.0317	19.8605	22.3359
3.22012	22.8261	23.6466	22.2963	23.0592	20.1169	22.3069
3.22178	23.7798	23.6191	21.927	23.0348	22.4347	22.2535
3.22345	27.9652	23.6801	21.779	23.0729	24.6106	22.2382
3.22512	27.9866	23.6039	21.3533	23.1126	21.6504	22.2657
3.22678	26.6835	23.6283	21.7027	23.079	21.5191	22.313
3.22845	25.8992	23.6466	22.7113	23.0241	23.2907	22.2748
3.23012	26.5416	23.6008	23.2591	23.0943	24.4717	22.2504
3.23178	23.2716	23.5871	23.3537	23.1004	21.9601	22.2535
3.23345	21.8419	23.6542	23.4224	23.0439	21.0995	22.3221
3.23512	24.8875	23.5703	23.6299	23.0332	22.2256	22.2931
3.23678	26.5782	23.6374	23.2835	23.0195	21.5649	22.1711
3.23845	24.9806	23.6298	23.5353	23.0103	23.0298	22.3282
3.24012	23.412	23.584	23.4499	23.0485	21.8197	22.284
3.24178	22.3836	23.5703	23.4132	23.1095	19.5096	22.2535
3.24345	22.4065	23.6115	23.9305	23.0897	21.9525	22.2077
3.24512	22.1898	23.6298	23.8374	22.9859	20.8554	22.2962
3.24678	22.8581	23.6298	24.1747	23.0515	22.9001	22.2672
3.24845	22.4812	23.6069	24.7316	23.0622	22.6361	22.2413
3.25012	23.47	23.6222	22.8319	23.0607	22.4667	22.3237
3.25178	23.1801	23.613	22.6732	23.0637	22.3065	22.2519
3.25345	22.6201	23.5978	23.2317	23.0515	22.9077	22.2504
3.25512	22.3698	23.5794	23.485	23.0805	23.8537	22.2947
3.25678	22.3363	23.6115	23.0852	23.1065	23.2678	22.1772
3.25845	22.4553	23.6664	24.3532	23.0378	20.3641	22.284
3.26012	22.7406	23.5627	24.1182	23.0576	21.1346	22.2413
3.26178	22.2356	23.6115	24.5653	23.0561	19.6271	22.255
3.26345	21.9746	23.613	23.6574	23.0714	21.1499	22.284
3.26512	21.6695	23.6267	23.6848	22.9966	21.6626	22.3237
3.26678	21.9426	23.7595	24.2677	23.0302	20.4373	22.2382
3.26845	22.7559	23.5886	25.049	23.0058	20.8264	22.2718
3.27012	21.4558	23.6145	24.6706	23.0134	21.246	22.2931
3.27178	21.3918	23.6145	23.7657	23.0622	20.2008	22.3008
3.27345	22.5255	23.6725	24.4341	23.0958	19.9124	22.2702
3.27512	23.9537	23.6649	23.4682	23.0302	22.5094	22.3038
3.27678	23.943	23.6924	23.8191	22.9844	21.6183	22.3145
3.27845	23.7386	23.6328	22.9158	23.0531	19.6225	22.2336
3.28012	23.4776	23.5581	21.866	23.0637	20.6708	22.2687
3.28179	23.3113	23.7107	22.4123	22.9737	20.7898	22.2275
3.28345	23.1602	23.6115	21.9743	22.9768	21.3421	22.2413
3.28512	22.5758	23.6344	22.8365	23.1217	21.3269	22.3282
3.28679	22.617	23.6283	22.9021	23.0805	19.8269	22.3496
3.28845	22.5377	23.6939	22.9387	23.1034	18.9648	22.2535
3.29012	22.3729	23.6176	23.5185	23.0668	20.5533	22.255
3.29179	22.7254	23.7091	24.2464	23.0653	23.927	22.1772
3.29345	22.1272	23.6023	24.5424	23.0485	21.7495	22.2336
3.29512	22.3958	23.6267	23.2088	23.1034	20.6662	22.2886
3.29679	22.4797	23.6252	22.8548	23.0317	21.1743	22.2123
3.29845	22.7376	23.613	22.8792	23.018	23.1549	22.2779
3.30012	22.5606	23.5779	22.3528	22.9966	21.6595	22.1863
3.30179	22.4492	23.6679	22.3116	22.9051	21.7343	22.2596
3.30345	22.5316	23.6267	23.6436	23.0699	21.4551	22.3618
3.30512	22.4278	23.6573	23.9275	23.0241	22.7032	22.2275
3.30679	22.6384	23.6496	23.7779	22.9829	22.3401	22.229
3.30845	22.5865	23.7183	23.2591	23.021	21.5298	22.3175
3.31012	22.4324	23.7061	23.546	23.1217	22.1631	22.2825
3.31179	22.2722	23.6176	24.4508	23.1111	23.6264	22.2947
3.31345	22.3225	23.5886	24.1518	23.1095	22.8772	22.2596
3.31512	22.3683	23.6969	23.1615	22.9905	23.3639	22.3175
3.31679	22.6811	23.6069	23.8863	23.0531	20.6708	22.226
3.31845	22.2264	23.6832	23.5597	23.0531	19.4623	22.2519
3.32012	22.5407	23.6405	23.5628	22.9997	21.2964	22.2458
3.32179	22.2951	23.6801	22.9494	23.0714	22.8024	22.3221
3.32345	21.6374	23.6863	23.1859	23.0897	20.538	22.2413
3.32512	21.4558	23.671	22.7403	23.047	19.1205	22.1787
3.32679	22.289	23.6771	23.0074	23.047	24.812	22.2611
[truncated: 25,715 more rows]

## Sheet: ED 3b
ED Fig. 3b	VS																DMS																DLS
	Cue								Out.								Cue								Out.								Cue								Out.
	dLight				Control				dLight				Control				dLight				Control				dLight				Control				dLight				Control				dLight				Control
	Time from cue (ms)	Mean (∆F/F)	Mean - s.e.m. (∆F/F)	Mean + s.e.m. (∆F/F)	Time from cue (ms)	Mean (∆F/F)	Mean - s.e.m. (∆F/F)	Mean + s.e.m. (∆F/F)	Time from cue (ms)	Mean (∆F/F)	Mean - s.e.m. (∆F/F)	Mean + s.e.m. (∆F/F)	Time from cue (ms)	Mean (∆F/F)	Mean - s.e.m. (∆F/F)	Mean + s.e.m. (∆F/F)	Time from cue (ms)	Mean (∆F/F)	Mean - s.e.m. (∆F/F)	Mean + s.e.m. (∆F/F)	Time from cue (ms)	Mean (∆F/F)	Mean - s.e.m. (∆F/F)	Mean + s.e.m. (∆F/F)	Time from cue (ms)	Mean (∆F/F)	Mean - s.e.m. (∆F/F)	Mean + s.e.m. (∆F/F)	Time from cue (ms)	Mean (∆F/F)	Mean - s.e.m. (∆F/F)	Mean + s.e.m. (∆F/F)	Time from cue (ms)	Mean (∆F/F)	Mean - s.e.m. (∆F/F)	Mean + s.e.m. (∆F/F)	Time from cue (ms)	Mean (∆F/F)	Mean - s.e.m. (∆F/F)	Mean + s.e.m. (∆F/F)	Time from cue (ms)	Mean (∆F/F)	Mean - s.e.m. (∆F/F)	Mean + s.e.m. (∆F/F)	Time from cue (ms)	Mean (∆F/F)	Mean - s.e.m. (∆F/F)	Mean + s.e.m. (∆F/F)
	-1000	-0.0709898	-0.170646	0.0286664	-1000	-0.00197685	-0.00506677	0.00111307	0				0				-1000	-0.0905539	-0.197347	0.0162395	-1000	0.00655064	0.00448402	0.00861726	0				0				-1000	-0.139856	-0.264814	-0.0148988	-1000	0.00314303	-0.00080345	0.0070895	0				0
	-980	-0.072629	-0.176548	0.0312897	-980	-0.000956269	-0.00471452	0.00280198	20				20				-980	-0.145787	-0.260896	-0.0306786	-980	0.00820597	0.00660004	0.00981189	20				20				-980	-0.219444	-0.313014	-0.125874	-980	0.00247808	-0.00189625	0.00685242	20				20
	-960	-0.0795355	-0.188717	0.029646	-960	0.00601266	0.00297483	0.00905048	40				40				-960	-0.176934	-0.287015	-0.0668518	-960	0.0115321	0.00895721	0.0141069	40				40				-960	-0.263638	-0.329917	-0.197358	-960	0.00566204	0.00381296	0.00751113	40				40
	-940	-0.0885775	-0.201592	0.024437	-940	0.0120551	0.0108211	0.0132891	60				60				-940	-0.183233	-0.284073	-0.0823933	-940	0.0154399	0.0124011	0.0184787	60				60				-940	-0.293419	-0.345279	-0.241559	-940	0.0154487	0.0143179	0.0165796	60				60
	-920	-0.093934	-0.203902	0.0160336	-920	0.0169224	0.0144083	0.0194365	80				80				-920	-0.164118	-0.252745	-0.0754906	-920	0.0201775	0.0182744	0.0220806	80				80				-920	-0.327987	-0.384166	-0.271808	-920	0.0254467	0.0239486	0.0269448	80				80
	-900	-0.103796	-0.210047	0.0024554	-900	0.0189134	0.0152516	0.0225751	100				100				-900	-0.12265	-0.196852	-0.0484492	-900	0.0206149	0.0191237	0.0221062	100				100				-900	-0.350228	-0.419952	-0.280504	-900	0.0275775	0.0264315	0.0287234	100				100
	-880	-0.111726	-0.21531	-0.00814259	-880	0.0202043	0.0149577	0.025451	120				120				-880	-0.0514859	-0.124731	0.0217594	-880	0.0219333	0.0198634	0.0240033	120				120				-880	-0.362603	-0.450794	-0.274411	-880	0.0250898	0.0229992	0.0271805	120				120
	-860	-0.123115	-0.225579	-0.0206509	-860	0.0203142	0.01476	0.0258683	140				140				-860	0.057253	-0.0429385	0.157444	-860	0.0202763	0.019099	0.0214535	140				140				-860	-0.371283	-0.471204	-0.271362	-860	0.0254106	0.0205996	0.0302216	140	3.48949	2.65918	4.31979	140	0.0237666	0.0142642	0.0332689
	-840	-0.129845	-0.237405	-0.0222851	-840	0.0213901	0.0150298	0.0277504	160	4.94106	3.66899	6.21314	160	0.0360445	0.0288411	0.0432479	-840	0.23815	0.080808	0.395492	-840	0.0217502	0.0192437	0.0242567	160	-0.106152	-0.620913	0.408609	160	0.0160728	0.00253372	0.029612	-840	-0.378244	-0.489597	-0.266892	-840	0.0262765	0.0225561	0.0299969	160	2.5329	1.91206	3.15375	160	0.0222062	0.0135294	0.0308831
	-820	-0.131334	-0.244442	-0.0182263	-820	0.0199485	0.0145667	0.0253304	180	4.63105	3.42684	5.83526	180	0.0384295	0.0322946	0.0445645	-820	0.526377	0.289127	0.763627	-820	0.0209815	0.0192717	0.0226914	180	-0.544573	-1.10262	0.0134768	180	0.0128687	2.48987e-05	0.0257125	-820	-0.350127	-0.466145	-0.234109	-820	0.0265268	0.0247944	0.0282593	180	2.08441	1.45853	2.71029	180	0.0190969	0.00896678	0.029227
	-800	-0.115773	-0.232961	0.00141561	-800	0.0166379	0.00962211	0.0236537	200	4.3877	3.19875	5.57666	200	0.0398145	0.0345464	0.0450827	-800	0.887301	0.545041	1.22956	-800	0.0188421	0.0172194	0.0204649	200	-0.931127	-1.51392	-0.348336	200	0.0146095	0.00252466	0.0266943	-800	-0.267182	-0.374122	-0.160241	-800	0.0231747	0.0222895	0.0240598	200	2.12558	1.21753	3.03363	200	0.0171444	0.00586318	0.0284255
	-780	-0.0584485	-0.185437	0.0685404	-780	0.0184445	0.0106193	0.0262696	220	4.22489	3.01329	5.4365	220	0.039995	0.0356894	0.0443005	-780	1.26929	0.798553	1.74002	-780	0.0169154	0.0151026	0.0187281	220	-1.25453	-1.85397	-0.655095	220	0.0165394	0.00517911	0.0278997	-780	-0.156894	-0.260186	-0.0536027	-780	0.0245716	0.0208646	0.0282785	220	2.46024	1.2687	3.65178	220	0.0179552	0.00775589	0.0281546
	-760	0.0351121	-0.115655	0.185879	-760	0.0194811	0.0122576	0.0267046	240	4.10912	2.87494	5.3433	240	0.0402724	0.035927	0.0446178	-760	1.61892	1.0128	2.22504	-760	0.0155956	0.0133751	0.0178161	240	-1.48643	-2.10404	-0.868825	240	0.0170313	0.00610631	0.0279563	-760	-0.0670462	-0.18114	0.047048	-760	0.0262962	0.0224478	0.0301447	240	2.79198	1.55271	4.03126	240	0.0186645	0.00989453	0.0274345
	-740	0.128934	-0.0543994	0.312268	-740	0.0184827	0.0125548	0.0244107	260	3.99517	2.77421	5.21614	260	0.037794	0.0328178	0.0427702	-740	1.88512	1.17035	2.5999	-740	0.0162756	0.0149245	0.0176268	260	-1.59429	-2.23249	-0.956099	260	0.0173101	0.0052429	0.0293773	-740	-0.0466471	-0.184381	0.0910866	-740	0.0271456	0.0238085	0.0304826	260	2.81921	1.77626	3.86217	260	0.0160776	0.00774554	0.0244097
	-720	0.202735	-0.0202852	0.425756	-720	0.0178381	0.0103331	0.0253431	280	3.87886	2.69679	5.06093	280	0.0392268	0.033171	0.0452826	-720	2.04153	1.26499	2.81807	-720	0.0175554	0.0162903	0.0188204	280	-1.58638	-2.24147	-0.931294	280	0.0161102	0.00384018	0.0283802	-720	-0.119977	-0.292923	0.0529692	-720	0.0233286	0.0185804	0.0280768	280	2.44142	1.67193	3.21091	280	0.0123634	0.00300847	0.0217184
	-700	0.241689	-0.0210529	0.504431	-700	0.0165476	0.00747859	0.0256167	300	3.78069	2.63537	4.92602	300	0.0414482	0.034215	0.0486814	-700	2.10265	1.31376	2.89153	-700	0.0157904	0.013412	0.0181689	300	-1.49542	-2.15825	-0.832595	300	0.0151377	0.00285033	0.027425	-700	-0.254984	-0.477308	-0.0326603	-700	0.0222501	0.0191617	0.0253385	300	1.87881	1.3064	2.45123	300	0.0121776	0.00383351	0.0205216
	-680	0.236965	-0.0507331	0.524663	-680	0.0168863	0.00685253	0.0269202	320	3.71578	2.60583	4.82573	320	0.0427419	0.0360555	0.0494283	-680	2.0806	1.31186	2.84933	-680	0.0159403	0.0136077	0.0182729	320	-1.37312	-2.03596	-0.710277	320	0.0128247	0.00106251	0.024587	-680	-0.404433	-0.677322	-0.131545	-680	0.0232474	0.0215954	0.0248995	320	1.46995	0.985392	1.95451	320	0.0125579	0.00485041	0.0202654
	-660	0.183124	-0.120716	0.486964	-660	0.0170349	0.00608369	0.0279861	340	3.68235	2.63272	4.73199	340	0.0426899	0.034341	0.0510389	-660	2.01451	1.29089	2.73814	-660	0.0142548	0.0125116	0.0159981	340	-1.23627	-1.89867	-0.573868	340	0.0154715	0.00220852	0.0287345	-660	-0.540018	-0.841549	-0.238486	-660	0.024374	0.022367	0.0263809	340	1.35288	0.882132	1.82363	340	0.0143004	0.0058877	0.0227131
	-640	0.114552	-0.206212	0.435315	-640	0.0160223	0.00499565	0.027049	360	3.64705	2.6792	4.6149	360	0.0423966	0.0331771	0.051616	-640	1.90396	1.24192	2.566	-640	0.0146743	0.0133255	0.0160232	360	-1.08497	-1.73452	-0.435424	360	0.0162902	0.00244187	0.0301386	-640	-0.645587	-0.950318	-0.340855	-640	0.0256712	0.0236404	0.0277021	360	1.37235	0.891512	1.85319	360	0.0152594	0.00751394	0.0230048
	-620	0.0524951	-0.285564	0.390555	-620	0.0160997	0.00561192	0.0265874	380	3.59173	2.69352	4.48994	380	0.0432285	0.0339194	0.0525377	-620	1.75962	1.15869	2.36055	-620	0.0180102	0.0164659	0.0195546	380	-0.908842	-1.52615	-0.291538	380	0.016742	0.00334463	0.0301393	-620	-0.722928	-1.01918	-0.42667	-620	0.0275306	0.0248604	0.0302008	380	1.25819	0.775061	1.74131	380	0.0113917	0.00407285	0.0187105
	-600	0.0173816	-0.328187	0.362951	-600	0.0146909	0.00302961	0.0263522	400	3.49739	2.62846	4.36632	400	0.043606	0.0354509	0.0517612	-600	1.61098	1.06986	2.15209	-600	0.0194666	0.0170845	0.0218486	400	-0.715255	-1.28172	-0.14879	400	0.018085	0.0053148	0.0308552	-600	-0.767211	-1.04397	-0.490452	-600	0.0290432	0.0266047	0.0314816	400	0.951553	0.475166	1.42794	400	0.01267	0.00611719	0.0192228
	-580	0.0146164	-0.329114	0.358347	-580	0.014142	0.00120383	0.0270802	420	3.38327	2.52456	4.24199	420	0.0424072	0.0319306	0.0528838	-580	1.47891	0.996004	1.96181	-580	0.0205417	0.0172182	0.0238652	420	-0.531355	-1.03738	-0.0253337	420	0.0168182	0.00297838	0.0306581	-580	-0.790758	-1.03925	-0.542269	-580	0.0293277	0.0280203	0.0306351	420	0.666327	0.183213	1.14944	420	0.0119115	0.00570056	0.0181224
	-560	0.0303688	-0.311761	0.372499	-560	0.011666	-0.000582003	0.023914	440	3.2578	2.42983	4.08577	440	0.0380716	0.0264083	0.0497349	-560	1.3509	0.919291	1.7825	-560	0.0187918	0.0162089	0.0213747	440	-0.36893	-0.807085	0.0692244	440	0.0154602	0.000934432	0.0299859	-560	-0.790708	-1.00997	-0.571445	-560	0.0264714	0.0253877	0.027555	440	0.650226	0.144068	1.15639	440	0.011937	0.00536319	0.0185108
	-540	0.0533221	-0.294208	0.400853	-540	0.0124078	-0.000102921	0.0249186	460	3.13273	2.36746	3.898	460	0.0354823	0.022821	0.0481436	-540	1.23808	0.848616	1.62755	-540	0.0176783	0.0160657	0.0192909	460	-0.221594	-0.592162	0.148973	460	0.0147592	-0.00112687	0.0306453	-540	-0.785555	-0.978805	-0.592304	-540	0.0282372	0.0267412	0.0297331	460	0.931858	0.409063	1.45465	460	0.0124576	0.00622511	0.0186901
	-520	0.0772454	-0.288933	0.443423	-520	0.0142838	0.000122917	0.0284447	480	3.01732	2.32842	3.70621	480	0.0340334	0.0210149	0.047052	-520	1.14217	0.785015	1.49932	-520	0.0198219	0.0182559	0.0213879	480	-0.0874696	-0.393997	0.219058	480	0.0143828	0.000180931	0.0285847	-520	-0.778902	-0.953025	-0.60478	-520	0.0324523	0.0302925	0.0346121	480	1.25144	0.738221	1.76466	480	0.0126053	0.00541694	0.0197937
	-500	0.0990547	-0.290081	0.48819	-500	0.0133154	-0.00279909	0.0294298	500	2.90681	2.27865	3.53498	500	0.0373166	0.0251868	0.0494463	-500	1.06473	0.731457	1.39801	-500	0.0209237	0.0183024	0.0235449	500	0.0157545	-0.24383	0.275339	500	0.0144119	-0.000481522	0.0293053	-500	-0.770341	-0.942917	-0.597765	-500	0.0338951	0.0320881	0.0357021	500	1.38143	0.92086	1.842	500	0.0112851	0.00410668	0.0184635
	-480	0.107319	-0.305164	0.519802	-480	0.0132662	-0.00442627	0.0309587	520	2.78329	2.19717	3.3694	520	0.0381183	0.0283656	0.047871	-480	0.988029	0.67653	1.29953	-480	0.0172218	0.0136603	0.0207834	520	0.108675	-0.122946	0.340296	520	0.0144498	-0.000551308	0.0294508	-480	-0.746492	-0.932339	-0.560645	-480	0.0320233	0.0297706	0.0342761	520	1.29263	0.898602	1.68667	520	0.00865557	0.0028263	0.0144848
	-460	0.0923359	-0.340167	0.524839	-460	0.0146276	-0.00252021	0.0317753	540	2.64375	2.10027	3.18723	540	0.0392438	0.0292801	0.0492075	-460	0.905903	0.613689	1.19812	-460	0.0183794	0.0156425	0.0211164	540	0.174741	-0.0499915	0.399473	540	0.0151655	-0.000619496	0.0309506	-460	-0.727717	-0.929123	-0.526312	-460	0.0319044	0.0301208	0.0336881	540	1.14255	0.787028	1.49808	540	0.00653488	0.00114457	0.0119252
	-440	0.0544169	-0.396715	0.505549	-440	0.0105361	-0.00763175	0.0287039	560	2.50204	2.00734	2.99674	560	0.0409851	0.0292571	0.0527131	-440	0.812081	0.528491	1.09567	-440	0.0175045	0.0155323	0.0194768	560	0.213031	-0.024794	0.450856	560	0.0145098	-0.00205277	0.0310724	-440	-0.726479	-0.94132	-0.511638	-440	0.031723	0.0301258	0.0333203	560	1.07926	0.731654	1.42687	560	0.00703387	0.0012677	0.0128
	-420	0.0248725	-0.445092	0.494837	-420	0.00941497	-0.00944426	0.0282742	580	2.36393	1.91745	2.81042	580	0.0383276	0.0260736	0.0505816	-420	0.70764	0.418211	0.997068	-420	0.0143083	0.0120132	0.0166033	580	0.220133	-0.035277	0.475542	580	0.016667	-0.000237753	0.0335718	-420	-0.70508	-0.93877	-0.47139	-420	0.0294704	0.0270603	0.0318806	580	1.13762	0.77847	1.49677	580	0.0118756	0.00539633	0.0183548
	-400	0.0193752	-0.467187	0.505938	-400	0.0101509	-0.00923596	0.0295377	600	2.25345	1.83953	2.66737	600	0.0349369	0.0221289	0.047745	-400	0.597642	0.285183	0.910101	-400	0.0146734	0.011922	0.0174247	600	0.213184	-0.0586727	0.485042	600	0.0178907	0.000458946	0.0353225	-400	-0.644096	-0.89787	-0.390322	-400	0.0299666	0.0264666	0.0334666	600	1.19377	0.835584	1.55196	600	0.00972987	0.00486466	0.0145951
	-380	0.0267968	-0.477579	0.531173	-380	0.00932606	-0.0104641	0.0291162	620	2.15796	1.75887	2.55705	620	0.0348521	0.0234839	0.0462204	-380	0.498289	0.162774	0.833805	-380	0.0165925	0.0150388	0.0181462	620	0.193901	-0.100425	0.488227	620	0.0179188	0.00104549	0.0347921	-380	-0.54204	-0.810852	-0.273229	-380	0.0325689	0.0276158	0.0375221	620	1.13167	0.777728	1.48562	620	0.0085663	0.00400663	0.013126
	-360	0.0258293	-0.493959	0.545618	-360	0.00742286	-0.0146345	0.0294802	640	2.05557	1.6477	2.46344	640	0.0332913	0.0222744	0.0443083	-360	0.410972	0.0607183	0.761226	-360	0.0181576	0.0162357	0.0200794	640	0.151184	-0.174363	0.47673	640	0.0202085	0.00323436	0.0371826	-360	-0.442978	-0.72555	-0.160407	-360	0.0273695	0.0232577	0.0314813	640	0.948278	0.590821	1.30574	640	0.00368014	-0.00261239	0.00997268
	-340	0.00499396	-0.51588	0.525868	-340	0.00549722	-0.0173007	0.0282952	660	1.94143	1.51762	2.36524	660	0.0341001	0.0217696	0.0464306	-340	0.336734	-0.0202017	0.693669	-340	0.017699	0.0157972	0.0196008	660	0.087391	-0.269051	0.443833	660	0.0168515	1.87521e-05	0.0336843	-340	-0.393416	-0.691521	-0.0953108	-340	0.0287026	0.0257147	0.0316906	660	0.760652	0.410384	1.11092	660	0.00328068	-0.00214559	0.00870694
	-320	-0.0414811	-0.547379	0.464416	-320	0.00680382	-0.0161294	0.029737	680	1.82949	1.39468	2.26429	680	0.0343259	0.020454	0.0481977	-320	0.26218	-0.100659	0.625019	-320	0.0187981	0.0154125	0.0221837	680	0.014901	-0.37309	0.402892	680	0.014331	-0.00357984	0.0322418	-320	-0.390218	-0.700451	-0.0799846	-320	0.0285491	0.0245274	0.0325709	680	0.683792	0.360373	1.00721	680	0.00606697	0.0012241	0.0109098
	-300	-0.113938	-0.602584	0.374709	-300	0.00726743	-0.0167383	0.0312731	700	1.75628	1.31842	2.19414	700	0.0316338	0.0187121	0.0445555	-300	0.196893	-0.168084	0.561871	-300	0.0190086	0.0158935	0.0221237	700	-0.0613483	-0.479656	0.35696	700	0.0125843	-0.00593912	0.0311077	-300	-0.446289	-0.756416	-0.136162	-300	0.0291599	0.0238302	0.0344896	700	0.718315	0.403969	1.03266	700	0.00582852	0.000952674	0.0107044
	-280	-0.193978	-0.669291	0.281335	-280	0.00936247	-0.0159192	0.0346441	720	1.74096	1.30101	2.18091	720	0.03227	0.0215798	0.0429601	-280	0.143592	-0.221378	0.508563	-280	0.0224753	0.0191351	0.0258155	720	-0.132897	-0.579657	0.313863	720	0.0118181	-0.00565229	0.0292886	-280	-0.553695	-0.861195	-0.246194	-280	0.028291	0.0241672	0.0324147	720	0.792731	0.431186	1.15428	720	0.00354414	-0.00175823	0.00884651
	-260	-0.259683	-0.722004	0.202639	-260	0.00900836	-0.0166369	0.0346536	740	1.77369	1.32772	2.21965	740	0.0344236	0.0251163	0.0437308	-260	0.104379	-0.264774	0.473532	-260	0.0224477	0.019831	0.0250644	740	-0.198188	-0.668409	0.272034	740	0.0112619	-0.00589196	0.0284157	-260	-0.654892	-0.938103	-0.371681	-260	0.0279377	0.0247685	0.0311069	740	0.838155	0.407818	1.26849	740	0.00140009	-0.002149	0.00494919
	-240	-0.314558	-0.763862	0.134746	-240	0.00746487	-0.0181725	0.0331023	760	1.82476	1.36818	2.28133	760	0.0368145	0.0281075	0.0455214	-240	0.0652182	-0.309603	0.44004	-240	0.0221095	0.0193139	0.0249052	760	-0.264621	-0.753378	0.224136	760	0.0106154	-0.00700655	0.0282373	-240	-0.694319	-0.93874	-0.449899	-240	0.0276232	0.0241796	0.0310667	760	0.875413	0.411016	1.33981	760	0.00530613	0.00189933	0.00871293
	-220	-0.361655	-0.807095	0.0837859	-220	0.00739449	-0.0188536	0.0336426	780	1.87685	1.41868	2.33502	780	0.0357909	0.0266354	0.0449463	-220	0.0364187	-0.330359	0.403197	-220	0.0207647	0.0185796	0.0229499	780	-0.328543	-0.83244	0.175353	780	0.00968914	-0.00700562	0.0263839	-220	-0.666869	-0.87439	-0.459349	-220	0.0278063	0.0232018	0.0324108	780	0.959986	0.529183	1.39079	780	0.00636012	0.00310077	0.00961947
	-200	-0.399875	-0.852603	0.0528517	-200	0.00555649	-0.0209198	0.0320328	800	1.92532	1.48324	2.36739	800	0.0328995	0.0218206	0.0439784	-200	0.0154025	-0.332091	0.362896	-200	0.0203084	0.0178133	0.0228035	800	-0.371371	-0.87794	0.135198	800	0.0091263	-0.00714536	0.025398	-200	-0.596712	-0.786621	-0.406803	-200	0.0268811	0.0226305	0.0311318	800	1.11949	0.78951	1.44946	800	0.00640258	0.0025019	0.0103033
	-180	-0.448302	-0.910435	0.0138316	-180	0.0039228	-0.0223417	0.0301873	820	2.00078	1.57989	2.42168	820	0.0302405	0.0195009	0.0409801	-180	-8.19913e-05	-0.333883	0.333719	-180	0.0175312	0.0136197	0.0214428	820	-0.396369	-0.891307	0.0985682	820	0.00787294	-0.00828428	0.0240302	-180	-0.512085	-0.694549	-0.329622	-180	0.0261504	0.0234845	0.0288163	820	1.28958	1.04994	1.52922	820	0.00315741	-0.00056432	0.00687914
	-160	-0.509665	-0.975665	-0.0436649	-160	0.00516189	-0.0211833	0.031507	840	2.14508	1.73483	2.55534	840	0.0306363	0.0208889	0.0403837	-160	-0.00537977	-0.32847	0.31771	-160	0.0162804	0.0117019	0.0208589	840	-0.415822	-0.891689	0.0600454	840	0.0106146	-0.00711234	0.0283416	-160	-0.432003	-0.610144	-0.253861	-160	0.0244109	0.0228417	0.02598	840	1.42402	1.18591	1.66213	840	-0.002181	-0.00765911	0.00329711
	-140	-0.576428	-1.04462	-0.108232	-140	0.00584398	-0.0213914	0.0330793	860	2.32754	1.90289	2.75219	860	0.0316573	0.0229524	0.0403622	-140	0.000828596	-0.308415	0.310072	-140	0.0171933	0.0128042	0.0215823	860	-0.429232	-0.888837	0.0303738	860	0.00882184	-0.00767745	0.0253211	-140	-0.371791	-0.55267	-0.190913	-140	0.0268	0.0236012	0.0299989	860	1.53839	1.26389	1.81289	860	-0.00238357	-0.00775222	0.00298508
	-120	-0.640882	-1.11024	-0.171522	-120	0.00615663	-0.0223511	0.0346644	880	2.53222	2.07507	2.98936	880	0.0316366	0.0231105	0.0401626	-120	0.000863477	-0.299018	0.300745	-120	0.0184622	0.015396	0.0215283	880	-0.433122	-0.874429	0.00818446	880	0.00608611	-0.00947589	0.0216481	-120	-0.338005	-0.518743	-0.157268	-120	0.0285311	0.0243475	0.0327147	880	1.66341	1.3375	1.98931	880	-0.0019537	-0.00743047	0.00352308
	-100	-0.699336	-1.16956	-0.229117	-100	0.00468149	-0.023945	0.033308	900	2.73003	2.24304	3.21702	900	0.0318176	0.0231559	0.0404792	-100	-0.00785069	-0.309156	0.293455	-100	0.0193374	0.0176925	0.0209822	900	-0.433953	-0.851706	-0.0161993	900	0.00652025	-0.00996991	0.0230104	-100	-0.330498	-0.500661	-0.160336	-100	0.0258338	0.0230625	0.028605	900	1.80106	1.41029	2.19183	900	-0.00333489	-0.00952525	0.00285547
	-80	-0.768323	-1.24211	-0.29454	-80	0.00279514	-0.0261696	0.0317598	920	2.93546	2.42095	3.44998	920	0.0315858	0.0229038	0.0402678	-80	-0.0111165	-0.329713	0.30748	-80	0.0187569	0.0166963	0.0208175	920	-0.437171	-0.827419	-0.0469224	920	0.0062076	-0.0119904	0.0244056	-80	-0.353895	-0.489479	-0.218311	-80	0.0244369	0.0212655	0.0276083	920	1.95402	1.51292	2.39512	920	-0.0030583	-0.0104208	0.00430417
	-60	-0.843188	-1.3234	-0.362975	-60	0.00556213	-0.0232637	0.0343879	940	3.16833	2.63396	3.70269	940	0.0316734	0.0233706	0.0399763	-60	-0.02075	-0.369216	0.327716	-60	0.0170478	0.0142886	0.0198071	940	-0.43288	-0.794163	-0.0715965	940	0.00515995	-0.0132371	0.023557	-60	-0.393116	-0.495926	-0.290307	-60	0.0235507	0.0189111	0.0281904	940	2.09619	1.63553	2.55684	940	0.0011702	-0.00487108	0.00721149
	-40	-0.919789	-1.40986	-0.429719	-40	0.00466794	-0.0246475	0.0339834	960	3.43284	2.86696	3.99871	960	0.0305266	0.0240756	0.0369775	-40	-0.0426257	-0.417735	0.332484	-40	0.0169142	0.0140838	0.0197446	960	-0.428598	-0.763194	-0.0940026	960	0.00512116	-0.0137194	0.0239617	-40	-0.430847	-0.571058	-0.290635	-40	0.0210462	0.018019	0.0240734	960	2.19668	1.74524	2.64813	960	0.0014353	-0.00526216	0.00813277
	-20	-0.9911	-1.49598	-0.486219	-20	0.00154856	-0.0280418	0.0311389	980	3.71273	3.10543	4.32004	980	0.0324793	0.027135	0.0378235	-20	-0.0828878	-0.46702	0.301244	-20	0.0176699	0.0140196	0.0213202	980	-0.419879	-0.726594	-0.113164	980	0.00310864	-0.0139568	0.0201741	-20	-0.462814	-0.676679	-0.248948	-20	0.019018	0.015674	0.022362	980	2.22954	1.7709	2.68818	980	0.00342437	-0.00210574	0.00895449
	0	-1.0601	-1.58153	-0.538667	0	0.00264308	-0.0293841	0.0346703	1000	3.93233	3.28546	4.5792	1000	0.0349754	0.0279125	0.0420384	0	-0.112264	-0.499422	0.274893	0	0.0204089	0.016809	0.0240088	1000	-0.411967	-0.688418	-0.135515	1000	0.00699986	-0.0111556	0.0251553	0	-0.508658	-0.78995	-0.227367	0	0.0234149	0.0181093	0.0287205	1000	2.20604	1.67965	2.73243	1000	0.00115809	-0.003937	0.00625318
	20	-1.14326	-1.6761	-0.610419	20	0.00420846	-0.0275829	0.0359998	1020	4.08559	3.4015	4.76969	1020	0.0331636	0.0257256	0.0406015	20	-0.127468	-0.519984	0.265049	20	0.0207936	0.017029	0.0245582	1020	-0.39395	-0.642336	-0.145565	1020	0.00809719	-0.010057	0.0262514	20	-0.549852	-0.872292	-0.227411	20	0.0250669	0.0187524	0.0313814	1020	2.1256	1.50821	2.74299	1020	-0.00138623	-0.00396608	0.00119362
	40	-1.23841	-1.78142	-0.695388	40	0.00487204	-0.0260197	0.0357638	1040	4.17799	3.45956	4.89641	1040	0.0329421	0.0249372	0.040947	40	-0.13631	-0.552196	0.279576	40	0.0181033	0.0141915	0.0220152	1040	-0.360654	-0.579945	-0.141363	1040	0.00705836	-0.0103951	0.0245118	40	-0.572855	-0.897144	-0.248566	40	0.0266804	0.0195577	0.0338031	1040	1.99101	1.36538	2.61664	1040	-0.00144362	-0.00578189	0.00289465
	60	-1.32993	-1.8974	-0.76247	60	0.00423213	-0.0240579	0.0325222	1060	4.20309	3.47878	4.92739	1060	0.0345974	0.0276944	0.0415003	60	-0.155115	-0.599134	0.288905	60	0.0176982	0.014732	0.0206645	1060	-0.323993	-0.514127	-0.13386	1060	0.00755474	-0.0112222	0.0263317	60	-0.580951	-0.872101	-0.2898	60	0.0268841	0.0195943	0.0341739	1060	1.79241	1.27931	2.30552	1060	0.00177219	-0.00307311	0.00661749
	80	-1.41715	-2.03097	-0.803326	80	0.00389978	-0.024431	0.0322306	1080	4.12961	3.44085	4.81838	1080	0.0356956	0.0308748	0.0405164	80	-0.12915	-0.587057	0.328756	80	0.0180097	0.0157123	0.020307	1080	-0.302773	-0.485241	-0.120306	1080	0.00648721	-0.0131978	0.0261722	80	-0.547273	-0.807856	-0.28669	80	0.0276923	0.0212727	0.0341119	1080	1.5395	1.18783	1.89117	1080	0.00301127	-0.00058603	0.00660857
	100	-1.40207	-2.08217	-0.721963	100	0.00283095	-0.0254552	0.0311171	1100	3.97448	3.34958	4.59938	1100	0.03173	0.026408	0.037052	100	0.123502	-0.313428	0.560432	100	0.0189032	0.0164753	0.0213311	1100	-0.281812	-0.47784	-0.085783	1100	0.00831098	-0.0122352	0.0288572	100	-0.360976	-0.591097	-0.130854	100	0.0269566	0.0198272	0.034086	1100	1.28609	1.03852	1.53366	1100	0.0026391	-0.000463817	0.00574202
	120	-1.1894	-1.9866	-0.3922	120	0.00444162	-0.0263151	0.0351984	1120	3.74566	3.20877	4.28255	1120	0.0312987	0.0246753	0.037922	120	0.781724	0.382791	1.18066	120	0.0186149	0.0149903	0.0222394	1120	-0.246018	-0.459712	-0.0323232	1120	0.00750474	-0.0115613	0.0265708	120	0.124465	-0.0396371	0.288567	120	0.0278355	0.0204106	0.0352604	1120	1.08415	0.869756	1.29855	1120	-0.00104371	-0.00475465	0.00266723
	140	-0.820508	-1.79567	0.154654	140	0.00408772	-0.0290791	0.0372546	1140	3.51205	3.05949	3.96461	1140	0.0346579	0.0259257	0.04339	140	1.72861	1.30794	2.14927	140	0.0188464	0.0150876	0.0226052	1140	-0.179625	-0.408205	0.0489544	1140	0.00623093	-0.012962	0.0254239	140	0.903107	0.488147	1.31807	140	0.0270199	0.0206319	0.0334079	1140	0.953456	0.711136	1.19578	1140	-0.00282476	-0.00601018	0.000360656
	160	-0.372286	-1.52672	0.782152	160	0.00430358	-0.0309094	0.0395166	1160	3.29486	2.91075	3.67897	1160	0.0345763	0.0256092	0.0435433	160	2.68318	2.18853	3.17782	160	0.0202768	0.015457	0.0250965	1160	-0.0871164	-0.328995	0.154762	1160	0.00725222	-0.0120701	0.0265746	160	1.70768	0.777259	2.63809	160	0.0246434	0.0164851	0.0328018	1160	0.851278	0.592496	1.11006	1160	-0.00129962	-0.00522761	0.00262837
	180	0.127787	-1.15219	1.40776	180	0.00376621	-0.0324357	0.0399681	1180	3.10739	2.7788	3.43597	1180	0.0311507	0.0222844	0.040017	180	3.4511	2.90647	3.99573	180	0.0186508	0.0140574	0.0232442	1180	0.0151173	-0.231887	0.262121	1180	0.00701458	-0.0138133	0.0278424	180	2.20121	0.803157	3.59925	180	0.0261171	0.0173502	0.0348839	1180	0.73313	0.530959	0.9353	1180	-0.00211928	-0.00745952	0.00322096
	200	0.657131	-0.686338	2.0006	200	0.00427863	-0.0331699	0.0417272	1200	2.95548	2.66486	3.24611	1200	0.0296496	0.0227089	0.0365902	200	3.97395	3.42237	4.52554	200	0.0181974	0.0130894	0.0233053	1200	0.0941064	-0.15269	0.340903	1200	0.00536038	-0.0145615	0.0252823	200	2.27237	0.610812	3.93392	200	0.0258992	0.0153096	0.0364887	1200	0.596186	0.4647	0.727672	1200	-0.0044897	-0.0127205	0.00374108
	220	1.16883	-0.167617	2.50528	220	0.00331886	-0.0355369	0.0421746	1220	2.84501	2.57228	3.11774	1220	0.0324794	0.0238735	0.0410853	220	4.25485	3.72617	4.78353	220	0.018579	0.0138539	0.023304	1220	0.148875	-0.105193	0.402943	1220	0.0028664	-0.0148395	0.0205723	220	2.04973	0.328957	3.77051	220	0.0256307	0.0151233	0.0361381	1220	0.506938	0.331846	0.682029	1220	-0.00460058	-0.0119496	0.00274845
	240	1.63382	0.37886	2.88879	240	-0.000537835	-0.040662	0.0395863	1240	2.74013	2.47932	3.00094	1240	0.0335408	0.02488	0.0422016	240	4.33193	3.8184	4.84546	240	0.0182035	0.0136815	0.0227256	1240	0.184134	-0.081208	0.449476	1240	0.00333905	-0.0141828	0.0208609	240	1.71489	0.0675398	3.36225	240	0.0245718	0.0134748	0.0356688	1240	0.516999	0.297169	0.736829	1240	-0.00472684	-0.00850572	-0.000947953
	260	2.00328	0.892137	3.11442	260	0.000796364	-0.0396993	0.041292	1260	2.63973	2.38864	2.89081	1260	0.0326739	0.0242072	0.0411406	260	4.25065	3.73131	4.77	260	0.0165181	0.0123075	0.0207287	1260	0.217212	-0.0559628	0.490386	1260	0.00262237	-0.016056	0.0213007	260	1.4051	-0.119879	2.93008	260	0.0260373	0.0144692	0.0376053	1260	0.575469	0.295901	0.855037	1260	-0.00372089	-0.0074226	-1.91754e-05
	280	2.25361	1.32374	3.18348	280	0.00285834	-0.040468	0.0461847	1280	2.54332	2.31182	2.77482	1280	0.0318738	0.0242181	0.0395295	280	4.06024	3.52216	4.59833	280	0.0155313	0.0120077	0.0190549	1280	0.241381	-0.0297179	0.512479	1280	0.00104163	-0.0176776	0.0197609	280	1.17701	-0.221855	2.57588	280	0.0269905	0.0156491	0.0383319	1280	0.58987	0.2359	0.943839	1280	-0.0023339	-0.00530017	0.000632365
	300	2.40031	1.65046	3.15015	300	0.00290401	-0.0419464	0.0477544	1300	2.45041	2.24234	2.65849	1300	0.0327632	0.02443	0.0410965	300	3.81982	3.26061	4.37902	300	0.0171953	0.0143599	0.0200307	1300	0.268569	-0.00355476	0.540693	1300	0.000773998	-0.017972	0.01952	300	1.04959	-0.222911	2.32209	300	0.025392	0.0135234	0.0372606	1300	0.507067	0.139114	0.87502	1300	0.000434082	-0.00246798	0.00333614
	320	2.47455	1.86619	3.08291	320	0.00196909	-0.0423971	0.0463353	1320	2.3778	2.18335	2.57225	1320	0.0331789	0.024713	0.0416448	320	3.56679	2.98414	4.14945	320	0.0170879	0.0140954	0.0200805	1320	0.301408	0.026271	0.576546	1320	0.00192159	-0.0156048	0.0194479	320	1.02117	-0.102397	2.14474	320	0.0236515	0.0111156	0.0361874	1320	0.333868	0.00358648	0.66415	1320	0.000521983	-0.00185465	0.00289862
	340	2.48752	1.96561	3.00943	340	-0.000175701	-0.0431461	0.0427947	1340	2.33013	2.13144	2.52883	1340	0.029065	0.0205852	0.0375448	340	3.30323	2.69213	3.91433	340	0.016883	0.0130634	0.0207026	1340	0.322882	0.0492954	0.596469	1340	0.00160337	-0.0167528	0.0199596	340	1.07078	0.0812975	2.06027	340	0.0228371	0.0101677	0.0355066	1340	0.167226	-0.133878	0.46833	1340	-0.00433356	-0.00765984	-0.00100728
	360	2.45545	1.97823	2.93266	360	-0.0018453	-0.0440355	0.0403449	1360	2.30231	2.08827	2.51634	1360	0.0284456	0.0184071	0.038484	360	3.04245	2.39964	3.68525	360	0.0115823	0.00724092	0.0159237	1360	0.328432	0.0507236	0.606141	1360	0.00206301	-0.0164934	0.0206195	360	1.12424	0.236498	2.01198	360	0.0219968	0.00778149	0.0362121	1360	0.0966644	-0.176971	0.3703	1360	-0.00401598	-0.00778353	-0.00024842
	380	2.37148	1.91407	2.82889	380	-0.00131424	-0.0435022	0.0408737	1380	2.27665	2.04635	2.50694	1380	0.0316304	0.0204312	0.0428297	380	2.78582	2.11884	3.45281	380	0.013513	0.0102736	0.0167523	1380	0.335288	0.0413721	0.629204	1380	0.00209444	-0.0154403	0.0196291	380	1.12718	0.326638	1.92772	380	0.0213237	0.00544788	0.0371995	1380	0.190583	-0.0978876	0.479054	1380	-0.00179006	-0.00395468	0.000374548
	400	2.23934	1.79242	2.68627	400	-0.00187443	-0.0440182	0.0402694	1400	2.24038	1.99998	2.48078	1400	0.0320931	0.0201635	0.0440226	400	2.53078	1.87032	3.19124	400	0.0118867	0.00950162	0.0142717	1400	0.339212	0.0224444	0.655979	1400	-0.000262156	-0.0150262	0.0145018	400	1.08253	0.375242	1.78982	400	0.0237725	0.00935101	0.0381939	1400	0.388292	0.0451116	0.731472	1400	-0.00160666	-0.00406199	0.000848662
	420	2.07454	1.63934	2.50973	420	-0.000716046	-0.0423869	0.0409548	1420	2.18869	1.95687	2.42051	1420	0.0336823	0.0218596	0.0455051	420	2.26611	1.63864	2.89358	420	0.0111855	0.00891891	0.013452	1420	0.332077	-0.00150418	0.665658	1420	-0.000686868	-0.0168156	0.0154419	420	1.03326	0.424519	1.64201	420	0.0224068	0.00919649	0.0356171	1420	0.55808	0.216225	0.899934	1420	-0.00558626	-0.00838332	-0.00278921
	440	1.89087	1.47821	2.30354	440	0.00132557	-0.038607	0.0412581	1440	2.13546	1.91767	2.35325	1440	0.0329295	0.0206926	0.0451663	440	1.99873	1.41474	2.58271	440	0.00759614	0.00431046	0.0108818	1440	0.308606	-0.032555	0.649767	1440	-0.000442268	-0.0176235	0.016739	440	0.972243	0.461043	1.48344	440	0.0203012	0.00601634	0.0345861	1440	0.609564	0.350778	0.86835	1440	-0.00881752	-0.0128659	-0.00476918
	460	1.70505	1.31752	2.09258	460	0.00223867	-0.0357283	0.0402056	1460	2.08346	1.8845	2.28242	1460	0.0325072	0.0213619	0.0436525	460	1.7179	1.16429	2.27151	460	0.0111524	0.00558914	0.0167157	1460	0.271401	-0.0655002	0.608301	1460	0.000890788	-0.0163168	0.0180983	460	0.896426	0.472712	1.32014	460	0.0193687	0.00403742	0.0347	1460	0.583111	0.415678	0.750544	1460	-0.00779595	-0.0122317	-0.00336018
	480	1.52742	1.16221	1.89264	480	0.00241383	-0.0347582	0.0395859	1480	2.01133	1.83459	2.18808	1480	0.0334831	0.0218247	0.0451416	480	1.45288	0.919397	1.98636	480	0.0130232	0.0072214	0.0188249	1480	0.237714	-0.0847706	0.560198	1480	-0.000407117	-0.0185978	0.0177835	480	0.787213	0.434267	1.14016	480	0.0195505	0.00352572	0.0355753	1480	0.568106	0.409491	0.726721	1480	-0.00890086	-0.0131129	-0.00468883
	500	1.35818	1.0184	1.69796	500	-0.000214783	-0.0364265	0.0359969	1500	1.90915	1.76331	2.05499	1500	0.0330706	0.0200485	0.0460926	500	1.20519	0.694052	1.71633	500	0.0125579	0.00740756	0.0177082	1500	0.213352	-0.0991658	0.525869	1500	-0.00104186	-0.0188382	0.0167545	500	0.643609	0.34078	0.946438	500	0.0169929	0.00124436	0.0327413	1500	0.627646	0.452303	0.802989	1500	-0.00739512	-0.0119334	-0.00285683
	520	1.19301	0.877516	1.5085	520	-0.00105363	-0.0361847	0.0340775	1520	1.79355	1.67923	1.90788	1520	0.034142	0.0210382	0.0472459	520	0.986826	0.504919	1.46873	520	0.013667	0.00927432	0.0180598	1520	0.211028	-0.0977292	0.519785	1520	-0.00146735	-0.0187016	0.0157668	520	0.470007	0.165752	0.774263	520	0.0180043	0.00317702	0.0328316	1520	0.719493	0.534109	0.904876	1520	-0.00760065	-0.0109725	-0.00422877
	540	1.05178	0.755314	1.34825	540	-0.000495036	-0.0353694	0.0343793	1540	1.6948	1.59646	1.79315	1540	0.0332008	0.0211034	0.0452983	540	0.788839	0.342921	1.23476	540	0.0158476	0.0104898	0.0212053	1540	0.205906	-0.106058	0.517871	1540	-0.000774751	-0.0168013	0.0152518	540	0.295398	-0.0447151	0.635512	540	0.0175982	0.00226271	0.0329337	1540	0.771077	0.604994	0.93716	1540	-0.0104861	-0.0140795	-0.0068927
	560	0.928861	0.635511	1.22221	560	0.000255313	-0.0328216	0.0333323	1560	1.62589	1.53922	1.71255	1560	0.0301676	0.0172875	0.0430477	560	0.628331	0.215442	1.04122	560	0.0125012	0.00713123	0.0178712	1560	0.203741	-0.109785	0.517268	1560	-0.00401594	-0.0186698	0.0106379	560	0.135284	-0.242736	0.513304	560	0.0173638	0.00201823	0.0327093	1560	0.753801	0.639273	0.868329	1560	-0.00890642	-0.0120257	-0.00578717
	580	0.796797	0.497758	1.09584	580	0.002676	-0.0298114	0.0351634	1580	1.58705	1.51177	1.66234	1580	0.0293149	0.0162647	0.0423651	580	0.496205	0.110784	0.881626	580	0.010794	0.00349498	0.018093	1580	0.196148	-0.12583	0.518126	1580	-0.00250798	-0.0182249	0.0132089	580	-0.0351117	-0.443213	0.37299	580	0.0138233	-0.000741741	0.0283883	1580	0.706081	0.532732	0.87943	1580	-0.0101012	-0.0124146	-0.00778775
	600	0.652561	0.341942	0.96318	600	0.00212722	-0.0292619	0.0335164	1600	1.56816	1.49261	1.64371	1600	0.0302887	0.0176235	0.042954	600	0.389609	0.0158676	0.763351	600	0.00967996	0.00369024	0.0156697	1600	0.163977	-0.168575	0.496528	1600	-0.000251075	-0.0180598	0.0175577	600	-0.227014	-0.660446	0.206419	600	0.0156976	2.43447e-05	0.0313708	1600	0.646234	0.424545	0.867923	1600	-0.0127648	-0.0144365	-0.0110931
	620	0.511133	0.183128	0.839138	620	0.0037088	-0.0264395	0.0338571	1620	1.54383	1.45063	1.63703	1620	0.0322566	0.0199142	0.0445991	620	0.303723	-0.0649931	0.672438	620	0.00884117	0.00384876	0.0138336	1620	0.109911	-0.235167	0.454989	1620	-0.000342472	-0.0175323	0.0168473	620	-0.391788	-0.838488	0.0549115	620	0.0171094	0.000472273	0.0337466	1620	0.609467	0.421479	0.797455	1620	-0.0139834	-0.0173536	-0.0106132
	640	0.384523	0.0292737	0.739773	640	0.00417918	-0.0254209	0.0337792	1640	1.50728	1.39304	1.62152	1640	0.0299942	0.0182978	0.0416907	640	0.246043	-0.119214	0.6113	640	0.00915671	0.00342917	0.0148842	1640	0.0817415	-0.270967	0.43445	1640	-0.000821194	-0.0169405	0.0152981	640	-0.522082	-0.948223	-0.0959409	640	0.0142682	-0.00421883	0.0327552	1640	0.643781	0.521217	0.766346	1640	-0.0112748	-0.0169676	-0.005582
	660	0.267151	-0.125941	0.660243	660	0.00444225	-0.0236961	0.0325806	1660	1.46703	1.3351	1.59895	1660	0.0292098	0.0166244	0.0417952	660	0.216498	-0.144597	0.577593	660	0.00761347	0.00104635	0.0141806	1660	0.0751704	-0.291217	0.441558	1660	-0.00333224	-0.0190325	0.012368	660	-0.607846	-0.969454	-0.246237	660	0.0139394	-0.00387588	0.0317547	1660	0.746727	0.665132	0.828322	1660	-0.0099686	-0.0147183	-0.00521894
	680	0.162907	-0.275536	0.601349	680	0.00568351	-0.0205062	0.0318732	1680	1.4536	1.30157	1.60563	1680	0.0282963	0.016029	0.0405636	680	0.219659	-0.134827	0.574144	680	0.00695062	0.00101449	0.0128868	1680	0.0671564	-0.319491	0.453804	1680	-0.00256967	-0.0180262	0.0128869	680	-0.655122	-0.939712	-0.370531	680	0.0173128	-0.00239245	0.0370181	1680	0.834143	0.729962	0.938324	1680	-0.00888923	-0.0125575	-0.00522097
	700	0.0660955	-0.411444	0.543635	700	0.00682487	-0.0173608	0.0310106	1700	1.46653	1.29503	1.63803	1700	0.0285735	0.0148621	0.0422849	700	0.24979	-0.0973444	0.596924	700	0.0101217	0.00445587	0.0157874	1700	0.0485341	-0.359266	0.456334	1700	-0.00274753	-0.0177849	0.0122898	700	-0.652715	-0.868224	-0.437205	700	0.01706	-0.00319519	0.0373151	1700	0.857132	0.712462	1.0018	1700	-0.00718995	-0.0109965	-0.00338336
	720	-0.0127776	-0.52292	0.497365	720	0.00757023	-0.0152169	0.0303574	1720	1.49007	1.30126	1.67888	1720	0.0281045	0.0138378	0.0423712	720	0.294747	-0.0468916	0.636385	720	0.0118597	0.00518299	0.0185364	1720	0.0255726	-0.393802	0.444947	1720	-0.000314254	-0.0162094	0.0155809	720	-0.626694	-0.796683	-0.456705	720	0.0111856	-0.00652326	0.0288944	1720	0.837779	0.707829	0.967729	1720	-0.00363022	-0.00629171	-0.000968734
	740	-0.081315	-0.62147	0.45884	740	0.00803942	-0.014099	0.0301778	1740	1.51846	1.31402	1.72289	1740	0.0265294	0.0125008	0.040558	740	0.340849	-0.000355291	0.682054	740	0.0107569	0.00323505	0.0182788	1740	0.00315286	-0.427228	0.433534	1740	0.000531672	-0.0160943	0.0171576	740	-0.594328	-0.739782	-0.448874	740	0.00844303	-0.00932671	0.0262128	1740	0.826366	0.75692	0.895812	1740	-0.00391356	-0.00582524	-0.00200189
	760	-0.15049	-0.72855	0.427571	760	0.00666459	-0.0136235	0.0269527	1760	1.54671	1.32661	1.76681	1760	0.0263457	0.0139698	0.0387215	760	0.394784	0.0597973	0.72977	760	0.0105835	0.00340422	0.0177627	1760	-0.00984622	-0.45358	0.433888	1760	-0.00192735	-0.0166801	0.0128254	760	-0.53934	-0.677213	-0.401468	760	0.0123942	-0.00583683	0.0306253	1760	0.880345	0.693677	1.06701	1760	-0.0039329	-0.00715798	-0.000707829
	780	-0.213069	-0.831466	0.405328	780	0.00770491	-0.011715	0.0271248	1780	1.57312	1.33652	1.80972	1780	0.0282764	0.0160143	0.0405384	780	0.444851	0.122315	0.767386	780	0.00804999	0.00126351	0.0148365	1780	0.00216721	-0.457963	0.462297	1780	-0.00073425	-0.0150715	0.013603	780	-0.455817	-0.610673	-0.300961	780	0.0166057	-0.00328422	0.0364957	1780	1.00559	0.70518	1.306	1780	-0.0029339	-0.00638619	0.000518382
	800	-0.251656	-0.905123	0.401811	800	0.00908772	-0.00947837	0.0276538	1800	1.59842	1.34223	1.8546	1800	0.0264539	0.0145458	0.038362	800	0.491863	0.179978	0.803748	800	0.00923367	0.00257174	0.0158956	1800	0.0410655	-0.425692	0.507823	1800	-0.000557328	-0.0159683	0.0148537	800	-0.365474	-0.558048	-0.172899	800	0.0150367	-0.00447895	0.0345523	1800	1.13896	0.834228	1.44369	1800	-0.00422678	-0.0076099	-0.000843647
	820	-0.264956	-0.945373	0.415461	820	0.0103357	-0.0097045	0.0303759	1820	1.62844	1.34919	1.90769	1820	0.0287975	0.01726	0.0403349	820	0.541324	0.227187	0.855462	820	0.00872914	0.00105501	0.0164033	1820	0.0996498	-0.377273	0.576573	1820	-0.00229015	-0.0166597	0.0120794	820	-0.335986	-0.57773	-0.0942421	820	0.0107808	-0.00703605	0.0285977	1820	1.24223	1.0234	1.46107	1820	-0.00630203	-0.00977962	-0.00282444
	840	-0.268562	-0.982083	0.444958	840	0.00943611	-0.00909898	0.0279712	1840	1.65805	1.36115	1.95494	1840	0.0286039	0.016404	0.0408039	840	0.586671	0.26271	0.910633	840	0.00615521	-0.000936288	0.0132467	1840	0.158246	-0.337229	0.653721	1840	-0.00217647	-0.0177944	0.0134415	840	-0.372976	-0.669941	-0.0760118	840	0.00930042	-0.00924732	0.0278482	1840	1.35837	1.20628	1.51046	1840	-0.00740912	-0.0107268	-0.00409147
	860	-0.297867	-1.05665	0.460915	860	0.00772397	-0.00663104	0.022079	1860	1.67675	1.37766	1.97584	1860	0.0264625	0.013558	0.0393669	860	0.640014	0.310337	0.969691	860	0.00698673	-0.00155133	0.0155248	1860	0.195523	-0.322367	0.713412	1860	-0.00178362	-0.0174858	0.0139185	860	-0.455775	-0.796658	-0.114893	860	0.009108	-0.00847957	0.0266956	1860	1.47641	1.32582	1.62701	1860	-0.00727813	-0.0111981	-0.00335819
	880	-0.369253	-1.18293	0.44442	880	0.00869673	-0.0026462	0.0200397	1880	1.69583	1.40069	1.99097	1880	0.023468	0.0100629	0.0368731	880	0.710263	0.382059	1.03847	880	0.00743698	-0.000840238	0.0157142	1880	0.224512	-0.31017	0.759193	1880	-0.00199596	-0.0177599	0.013768	880	-0.539674	-0.898484	-0.180864	880	0.00955379	-0.00876996	0.0278775	1880	1.6017	1.34696	1.85645	1880	-0.00920495	-0.0124371	-0.00597283
	900	-0.483983	-1.3568	0.388832	900	0.0109814	5.18496e-05	0.0219109	1900	1.73981	1.44041	2.03921	1900	0.021761	0.0104917	0.0330303	900	0.799521	0.480104	1.11894	900	0.00512218	-0.00258774	0.0128321	1900	0.248848	-0.298517	0.796214	1900	-0.000388206	-0.0156191	0.0148426	900	-0.566598	-0.925488	-0.207707	900	0.00952339	-0.00849847	0.0275452	1900	1.77081	1.37455	2.16708	1900	-0.00776785	-0.0101368	-0.0053989
	920	-0.610769	-1.53856	0.317024	920	0.00917945	-0.00272747	0.0210864	1920	1.81656	1.49516	2.13796	1920	0.0221638	0.0115105	0.032817	920	0.890448	0.579186	1.20171	920	0.00483182	-0.00263898	0.0123026	1920	0.274394	-0.285538	0.834327	1920	0.000167474	-0.0145356	0.0148705	920	-0.546253	-0.899697	-0.19281	920	0.00910676	-0.00863515	0.0268487	1920	1.99656	1.53828	2.45483	1920	-0.00771461	-0.00894609	-0.00648314
	940	-0.737829	-1.71436	0.238706	940	0.00880795	-0.00303507	0.020651	1940	1.91189	1.56142	2.26236	1940	0.0217852	0.0119348	0.0316355	940	0.972262	0.65292	1.2916	940	0.00847909	-0.000526173	0.0174844	1940	0.290546	-0.27877	0.859861	1940	0.000271797	-0.0145005	0.0150441	940	-0.531448	-0.86533	-0.197566	940	0.0125259	-0.00512301	0.0301747	1940	2.18045	1.76261	2.59829	1940	-0.00358002	-0.00623807	-0.000921963
	960	-0.875612	-1.90144	0.150218	960	0.00989261	-0.000358679	0.0201439	1960	2.00848	1.62723	2.38974	1960	0.0246474	0.0132294	0.0360654	960	1.05284	0.717525	1.38815	960	0.01074	0.00172294	0.0197571	1960	0.313032	-0.262752	0.888816	1960	-0.000793541	-0.0164433	0.0148562	960	-0.585464	-0.873106	-0.297821	960	0.00930342	-0.00717954	0.0257864	1960	2.25996	1.9057	2.61423	1960	-0.00563359	-0.00987371	-0.00139346
	980	-1.03443	-2.10126	0.0324023	980	0.010653	0.00151356	0.0197924	1980	2.11474	1.71046	2.51902	1980	0.0269419	0.0148255	0.0390583	980	1.13394	0.770607	1.49728	980	0.00991753	0.00250736	0.0173277	1980	0.34102	-0.239421	0.921461	1980	-5.51987e-05	-0.017385	0.0172746	980	-0.728634	-0.978807	-0.47846	980	0.00825623	-0.00775026	0.0242627	1980	2.2274	1.86309	2.59171	1980	-0.00278229	-0.0079168	0.00235222
	1000	-1.20235	-2.29994	-0.104749	1000	0.0113406	0.00366811	0.0190131	2000	2.22614	1.79991	2.65238	2000	0.0255149	0.0136799	0.0373498	1000	1.21256	0.816919	1.60821	1000	0.00985129	0.00160937	0.0180932	2000	0.383224	-0.204332	0.970779	2000	0.000952218	-0.0149835	0.0168879	1000	-0.938628	-1.18119	-0.696067	1000	0.00916072	-0.0074721	0.0257935	2000	2.16195	1.69012	2.63378	2000	-0.00520302	-0.0103652	-4.08006e-05
	1020	-1.37848	-2.49639	-0.260571	1020	0.0103718	0.00222361	0.01852	2020	2.31815	1.88326	2.75304	2020	0.0243693	0.0124203	0.0363183	1020	1.29386	0.865962	1.72176	1020	0.00983252	0.00119606	0.018469	2020	0.423707	-0.174178	1.02159	2020	-0.000893381	-0.0155418	0.013755	1020	-1.19495	-1.44649	-0.943417	1020	0.0113378	-0.00377998	0.0264555	2020	2.16556	1.51954	2.81158	2020	-0.00719787	-0.0124866	-0.00190911
	1040	-1.55784	-2.6836	-0.432075	1040	0.00992593	0.00267297	0.0171789	2040	2.37937	1.95287	2.80587	2040	0.0247678	0.0131317	0.0364039	1040	1.37994	0.92916	1.83072	1040	0.0124753	0.00277426	0.0221763	2040	0.451784	-0.153403	1.05697	2040	-0.000449125	-0.0159177	0.0150195	1040	-1.46385	-1.73094	-1.19675	1040	0.0105943	-0.00478777	0.0259764	2040	2.2715	1.4628	3.08019	2040	-0.00755166	-0.0124654	-0.00263788
	1060	-1.71272	-2.83639	-0.589049	1060	0.00812534	0.00214277	0.0141079	2060	2.43423	2.03076	2.8377	2060	0.0217276	0.0108406	0.0326147	1060	1.46218	1.00309	1.92127	1060	0.0125069	0.00224394	0.0227699	2060	0.450872	-0.15638	1.05812	2060	-4.2289e-05	-0.0159922	0.0159077	1060	-1.70224	-1.99584	-1.40865	1060	0.00879142	-0.00793498	0.0255178	2060	2.44155	1.5321	3.351	2060	-0.00826468	-0.012217	-0.0043124
	1080	-1.71318	-2.81665	-0.609699	1080	0.010601	0.00541661	0.0157854	2080	2.48095	2.0916	2.87031	2080	0.0176706	0.00642273	0.0289185	1080	1.56683	1.10664	2.02701	1080	0.0104493	-0.00175843	0.0226571	2080	0.436498	-0.169157	1.04215	2080	-0.00322615	-0.0183978	0.0119455	1080	-1.51915	-1.7324	-1.3059	1080	0.0125654	-0.00361717	0.0287481	2080	2.57284	1.60797	3.5377	2080	-0.0111514	-0.0150749	-0.00722784
	1100	-1.27667	-2.33421	-0.21914	1100	0.0177885	0.0127158	0.0228613	2100	2.50079	2.11338	2.8882	2100	0.0120022	0.00308428	0.0209201	1100	1.69937	1.22872	2.17001	1100	0.00907485	-0.00269668	0.0208464	2100	0.428693	-0.177149	1.03454	2100	-0.00682699	-0.0211941	0.00754008	1100	-0.318142	-0.633294	-0.00299015	1100	0.0174793	0.0033061	0.0316526	2100	2.63646	1.63177	3.64114	2100	-0.014358	-0.0180892	-0.0106267
	1120	-0.24089	-1.32878	0.847003	1120	0.0270469	0.0219682	0.0321256	2120	2.43638	2.04528	2.82747	2120	0.0113453	0.00336149	0.0193292	1120	1.82635	1.32541	2.32728	1120	0.0150382	0.00230487	0.0277714	2120	0.429043	-0.183622	1.04171	2120	-0.0118085	-0.0240852	0.000468248	1120	1.97046	0.917818	3.0231	1120	0.0211553	0.00870371	0.0336069	2120	2.47012	1.45271	3.48754	2120	-0.0195285	-0.0241509	-0.0149061
	1140	1.1468	-0.136167	2.42977	1140	0.0310428	0.025164	0.0369216	2140	2.21706	1.83159	2.60253	2140	0.00972469	0.00334351	0.0161059	1140	1.95022	1.43281	2.46764	1140	0.019586	0.00636713	0.032805	2140	0.433391	-0.207908	1.07469	2140	-0.0151521	-0.0278335	-0.00247074	1140	4.39524	2.77235	6.01812	1140	0.0214252	0.00817864	0.0346718	2140	1.78171	0.844464	2.71896	2140	-0.0246073	-0.030548	-0.0186667
	1160	2.45576	1.00183	3.90969	1160	0.0329299	0.0250981	0.0407617	2160	1.79407	1.41626	2.17189	2160	0.0100022	0.00464771	0.0153566	1160	2.08316	1.58799	2.57833	1160	0.0200657	0.00646342	0.0336681	2160	0.464495	-0.249178	1.17817	2160	-0.0173018	-0.0282987	-0.00630499	1160	5.8549	4.17521	7.5346	1160	0.0266523	0.0134439	0.0398606	2160	0.478639	-0.263736	1.22101	2160	-0.0264435	-0.0334898	-0.0193971
	1180	3.48037	2.0011	4.95965	1180	0.0324779	0.0249593	0.0399965	2180	1.21473	0.820961	1.6085	2180	0.00956972	0.00303845	0.016101	1180	2.1569	1.68003	2.63377	1180	0.0181103	0.00490985	0.0313108	2180	0.556302	-0.294484	1.40709	2180	-0.0190069	-0.0307164	-0.00729749	1180	6.04911	4.60671	7.49151	1180	0.0285214	0.0153276	0.0417153	2180	-1.13446	-1.67408	-0.594833	2180	-0.0280001	-0.0326607	-0.0233396
	1200	4.22836	2.79588	5.66083	1200	0.0342392	0.0257716	0.0427069	2200	0.571124	0.129105	1.01314	2200	0.0089309	0.00125267	0.0166091	1200	2.06138	1.54247	2.58028	1200	0.0153455	0.00321831	0.0274728	2200	0.673722	-0.370615	1.71806	2200	-0.0222767	-0.0343497	-0.0102038	1200	5.4579	4.17157	6.74423	1200	0.0303576	0.018229	0.0424862	2200	-2.63778	-3.09371	-2.18186	2200	-0.0291849	-0.0311135	-0.0272564
	1220	4.70975	3.34338	6.07613	1220	0.0371379	0.0305759	0.0437	2220	-0.0369059	-0.545582	0.47177	2220	0.0111509	0.00354646	0.0187553	1220	1.75837	1.17007	2.34667	1220	0.0164317	0.00469807	0.0281654	2220	0.746196	-0.497488	1.98988	2220	-0.0243309	-0.0369094	-0.0117524	1220	4.55408	3.31528	5.79288	1220	0.0263901	0.0142119	0.0385683	2220	-3.67092	-4.14522	-3.19662	2220	-0.0317877	-0.0334921	-0.0300834
	1240	4.91313	3.63616	6.19011	1240	0.0395657	0.0311896	0.0479418	2240	-0.527649	-1.10213	0.0468299	2240	0.00886242	0.00110394	0.0166209	1240	1.25989	0.637234	1.88254	1240	0.017341	0.00500633	0.0296757	2240	0.734144	-0.65611	2.1244	2240	-0.0249608	-0.0362641	-0.0136576	1240	3.54537	2.39817	4.69256	1240	0.0233326	0.0119817	0.0346836	2240	-3.94541	-4.47936	-3.41146	2240	-0.0313663	-0.0352535	-0.027479
	1260	4.85119	3.6986	6.00379	1260	0.0371856	0.0302136	0.0441576	2260	-0.865005	-1.48757	-0.242445	2260	0.00799294	0.00031695	0.0156689	1260	0.6315	0.0159708	1.24703	1260	0.0161432	0.00394028	0.0283462	2260	0.611781	-0.839811	2.06337	2260	-0.0264145	-0.0368099	-0.0160191	1260	2.5211	1.58738	3.45481	1260	0.0216093	0.0107861	0.0324326	2260	-3.36015	-3.92941	-2.7909	2260	-0.0299752	-0.0330865	-0.0268639
	1280	4.58425	3.56423	5.60426	1280	0.0372471	0.031288	0.0432061	2280	-1.03915	-1.68203	-0.39627	2280	0.00914569	-0.000351267	0.0186426	1280	-0.0303469	-0.629351	0.568658	1280	0.0164587	0.00449764	0.0284198	2280	0.359173	-1.07063	1.78897	2280	-0.0249664	-0.034275	-0.0156578	1280	1.671	1.00531	2.33669	1280	0.0227299	0.0127792	0.0326806	2280	-2.13526	-2.65264	-1.61788	2280	-0.0304266	-0.0343734	-0.0264799
	1300	4.22535	3.30368	5.14703	1300	0.0387236	0.0355159	0.0419314	2300	-1.05937	-1.69995	-0.418792	2300	0.00801188	-0.00290443	0.0189282	1300	-0.635641	-1.23467	-0.0366123	1300	0.016032	0.00441629	0.0276477	2300	0.00872883	-1.34842	1.36588	2300	-0.02269	-0.0331239	-0.0122561	1300	1.19807	0.717941	1.6782	1300	0.0217365	0.0109832	0.0324897	2300	-0.712568	-1.07348	-0.351656	2300	-0.0302701	-0.035625	-0.0249152
	1320	3.88186	2.99954	4.76417	1320	0.0432119	0.0398865	0.0465373	2320	-0.955888	-1.58514	-0.32663	2320	0.00574906	-0.0047773	0.0162754	1320	-1.11321	-1.7351	-0.491314	1320	0.017997	0.00563058	0.0303634	2320	-0.383425	-1.64592	0.879071	2320	-0.0223248	-0.032209	-0.0124406	1320	1.22409	0.769767	1.67841	1320	0.0220191	0.0119804	0.0320577	2320	0.443835	0.257637	0.630033	2320	-0.0345955	-0.0410067	-0.0281843

## Sheet: ED 3c
ED Fig. 3c	VS																								DMS																								DLS
	Cue												Out.												Cue												Out.												Cue
	Task				Control before				Control after				Task				Control before				Control after				Task				Control before				Control after				Task				Control before				Control after				Task
	Time from cue (ms)	Mean (∆F/F)	Mean - s.e.m. (∆F/F)	Mean + s.e.m. (∆F/F)	Time from cue (ms)	Mean (∆F/F)	Mean - s.e.m. (∆F/F)	Mean + s.e.m. (∆F/F)	Time from cue (ms)	Mean (∆F/F)	Mean - s.e.m. (∆F/F)	Mean + s.e.m. (∆F/F)	Time from cue (ms)	Mean (∆F/F)	Mean - s.e.m. (∆F/F)	Mean + s.e.m. (∆F/F)	Time from cue (ms)	Mean (∆F/F)	Mean - s.e.m. (∆F/F)	Mean + s.e.m. (∆F/F)	Time from cue (ms)	Mean (∆F/F)	Mean - s.e.m. (∆F/F)	Mean + s.e.m. (∆F/F)	Time from cue (ms)	Mean (∆F/F)	Mean - s.e.m. (∆F/F)	Mean + s.e.m. (∆F/F)	Time from cue (ms)	Mean (∆F/F)	Mean - s.e.m. (∆F/F)	Mean + s.e.m. (∆F/F)	Time from cue (ms)	Mean (∆F/F)	Mean - s.e.m. (∆F/F)	Mean + s.e.m. (∆F/F)	Time from cue (ms)	Mean (∆F/F)	Mean - s.e.m. (∆F/F)	Mean + s.e.m. (∆F/F)	Time from cue (ms)	Mean (∆F/F)	Mean - s.e.m. (∆F/F)	Mean + s.e.m. (∆F/F)	Time from cue (ms)	Mean (∆F/F)	Mean - s.e.m. (∆F/F)	Mean + s.e.m. (∆F/F)	Time from cue (ms)
	-1000	-0.00197685	-0.00506677	0.00111307	-1000	-0.00132096	-0.00346304	0.000821117	-1000	0.0021212	-0.00254391	0.00678631	0				0				0				-1000	0.00655064	0.00448402	0.00861726	-1000	-0.000605484	-0.00341328	0.00220232	-1000	0.00243903	0.000320396	0.00455766	0				0				0				-1000
	-980	-0.000956269	-0.00471452	0.00280198	-980	0.0022945	-0.00161742	0.00620642	-980	0.00199381	-0.000729137	0.00471676	20				20				20				-980	0.00820597	0.00660004	0.00981189	-980	0.00329459	-8.6133e-06	0.00659779	-980	0.00452524	0.00307732	0.00597317	20				20				20				-980
	-960	0.00601266	0.00297483	0.00905048	-960	0.00979723	0.00696556	0.0126289	-960	0.00649614	0.00279028	0.010202	40				40				40				-960	0.0115321	0.00895721	0.0141069	-960	0.00829545	0.00617155	0.0104193	-960	0.0103687	0.00832311	0.0124142	40				40				40				-960
	-940	0.0120551	0.0108211	0.0132891	-940	0.0158065	0.0131172	0.0184959	-940	0.0166489	0.0139338	0.019364	60				60				60				-940	0.0154399	0.0124011	0.0184787	-940	0.0168591	0.0145822	0.019136	-940	0.0171621	0.014938	0.0193862	60				60				60				-940
	-920	0.0169224	0.0144083	0.0194365	-920	0.0195211	0.0161732	0.0228689	-920	0.0229068	0.019677	0.0261365	80				80				80				-920	0.0201775	0.0182744	0.0220806	-920	0.0204779	0.0182255	0.0227302	-920	0.0200612	0.0187463	0.021376	80				80				80				-920
	-900	0.0189134	0.0152516	0.0225751	-900	0.0195936	0.0168411	0.0223461	-900	0.0256548	0.0219858	0.0293237	100				100				100				-900	0.0206149	0.0191237	0.0221062	-900	0.0198854	0.0172236	0.0225472	-900	0.0195287	0.0182002	0.0208572	100				100				100				-900
	-880	0.0202043	0.0149577	0.025451	-880	0.0203925	0.0171527	0.0236324	-880	0.0259684	0.0220722	0.0298647	120				120				120				-880	0.0219333	0.0198634	0.0240033	-880	0.0192962	0.0170524	0.0215399	-880	0.0210209	0.0201831	0.0218588	120				120				120				-880
	-860	0.0203142	0.01476	0.0258683	-860	0.0220034	0.0178402	0.0261666	-860	0.024319	0.019468	0.0291701	140				140				140				-860	0.0202763	0.019099	0.0214535	-860	0.0164829	0.0138601	0.0191057	-860	0.0228785	0.0212073	0.0245497	140				140				140				-860
	-840	0.0213901	0.0150298	0.0277504	-840	0.0248939	0.0215652	0.0282226	-840	0.0250884	0.0176149	0.0325618	160	0.0360445	0.0288411	0.0432479	160	0.00583244	0.000247649	0.0114172	160	0.0425374	0.0415747	0.0435002	-840	0.0217502	0.0192437	0.0242567	-840	0.0155703	0.0119097	0.0192308	-840	0.0241034	0.0216648	0.0265419	160	0.0160728	0.00253372	0.029612	160	0.0212095	0.0164769	0.025942	160	0.0177022	0.00672718	0.0286772	-840
	-820	0.0199485	0.0145667	0.0253304	-820	0.0243287	0.0223422	0.0263152	-820	0.0228398	0.0147605	0.0309192	180	0.0384295	0.0322946	0.0445645	180	0.00612425	-0.00167108	0.0139196	180	0.0423051	0.0400962	0.044514	-820	0.0209815	0.0192717	0.0226914	-820	0.0185591	0.0160197	0.0210986	-820	0.0208887	0.0177048	0.0240727	180	0.0128687	2.48987e-05	0.0257125	180	0.0167935	0.0136132	0.0199738	180	0.0158661	0.00567948	0.0260526	-820
	-800	0.0166379	0.00962211	0.0236537	-800	0.0224559	0.0206671	0.0242446	-800	0.0242279	0.0191689	0.0292869	200	0.0398145	0.0345464	0.0450827	200	0.00751708	-0.000569028	0.0156032	200	0.0400403	0.037544	0.0425367	-800	0.0188421	0.0172194	0.0204649	-800	0.0184679	0.0156014	0.0213343	-800	0.019958	0.0173318	0.0225841	200	0.0146095	0.00252466	0.0266943	200	0.0165801	0.0126777	0.0204825	200	0.0139847	0.00310863	0.0248607	-800
	-780	0.0184445	0.0106193	0.0262696	-780	0.0216051	0.0194177	0.0237925	-780	0.0288427	0.0251543	0.032531	220	0.039995	0.0356894	0.0443005	220	0.00629781	-0.00131571	0.0139113	220	0.0407875	0.0379415	0.0436335	-780	0.0169154	0.0151026	0.0187281	-780	0.0178932	0.0144389	0.0213476	-780	0.0197153	0.0179833	0.0214474	220	0.0165394	0.00517911	0.0278997	220	0.017319	0.0126904	0.0219476	220	0.0116639	0.000278723	0.0230492	-780
	-760	0.0194811	0.0122576	0.0267046	-760	0.0205396	0.018936	0.0221431	-760	0.0309724	0.0273141	0.0346307	240	0.0402724	0.035927	0.0446178	240	0.0057013	-0.00215324	0.0135558	240	0.0379971	0.0338314	0.0421628	-760	0.0155956	0.0133751	0.0178161	-760	0.0177394	0.0149356	0.0205431	-760	0.0201097	0.0180605	0.022159	240	0.0170313	0.00610631	0.0279563	240	0.0179815	0.0126957	0.0232673	240	0.0124424	-0.000492273	0.0253771	-760
	-740	0.0184827	0.0125548	0.0244107	-740	0.0212752	0.0190254	0.023525	-740	0.0309105	0.0256328	0.0361881	260	0.037794	0.0328178	0.0427702	260	0.00564675	-0.00154449	0.012838	260	0.0379231	0.0317024	0.0441438	-740	0.0162756	0.0149245	0.0176268	-740	0.0166738	0.0143541	0.0189935	-740	0.018976	0.0168839	0.0210682	260	0.0173101	0.0052429	0.0293773	260	0.0184956	0.0127578	0.0242334	260	0.0119825	-4.821e-05	0.0240131	-740
	-720	0.0178381	0.0103331	0.0253431	-720	0.0165315	0.0143005	0.0187625	-720	0.0280994	0.0234381	0.0327607	280	0.0392268	0.033171	0.0452826	280	0.00502458	-0.00230622	0.0123554	280	0.0366209	0.0276954	0.0455464	-720	0.0175554	0.0162903	0.0188204	-720	0.0185509	0.0152447	0.0218571	-720	0.0192201	0.0176978	0.0207424	280	0.0161102	0.00384018	0.0283802	280	0.0187241	0.0144783	0.0229698	280	0.0109074	0.000141097	0.0216736	-720
	-700	0.0165476	0.00747859	0.0256167	-700	0.0179562	0.0169942	0.0189181	-700	0.0256021	0.0225322	0.028672	300	0.0414482	0.034215	0.0486814	300	0.00441372	-0.00440271	0.0132301	300	0.0369614	0.0275668	0.046356	-700	0.0157904	0.013412	0.0181689	-700	0.0175249	0.0135019	0.021548	-700	0.0193797	0.0184128	0.0203467	300	0.0151377	0.00285033	0.027425	300	0.0177004	0.0144796	0.0209212	300	0.00670616	-0.00352226	0.0169346	-700
	-680	0.0168863	0.00685253	0.0269202	-680	0.0195516	0.0177291	0.021374	-680	0.0271318	0.0226268	0.0316368	320	0.0427419	0.0360555	0.0494283	320	0.00438856	-0.00480621	0.0135833	320	0.0329637	0.0211082	0.0448192	-680	0.0159403	0.0136077	0.0182729	-680	0.0171162	0.0128223	0.0214101	-680	0.0214698	0.018706	0.0242336	320	0.0128247	0.00106251	0.024587	320	0.0148685	0.0106117	0.0191254	320	0.00463706	-0.0069862	0.0162603	-680
	-660	0.0170349	0.00608369	0.0279861	-660	0.0166761	0.0156202	0.017732	-660	0.0260229	0.0211447	0.030901	340	0.0426899	0.034341	0.0510389	340	0.00473712	-0.00461151	0.0140858	340	0.0329608	0.0200787	0.0458428	-660	0.0142548	0.0125116	0.0159981	-660	0.016555	0.0136958	0.0194142	-660	0.0203682	0.016727	0.0240094	340	0.0154715	0.00220852	0.0287345	340	0.0147	0.0102992	0.0191008	340	0.00582116	-0.00653184	0.0181742	-660
	-640	0.0160223	0.00499565	0.027049	-640	0.0184116	0.0148311	0.0219922	-640	0.02486	0.0213381	0.0283818	360	0.0423966	0.0331771	0.051616	360	0.00540519	-0.00426511	0.0150755	360	0.0322512	0.0182201	0.0462822	-640	0.0146743	0.0133255	0.0160232	-640	0.0167657	0.0144011	0.0191302	-640	0.0222348	0.0198784	0.0245913	360	0.0162902	0.00244187	0.0301386	360	0.0182114	0.0126026	0.0238202	360	0.00889149	-0.00328985	0.0210728	-640
	-620	0.0160997	0.00561192	0.0265874	-620	0.0199725	0.0160482	0.0238967	-620	0.023041	0.020914	0.025168	380	0.0432285	0.0339194	0.0525377	380	0.00548935	-0.00369214	0.0146709	380	0.0344203	0.0212102	0.0476304	-620	0.0180102	0.0164659	0.0195546	-620	0.0169592	0.0157655	0.0181528	-620	0.0214855	0.0187798	0.0241912	380	0.016742	0.00334463	0.0301393	380	0.0203869	0.013966	0.0268079	380	0.0086374	-0.00293383	0.0202086	-620
	-600	0.0146909	0.00302961	0.0263522	-600	0.0197411	0.0144722	0.02501	-600	0.0239481	0.0219124	0.0259837	400	0.043606	0.0354509	0.0517612	400	0.00427493	-0.00530145	0.0138513	400	0.0334495	0.0202991	0.0466	-600	0.0194666	0.0170845	0.0218486	-600	0.015887	0.0141501	0.017624	-600	0.0208865	0.0190444	0.0227287	400	0.018085	0.0053148	0.0308552	400	0.0190214	0.0120439	0.025999	400	0.00613532	-0.00706839	0.019339	-600
	-580	0.014142	0.00120383	0.0270802	-580	0.0171742	0.0130542	0.0212942	-580	0.0276215	0.0263483	0.0288948	420	0.0424072	0.0319306	0.0528838	420	0.00556447	-0.00322633	0.0143553	420	0.0325552	0.0193684	0.045742	-580	0.0205417	0.0172182	0.0238652	-580	0.0147336	0.0130287	0.0164385	-580	0.0185818	0.0178863	0.0192773	420	0.0168182	0.00297838	0.0306581	420	0.017281	0.0110406	0.0235214	420	0.00323279	-0.00946975	0.0159353	-580
	-560	0.011666	-0.000582003	0.023914	-560	0.0167567	0.012232	0.0212813	-560	0.0271507	0.0247329	0.0295685	440	0.0380716	0.0264083	0.0497349	440	0.00707381	-0.00187317	0.0160208	440	0.0284266	0.013301	0.0435522	-560	0.0187918	0.0162089	0.0213747	-560	0.0148667	0.012708	0.0170254	-560	0.0209499	0.0198683	0.0220315	440	0.0154602	0.000934432	0.0299859	440	0.0177089	0.01194	0.0234778	440	0.00540168	-0.00633199	0.0171354	-560
	-540	0.0124078	-0.000102921	0.0249186	-540	0.0183121	0.0142926	0.0223315	-540	0.027536	0.0258313	0.0292408	460	0.0354823	0.022821	0.0481436	460	0.00716576	-0.00269214	0.0170237	460	0.0266441	0.011394	0.0418942	-540	0.0176783	0.0160657	0.0192909	-540	0.0167446	0.0144741	0.0190152	-540	0.0209047	0.0184947	0.0233147	460	0.0147592	-0.00112687	0.0306453	460	0.0174915	0.0116266	0.0233564	460	0.0070918	-0.00417681	0.0183604	-540
	-520	0.0142838	0.000122917	0.0284447	-520	0.0164473	0.0140628	0.0188318	-520	0.0262696	0.0245803	0.0279588	480	0.0340334	0.0210149	0.047052	480	0.00724347	-0.002723	0.0172099	480	0.0263515	0.0090719	0.0436311	-520	0.0198219	0.0182559	0.0213879	-520	0.018052	0.0156113	0.0204927	-520	0.0219012	0.0186275	0.0251749	480	0.0143828	0.000180931	0.0285847	480	0.0166964	0.0100544	0.0233384	480	0.00780483	-0.00453374	0.0201434	-520
	-500	0.0133154	-0.00279909	0.0294298	-500	0.0157092	0.0116516	0.0197668	-500	0.0263426	0.0229663	0.0297189	500	0.0373166	0.0251868	0.0494463	500	0.00821776	-0.000918514	0.017354	500	0.0264691	0.00883819	0.0440999	-500	0.0209237	0.0183024	0.0235449	-500	0.017523	0.0138995	0.0211466	-500	0.022292	0.0214677	0.0231162	500	0.0144119	-0.000481522	0.0293053	500	0.0165355	0.00957663	0.0234944	500	0.007006	-0.006116	0.020128	-500
	-480	0.0132662	-0.00442627	0.0309587	-480	0.0172315	0.0130827	0.0213803	-480	0.0269813	0.0226754	0.0312872	520	0.0381183	0.0283656	0.047871	520	0.00444343	-0.00196837	0.0108552	520	0.0280951	0.0094594	0.0467307	-480	0.0172218	0.0136603	0.0207834	-480	0.017678	0.0154841	0.0198719	-480	0.0212582	0.01934	0.0231763	520	0.0144498	-0.000551308	0.0294508	520	0.0194142	0.0130322	0.0257962	520	0.0064151	-0.007175	0.0200052	-480
	-460	0.0146276	-0.00252021	0.0317753	-460	0.018161	0.0163174	0.0200046	-460	0.030247	0.0262205	0.0342734	540	0.0392438	0.0292801	0.0492075	540	0.0032655	-0.00135762	0.00788862	540	0.0286273	0.0114794	0.0457751	-460	0.0183794	0.0156425	0.0211164	-460	0.0146713	0.0125663	0.0167764	-460	0.0214463	0.0187258	0.0241667	540	0.0151655	-0.000619496	0.0309506	540	0.0214891	0.0157929	0.0271852	540	0.00521259	-0.00719912	0.0176243	-460
	-440	0.0105361	-0.00763175	0.0287039	-440	0.0184385	0.0147871	0.0220898	-440	0.031935	0.0282276	0.0356424	560	0.0409851	0.0292571	0.0527131	560	0.00382386	-0.00406489	0.0117126	560	0.0274637	0.0111546	0.0437728	-440	0.0175045	0.0155323	0.0194768	-440	0.0142156	0.0124609	0.0159704	-440	0.0217579	0.0198846	0.0236311	560	0.0145098	-0.00205277	0.0310724	560	0.0195617	0.0150387	0.0240848	560	0.0052342	-0.0077372	0.0182056	-440
	-420	0.00941497	-0.00944426	0.0282742	-420	0.0205492	0.0164745	0.0246239	-420	0.0301663	0.0276444	0.0326882	580	0.0383276	0.0260736	0.0505816	580	0.00457544	-0.00451353	0.0136644	580	0.0299367	0.0140461	0.0458273	-420	0.0143083	0.0120132	0.0166033	-420	0.0137494	0.0126038	0.0148951	-420	0.0223218	0.0195816	0.025062	580	0.016667	-0.000237753	0.0335718	580	0.0188872	0.0123943	0.0253801	580	0.00680878	-0.00638254	0.0200001	-420
	-400	0.0101509	-0.00923596	0.0295377	-400	0.0196374	0.0166021	0.0226727	-400	0.02997	0.0260892	0.0338507	600	0.0349369	0.0221289	0.047745	600	0.00597279	-0.00336573	0.0153113	600	0.0277333	0.0115492	0.0439175	-400	0.0146734	0.011922	0.0174247	-400	0.0165198	0.014942	0.0180976	-400	0.023178	0.0204304	0.0259255	600	0.0178907	0.000458946	0.0353225	600	0.0207399	0.0130116	0.0284683	600	0.00592937	-0.00715763	0.0190164	-400
	-380	0.00932606	-0.0104641	0.0291162	-380	0.0167669	0.0129314	0.0206025	-380	0.0314532	0.0273411	0.0355654	620	0.0348521	0.0234839	0.0462204	620	0.00339328	-0.00395434	0.0107409	620	0.0261285	0.00936561	0.0428914	-380	0.0165925	0.0150388	0.0181462	-380	0.0162662	0.0131792	0.0193532	-380	0.0234356	0.020664	0.0262073	620	0.0179188	0.00104549	0.0347921	620	0.019635	0.0116194	0.0276506	620	0.00632751	-0.00703051	0.0196855	-380
	-360	0.00742286	-0.0146345	0.0294802	-360	0.0179203	0.014352	0.0214886	-360	0.0303017	0.0250928	0.0355106	640	0.0332913	0.0222744	0.0443083	640	0.00115458	-0.00620569	0.00851485	640	0.0274591	0.00847894	0.0464392	-360	0.0181576	0.0162357	0.0200794	-360	0.0159953	0.0121193	0.0198712	-360	0.0227806	0.0200032	0.0255581	640	0.0202085	0.00323436	0.0371826	640	0.0181737	0.00989066	0.0264566	640	0.00399132	-0.0106907	0.0186734	-360
	-340	0.00549722	-0.0173007	0.0282952	-340	0.0185638	0.0176523	0.0194753	-340	0.0298063	0.0250907	0.0345218	660	0.0341001	0.0217696	0.0464306	660	0.00167483	-0.00446126	0.00781092	660	0.0279464	0.00902722	0.0468655	-340	0.017699	0.0157972	0.0196008	-340	0.0145429	0.0119785	0.0171073	-340	0.0239547	0.0216988	0.0262105	660	0.0168515	1.87521e-05	0.0336843	660	0.019497	0.0124825	0.0265116	660	0.00383815	-0.00998776	0.0176641	-340
	-320	0.00680382	-0.0161294	0.029737	-320	0.0166271	0.0161817	0.0170725	-320	0.0335462	0.0278295	0.0392629	680	0.0343259	0.020454	0.0481977	680	0.00232374	-0.00381116	0.00845864	680	0.0282524	0.0116924	0.0448125	-320	0.0187981	0.0154125	0.0221837	-320	0.0173888	0.0155864	0.0191913	-320	0.0216654	0.0192874	0.0240434	680	0.014331	-0.00357984	0.0322418	680	0.0207769	0.0155137	0.0260402	680	0.00393374	-0.0093927	0.0172602	-320
	-300	0.00726743	-0.0167383	0.0312731	-300	0.014049	0.0115703	0.0165277	-300	0.0333094	0.0287239	0.0378949	700	0.0316338	0.0187121	0.0445555	700	0.000724607	-0.00404005	0.00548927	700	0.0304958	0.0146728	0.0463187	-300	0.0190086	0.0158935	0.0221237	-300	0.0167893	0.0148351	0.0187435	-300	0.0195051	0.0168908	0.0221194	700	0.0125843	-0.00593912	0.0311077	700	0.0185928	0.0144646	0.022721	700	0.00271834	-0.0115409	0.0169776	-300
	-280	0.00936247	-0.0159192	0.0346441	-280	0.0165828	0.0112687	0.0218969	-280	0.0334212	0.0274366	0.0394057	720	0.03227	0.0215798	0.0429601	720	-0.000260707	-0.00519565	0.00467424	720	0.0310693	0.0138112	0.0483275	-280	0.0224753	0.0191351	0.0258155	-280	0.0164095	0.0152	0.0176189	-280	0.0170073	0.0140335	0.0199812	720	0.0118181	-0.00565229	0.0292886	720	0.0189792	0.0133752	0.0245832	720	0.00264486	-0.0121878	0.0174775	-280
	-260	0.00900836	-0.0166369	0.0346536	-260	0.0200096	0.0145987	0.0254205	-260	0.0348564	0.0282091	0.0415038	740	0.0344236	0.0251163	0.0437308	740	0.00177222	-0.00433075	0.00787518	740	0.0303778	0.0111759	0.0495796	-260	0.0224477	0.019831	0.0250644	-260	0.016084	0.0143404	0.0178276	-260	0.0188483	0.0163063	0.0213902	740	0.0112619	-0.00589196	0.0284157	740	0.0189639	0.0116826	0.0262452	740	0.00424599	-0.0111289	0.0196209	-260
	-240	0.00746487	-0.0181725	0.0331023	-240	0.0233194	0.0154224	0.0312164	-240	0.0343756	0.0274306	0.0413207	760	0.0368145	0.0281075	0.0455214	760	0.00163608	-0.00432152	0.00759367	760	0.0295604	0.011374	0.0477467	-240	0.0221095	0.0193139	0.0249052	-240	0.0171188	0.0155467	0.018691	-240	0.0198775	0.0180162	0.0217388	760	0.0106154	-0.00700655	0.0282373	760	0.0204723	0.0128695	0.0280752	760	0.00459902	-0.0105018	0.0196999	-240
	-220	0.00739449	-0.0188536	0.0336426	-220	0.0202828	0.0155171	0.0250485	-220	0.0362397	0.03119	0.0412894	780	0.0357909	0.0266354	0.0449463	780	-0.00072359	-0.0047581	0.00331092	780	0.0299665	0.0143351	0.0455979	-220	0.0207647	0.0185796	0.0229499	-220	0.0157077	0.0138591	0.0175564	-220	0.0200488	0.0182276	0.0218701	780	0.00968914	-0.00700562	0.0263839	780	0.0195674	0.0122341	0.0269008	780	-0.000462948	-0.0151527	0.0142268	-220
	-200	0.00555649	-0.0209198	0.0320328	-200	0.0175459	0.0149408	0.020151	-200	0.0363898	0.0312086	0.0415711	800	0.0328995	0.0218206	0.0439784	800	-0.000123717	-0.00535477	0.00510734	800	0.0304578	0.0159893	0.0449264	-200	0.0203084	0.0178133	0.0228035	-200	0.0161494	0.0141424	0.0181565	-200	0.0199329	0.0175401	0.0223257	800	0.0091263	-0.00714536	0.025398	800	0.0189139	0.0123865	0.0254412	800	-0.00176151	-0.0161609	0.0126378	-200
	-180	0.0039228	-0.0223417	0.0301873	-180	0.0171365	0.014574	0.0196989	-180	0.0378442	0.0313219	0.0443665	820	0.0302405	0.0195009	0.0409801	820	-0.00258164	-0.0104834	0.00532017	820	0.0315792	0.0173683	0.0457901	-180	0.0175312	0.0136197	0.0214428	-180	0.0154729	0.0136053	0.0173406	-180	0.0209587	0.0187272	0.0231901	820	0.00787294	-0.00828428	0.0240302	820	0.0183615	0.0126124	0.0241106	820	-0.00132577	-0.016499	0.0138474	-180
	-160	0.00516189	-0.0211833	0.031507	-160	0.0179457	0.014981	0.0209104	-160	0.0344644	0.0267222	0.0422066	840	0.0306363	0.0208889	0.0403837	840	-0.000545268	-0.00574429	0.00465375	840	0.0297021	0.0134969	0.0459073	-160	0.0162804	0.0117019	0.0208589	-160	0.012632	0.0111507	0.0141133	-160	0.0216689	0.0179818	0.0253561	840	0.0106146	-0.00711234	0.0283416	840	0.0177951	0.0111212	0.0244689	840	0.00325574	-0.0126947	0.0192061	-160
	-140	0.00584398	-0.0213914	0.0330793	-140	0.0197909	0.0167903	0.0227915	-140	0.0342247	0.0274013	0.041048	860	0.0316573	0.0229524	0.0403622	860	0.00254821	-0.00143211	0.00652854	860	0.0286426	0.0121212	0.045164	-140	0.0171933	0.0128042	0.0215823	-140	0.0158094	0.0135015	0.0181173	-140	0.0221615	0.0180765	0.0262465	860	0.00882184	-0.00767745	0.0253211	860	0.0198264	0.0106154	0.0290375	860	0.00192348	-0.0138358	0.0176827	-140
	-120	0.00615663	-0.0223511	0.0346644	-120	0.0204893	0.0169654	0.0240132	-120	0.0349039	0.0284874	0.0413204	880	0.0316366	0.0231105	0.0401626	880	0.00365297	-0.00021461	0.00752055	880	0.031316	0.0165794	0.0460527	-120	0.0184622	0.015396	0.0215283	-120	0.0170083	0.0143404	0.0196763	-120	0.023096	0.0198703	0.0263217	880	0.00608611	-0.00947589	0.0216481	880	0.0197749	0.00910527	0.0304445	880	-0.000917733	-0.0167213	0.0148859	-120
	-100	0.00468149	-0.023945	0.033308	-100	0.0217182	0.0192135	0.0242228	-100	0.0347889	0.0297017	0.039876	900	0.0318176	0.0231559	0.0404792	900	0.00388613	-0.000459478	0.00823175	900	0.0346149	0.0219043	0.0473254	-100	0.0193374	0.0176925	0.0209822	-100	0.0155528	0.0128316	0.0182739	-100	0.0222978	0.0189489	0.0256467	900	0.00652025	-0.00996991	0.0230104	900	0.01906	0.0101586	0.0279614	900	-0.00162141	-0.0168563	0.0136135	-100
	-80	0.00279514	-0.0261696	0.0317598	-80	0.021754	0.0193783	0.0241298	-80	0.0344949	0.0310964	0.0378934	920	0.0315858	0.0229038	0.0402678	920	0.00547897	-0.000437214	0.0113952	920	0.0355004	0.0221319	0.0488689	-80	0.0187569	0.0166963	0.0208175	-80	0.0142188	0.0113928	0.0170448	-80	0.0228694	0.0189777	0.0267612	920	0.0062076	-0.0119904	0.0244056	920	0.0174655	0.00977394	0.0251572	920	0.000860809	-0.0142384	0.01596	-80
	-60	0.00556213	-0.0232637	0.0343879	-60	0.0196665	0.0164585	0.0228745	-60	0.0352791	0.0314382	0.03912	940	0.0316734	0.0233706	0.0399763	940	0.00796594	-0.000422469	0.0163544	940	0.0377763	0.023483	0.0520696	-60	0.0170478	0.0142886	0.0198071	-60	0.0129068	0.00930298	0.0165105	-60	0.0222113	0.0198326	0.02459	940	0.00515995	-0.0132371	0.023557	940	0.0171241	0.0101084	0.0241397	940	0.00124662	-0.0132466	0.0157398	-60
	-40	0.00466794	-0.0246475	0.0339834	-40	0.0190726	0.0159284	0.0222167	-40	0.0354615	0.0292213	0.0417017	960	0.0305266	0.0240756	0.0369775	960	0.00995383	0.00238129	0.0175264	960	0.0391193	0.0255203	0.0527183	-40	0.0169142	0.0140838	0.0197446	-40	0.0126946	0.00951764	0.0158716	-40	0.0231296	0.0203416	0.0259177	960	0.00512116	-0.0137194	0.0239617	960	0.0180285	0.0118174	0.0242396	960	0.000796894	-0.0146543	0.0162481	-40
	-20	0.00154856	-0.0280418	0.0311389	-20	0.0172639	0.0159179	0.0186099	-20	0.0373623	0.0306915	0.0440331	980	0.0324793	0.027135	0.0378235	980	0.0096135	0.00547095	0.013756	980	0.0392432	0.0269572	0.0515293	-20	0.0176699	0.0140196	0.0213202	-20	0.0111708	0.00900015	0.0133415	-20	0.0222097	0.0186414	0.0257781	980	0.00310864	-0.0139568	0.0201741	980	0.0192786	0.0143396	0.0242176	980	8.66128e-05	-0.0150071	0.0151803	-20
	0	0.00264308	-0.0293841	0.0346703	0	0.0195819	0.0193883	0.0197755	0	0.0374367	0.0325428	0.0423306	1000	0.0349754	0.0279125	0.0420384	1000	0.00858437	0.00692795	0.0102408	1000	0.0371918	0.0253516	0.0490319	0	0.0204089	0.016809	0.0240088	0	0.0107509	0.00940686	0.0120949	0	0.021284	0.0172412	0.0253269	1000	0.00699986	-0.0111556	0.0251553	1000	0.0186342	0.0130167	0.0242516	1000	0.000588138	-0.0151145	0.0162908	0
	20	0.00420846	-0.0275829	0.0359998	20	0.019266	0.0160356	0.0224964	20	0.037835	0.033305	0.042365	1020	0.0331636	0.0257256	0.0406015	1020	0.00733283	0.00635329	0.00831237	1020	0.0377071	0.0259153	0.049499	20	0.0207936	0.017029	0.0245582	20	0.011378	0.00917431	0.0135818	20	0.0209163	0.0166754	0.0251571	1020	0.00809719	-0.010057	0.0262514	1020	0.0172544	0.0115743	0.0229345	1020	0.0023822	-0.0131816	0.017946	20
	40	0.00487204	-0.0260197	0.0357638	40	0.0196037	0.0155625	0.0236448	40	0.0366019	0.0305998	0.0426041	1040	0.0329421	0.0249372	0.040947	1040	0.00735468	0.00401681	0.0106925	1040	0.0406494	0.0283013	0.0529974	40	0.0181033	0.0141915	0.0220152	40	0.0109344	0.007794	0.0140747	40	0.0234267	0.0202526	0.0266007	1040	0.00705836	-0.0103951	0.0245118	1040	0.0171622	0.0109466	0.0233777	1040	0.0040285	-0.0112135	0.0192705	40
	60	0.00423213	-0.0240579	0.0325222	60	0.0209217	0.0178036	0.0240398	60	0.0381299	0.0324584	0.0438013	1060	0.0345974	0.0276944	0.0415003	1060	0.00898896	0.00525098	0.0127269	1060	0.0423886	0.030895	0.0538822	60	0.0176982	0.014732	0.0206645	60	0.0117203	0.00852563	0.014915	60	0.0201424	0.0167365	0.0235483	1060	0.00755474	-0.0112222	0.0263317	1060	0.0192755	0.0117398	0.0268112	1060	0.00236789	-0.0126597	0.0173955	60
	80	0.00389978	-0.024431	0.0322306	80	0.0209436	0.0181644	0.0237229	80	0.0389794	0.032624	0.0453347	1080	0.0356956	0.0308748	0.0405164	1080	0.00728817	0.00327671	0.0112996	1080	0.0430844	0.032889	0.0532799	80	0.0180097	0.0157123	0.020307	80	0.0129657	0.0107389	0.0151926	80	0.0175995	0.0145727	0.0206264	1080	0.00648721	-0.0131978	0.0261722	1080	0.0214995	0.0149143	0.0280847	1080	0.00251282	-0.0129241	0.0179498	80
	100	0.00283095	-0.0254552	0.0311171	100	0.0189026	0.0182318	0.0195733	100	0.0389632	0.034503	0.0434234	1100	0.03173	0.026408	0.037052	1100	0.00781921	0.0014932	0.0141452	1100	0.0443349	0.0356729	0.0529968	100	0.0189032	0.0164753	0.0213311	100	0.0143782	0.0114597	0.0172967	100	0.0154545	0.0135446	0.0173645	1100	0.00831098	-0.0122352	0.0288572	1100	0.0231956	0.0166595	0.0297317	1100	0.00262729	-0.0126124	0.017867	100
	120	0.00444162	-0.0263151	0.0351984	120	0.0172556	0.0148253	0.019686	120	0.0391475	0.0337052	0.0445898	1120	0.0312987	0.0246753	0.037922	1120	0.00865752	0.0025678	0.0147472	1120	0.0465692	0.0354338	0.0577046	120	0.0186149	0.0149903	0.0222394	120	0.0112161	0.00854991	0.0138823	120	0.0184917	0.0157358	0.0212477	1120	0.00750474	-0.0115613	0.0265708	1120	0.020477	0.0145762	0.0263778	1120	0.00274077	-0.0117766	0.0172582	120
	140	0.00408772	-0.0290791	0.0372546	140	0.0177541	0.0158257	0.0196826	140	0.0365204	0.0316747	0.0413662	1140	0.0346579	0.0259257	0.04339	1140	0.00656281	-0.0011955	0.0143211	1140	0.047801	0.0388296	0.0567725	140	0.0188464	0.0150876	0.0226052	140	0.0125584	0.00997259	0.0151441	140	0.0185036	0.0149427	0.0220646	1140	0.00623093	-0.012962	0.0254239	1140	0.0194226	0.0136848	0.0251604	1140	0.000921848	-0.0138988	0.0157425	140
	160	0.00430358	-0.0309094	0.0395166	160	0.016739	0.0130953	0.0203826	160	0.0382298	0.032993	0.0434667	1160	0.0345763	0.0256092	0.0435433	1160	0.00705735	0.000514365	0.0136003	1160	0.0463931	0.037532	0.0552541	160	0.0202768	0.015457	0.0250965	160	0.0149732	0.0133489	0.0165975	160	0.0187869	0.015497	0.0220768	1160	0.00725222	-0.0120701	0.0265746	1160	0.018038	0.0113293	0.0247466	1160	0.00140678	-0.0144249	0.0172384	160
	180	0.00376621	-0.0324357	0.0399681	180	0.0202246	0.0174959	0.0229532	180	0.0398098	0.034623	0.0449966	1180	0.0311507	0.0222844	0.040017	1180	0.00938391	0.00390444	0.0148634	1180	0.0453233	0.0387203	0.0519263	180	0.0186508	0.0140574	0.0232442	180	0.0155392	0.0136672	0.0174112	180	0.0195291	0.0173606	0.0216977	1180	0.00701458	-0.0138133	0.0278424	1180	0.0167741	0.00939409	0.0241542	1180	0.00169876	-0.0142455	0.017643	180
	200	0.00427863	-0.0331699	0.0417272	200	0.0218689	0.0200189	0.0237189	200	0.0420053	0.0376679	0.0463426	1200	0.0296496	0.0227089	0.0365902	1200	0.00853199	0.00344275	0.0136212	1200	0.0466638	0.0399477	0.0533799	200	0.0181974	0.0130894	0.0233053	200	0.0151701	0.0126614	0.0176787	200	0.0183498	0.0159339	0.0207656	1200	0.00536038	-0.0145615	0.0252823	1200	0.0170831	0.00989931	0.0242668	1200	0.00262147	-0.0128425	0.0180854	200
	220	0.00331886	-0.0355369	0.0421746	220	0.0240361	0.0216296	0.0264426	220	0.0411389	0.0370231	0.0452546	1220	0.0324794	0.0238735	0.0410853	1220	0.00650874	0.00215513	0.0108623	1220	0.0489528	0.043388	0.0545176	220	0.018579	0.0138539	0.023304	220	0.017744	0.0157636	0.0197245	220	0.018447	0.0162437	0.0206503	1220	0.0028664	-0.0148395	0.0205723	1220	0.0196532	0.0122474	0.027059	1220	0.00342264	-0.0111751	0.0180204	220
	240	-0.000537835	-0.040662	0.0395863	240	0.0232942	0.0207776	0.0258107	240	0.0413889	0.0381149	0.0446628	1240	0.0335408	0.02488	0.0422016	1240	0.00704474	0.00329094	0.0107985	1240	0.0485858	0.0426982	0.0544734	240	0.0182035	0.0136815	0.0227256	240	0.015908	0.0144113	0.0174048	240	0.01827	0.015412	0.0211279	1240	0.00333905	-0.0141828	0.0208609	1240	0.0197528	0.0141434	0.0253623	1240	0.00223315	-0.0127655	0.0172318	240
	260	0.000796364	-0.0396993	0.041292	260	0.0215786	0.0194537	0.0237036	260	0.04101	0.037038	0.044982	1260	0.0326739	0.0242072	0.0411406	1260	0.0090417	0.0043788	0.0137046	1260	0.0509084	0.0466612	0.0551556	260	0.0165181	0.0123075	0.0207287	260	0.014416	0.0129731	0.0158589	260	0.0178029	0.013856	0.0217498	1260	0.00262237	-0.016056	0.0213007	1260	0.0195229	0.0139555	0.0250903	1260	0.00133889	-0.0135618	0.0162396	260
	280	0.00285834	-0.040468	0.0461847	280	0.0164889	0.0149168	0.018061	280	0.0396527	0.034332	0.0449734	1280	0.0318738	0.0242181	0.0395295	1280	0.0136112	0.00732362	0.0198989	1280	0.0481211	0.0436729	0.0525693	280	0.0155313	0.0120077	0.0190549	280	0.0160371	0.0144935	0.0175807	280	0.0137089	0.00991769	0.0175001	1280	0.00104163	-0.0176776	0.0197609	1280	0.019323	0.0141503	0.0244957	1280	0.000577866	-0.0138606	0.0150163	280
	300	0.00290401	-0.0419464	0.0477544	300	0.016412	0.0126837	0.0201404	300	0.0388416	0.03376	0.0439232	1300	0.0327632	0.02443	0.0410965	1300	0.0140091	0.00743917	0.0205789	1300	0.0452188	0.0437768	0.0466608	300	0.0171953	0.0143599	0.0200307	300	0.0167478	0.0150859	0.0184097	300	0.0157909	0.0134245	0.0181572	1300	0.000773998	-0.017972	0.01952	1300	0.0212879	0.0163882	0.0261877	1300	0.00177538	-0.0132034	0.0167542	300
	320	0.00196909	-0.0423971	0.0463353	320	0.0165196	0.0133096	0.0197295	320	0.0410525	0.0374385	0.0446664	1320	0.0331789	0.024713	0.0416448	1320	0.0142077	0.00833768	0.0200777	1320	0.0437816	0.0428931	0.04467	320	0.0170879	0.0140954	0.0200805	320	0.0163141	0.0148302	0.0177981	320	0.0193425	0.0175849	0.0211001	1320	0.00192159	-0.0156048	0.0194479	1320	0.019784	0.015315	0.024253	1320	0.00390415	-0.0121519	0.0199602	320
	340	-0.000175701	-0.0431461	0.0427947	340	0.01825	0.0163384	0.0201616	340	0.0405815	0.0362713	0.0448918	1340	0.029065	0.0205852	0.0375448	1340	0.0141389	0.00902866	0.0192492	1340	0.0465416	0.0449425	0.0481406	340	0.016883	0.0130634	0.0207026	340	0.0154065	0.0138806	0.0169325	340	0.0206809	0.017332	0.0240298	1340	0.00160337	-0.0167528	0.0199596	1340	0.0175885	0.0130504	0.0221267	1340	0.00315167	-0.0124851	0.0187885	340
	360	-0.0018453	-0.0440355	0.0403449	360	0.0222334	0.020134	0.0243329	360	0.0423472	0.0377691	0.0469253	1360	0.0284456	0.0184071	0.038484	1360	0.0146063	0.00816855	0.0210441	1360	0.0492968	0.0445264	0.0540672	360	0.0115823	0.00724092	0.0159237	360	0.013592	0.0115198	0.0156642	360	0.0196335	0.015831	0.0234359	1360	0.00206301	-0.0164934	0.0206195	1360	0.0168147	0.0135804	0.020049	1360	0.00470116	-0.00991725	0.0193196	360
	380	-0.00131424	-0.0435022	0.0408737	380	0.0205586	0.0184046	0.0227126	380	0.0425303	0.0373547	0.047706	1380	0.0316304	0.0204312	0.0428297	1380	0.0158174	0.00865438	0.0229804	1380	0.0502791	0.0465231	0.0540351	380	0.013513	0.0102736	0.0167523	380	0.0125167	0.0103597	0.0146737	380	0.0198756	0.017204	0.0225472	1380	0.00209444	-0.0154403	0.0196291	1380	0.0148865	0.0114829	0.0182901	1380	0.00259014	-0.0106719	0.0158521	380
	400	-0.00187443	-0.0440182	0.0402694	400	0.0204605	0.0178122	0.0231089	400	0.0394586	0.0344429	0.0444743	1400	0.0320931	0.0201635	0.0440226	1400	0.0167853	0.00883921	0.0247313	1400	0.050292	0.047269	0.053315	400	0.0118867	0.00950162	0.0142717	400	0.0137568	0.0120846	0.015429	400	0.0189453	0.0169298	0.0209608	1400	-0.000262156	-0.0150262	0.0145018	1400	0.0154644	0.0113274	0.0196014	1400	0.00272377	-0.0116002	0.0170477	400
	420	-0.000716046	-0.0423869	0.0409548	420	0.0212688	0.0194957	0.023042	420	0.0408031	0.0362037	0.0454025	1420	0.0336823	0.0218596	0.0455051	1420	0.0192814	0.0114179	0.0271448	1420	0.0475279	0.0453155	0.0497404	420	0.0111855	0.00891891	0.013452	420	0.0134039	0.0113663	0.0154414	420	0.0202923	0.016756	0.0238285	1420	-0.000686868	-0.0168156	0.0154419	1420	0.0166789	0.0129289	0.0204289	1420	0.0029681	-0.0115012	0.0174374	420
	440	0.00132557	-0.038607	0.0412581	440	0.0226608	0.0208709	0.0244507	440	0.0411238	0.0374198	0.0448279	1440	0.0329295	0.0206926	0.0451663	1440	0.0182616	0.0112899	0.0252333	1440	0.0452629	0.0400686	0.0504571	440	0.00759614	0.00431046	0.0108818	440	0.0131015	0.00970392	0.0164992	440	0.0197047	0.0151349	0.0242745	1440	-0.000442268	-0.0176235	0.016739	1440	0.0178014	0.0145502	0.0210526	1440	0.00313618	-0.0109304	0.0172028	440
	460	0.00223867	-0.0357283	0.0402056	460	0.0193039	0.0185075	0.0201003	460	0.0452184	0.0442011	0.0462357	1460	0.0325072	0.0213619	0.0436525	1460	0.0174235	0.00933814	0.0255088	1460	0.0428932	0.0389752	0.0468112	460	0.0111524	0.00558914	0.0167157	460	0.0129214	0.00960446	0.0162384	460	0.0191126	0.0147924	0.0234328	1460	0.000890788	-0.0163168	0.0180983	1460	0.0173841	0.0135443	0.0212239	1460	0.000428184	-0.0139563	0.0148127	460
	480	0.00241383	-0.0347582	0.0395859	480	0.0167282	0.0147043	0.018752	480	0.0460229	0.0437055	0.0483403	1480	0.0334831	0.0218247	0.0451416	1480	0.0159292	0.00863565	0.0232228	1480	0.0413602	0.0339238	0.0487966	480	0.0130232	0.0072214	0.0188249	480	0.0128032	0.00948903	0.0161174	480	0.0203917	0.0158444	0.024939	1480	-0.000407117	-0.0185978	0.0177835	1480	0.0147326	0.0108707	0.0185946	1480	0.000765674	-0.0126877	0.014219	480
	500	-0.000214783	-0.0364265	0.0359969	500	0.0205887	0.0165901	0.0245874	500	0.0467967	0.0425022	0.0510912	1500	0.0330706	0.0200485	0.0460926	1500	0.0158014	0.0082017	0.0234011	1500	0.0428243	0.0348729	0.0507758	500	0.0125579	0.00740756	0.0177082	500	0.0133404	0.0109791	0.0157018	500	0.0226268	0.0169348	0.0283187	1500	-0.00104186	-0.0188382	0.0167545	1500	0.0153106	0.011829	0.0187921	1500	0.0017678	-0.0122039	0.0157395	500
	520	-0.00105363	-0.0361847	0.0340775	520	0.0191265	0.0157406	0.0225123	520	0.0463704	0.0424063	0.0503345	1520	0.034142	0.0210382	0.0472459	1520	0.0131499	0.00536857	0.0209311	1520	0.0471192	0.039047	0.0551913	520	0.013667	0.00927432	0.0180598	520	0.0123274	0.00976076	0.014894	520	0.0227553	0.0182175	0.027293	1520	-0.00146735	-0.0187016	0.0157668	1520	0.0176216	0.0143018	0.0209415	1520	-0.000517041	-0.0144968	0.0134627	520
	540	-0.000495036	-0.0353694	0.0343793	540	0.0195952	0.0164145	0.022776	540	0.0412981	0.0382362	0.04436	1540	0.0332008	0.0211034	0.0452983	1540	0.0103888	0.0025235	0.0182541	1540	0.0465423	0.0392423	0.0538424	540	0.0158476	0.0104898	0.0212053	540	0.0109612	0.00756819	0.0143543	540	0.0223415	0.0177235	0.0269596	1540	-0.000774751	-0.0168013	0.0152518	1540	0.0173012	0.0138062	0.0207962	1540	-0.00125933	-0.01476	0.0122413	540
	560	0.000255313	-0.0328216	0.0333323	560	0.0185766	0.0134057	0.0237475	560	0.0411211	0.0381185	0.0441236	1560	0.0301676	0.0172875	0.0430477	1560	0.0103303	0.00292009	0.0177406	1560	0.0457454	0.0378643	0.0536266	560	0.0125012	0.00713123	0.0178712	560	0.0119876	0.00843313	0.0155421	560	0.0217918	0.0167943	0.0267893	1560	-0.00401594	-0.0186698	0.0106379	1560	0.01459	0.011394	0.017786	1560	-0.000831054	-0.0144384	0.0127763	560
	580	0.002676	-0.0298114	0.0351634	580	0.0199426	0.0142218	0.0256634	580	0.0436945	0.0413775	0.0460115	1580	0.0293149	0.0162647	0.0423651	1580	0.0142761	0.00652272	0.0220295	1580	0.0436451	0.0356095	0.0516806	580	0.010794	0.00349498	0.018093	580	0.0126181	0.010083	0.0151533	580	0.0216204	0.0161562	0.0270847	1580	-0.00250798	-0.0182249	0.0132089	1580	0.019227	0.0169344	0.0215195	1580	-0.00116029	-0.0147262	0.0124056	580
	600	0.00212722	-0.0292619	0.0335164	600	0.0201977	0.0144644	0.0259311	600	0.0449037	0.041913	0.0478945	1600	0.0302887	0.0176235	0.042954	1600	0.013039	0.00610216	0.0199758	1600	0.0417953	0.0331281	0.0504624	600	0.00967996	0.00369024	0.0156697	600	0.0148415	0.0136254	0.0160575	600	0.0191472	0.014951	0.0233433	1600	-0.000251075	-0.0180598	0.0175577	1600	0.0204198	0.0172941	0.0235455	1600	0.00200221	-0.0115071	0.0155115	600
	620	0.0037088	-0.0264395	0.0338571	620	0.0160351	0.0115984	0.0204718	620	0.0443621	0.0409349	0.0477892	1620	0.0322566	0.0199142	0.0445991	1620	0.0146802	0.00667614	0.0226842	1620	0.0421292	0.0315919	0.0526665	620	0.00884117	0.00384876	0.0138336	620	0.016039	0.0147371	0.0173408	620	0.0183278	0.0147621	0.0218934	1620	-0.000342472	-0.0175323	0.0168473	1620	0.0198032	0.0165433	0.0230631	1620	-0.000927692	-0.0127774	0.010922	620
	640	0.00417918	-0.0254209	0.0337792	640	0.017905	0.0139872	0.0218228	640	0.0418669	0.0397608	0.043973	1640	0.0299942	0.0182978	0.0416907	1640	0.0154841	0.00714198	0.0238262	1640	0.0417376	0.0318042	0.0516711	640	0.00915671	0.00342917	0.0148842	640	0.0142352	0.0132477	0.0152227	640	0.0211807	0.0170196	0.0253418	1640	-0.000821194	-0.0169405	0.0152981	1640	0.0154805	0.0117326	0.0192285	1640	-0.00025311	-0.012692	0.0121858	640
	660	0.00444225	-0.0236961	0.0325806	660	0.0175317	0.0139683	0.021095	660	0.0389922	0.037895	0.0400894	1660	0.0292098	0.0166244	0.0417952	1660	0.0167401	0.00805939	0.0254208	1660	0.0389483	0.0293095	0.048587	660	0.00761347	0.00104635	0.0141806	660	0.0101518	0.00754879	0.0127549	660	0.0200249	0.0149082	0.0251416	1660	-0.00333224	-0.0190325	0.012368	1660	0.0151098	0.0115264	0.0186933	1660	-0.00220769	-0.0148325	0.0104172	660
	680	0.00568351	-0.0205062	0.0318732	680	0.0174282	0.0144792	0.0203772	680	0.0414722	0.0399885	0.0429558	1680	0.0282963	0.016029	0.0405636	1680	0.0173089	0.00687988	0.0277379	1680	0.0375478	0.0279406	0.047155	680	0.00695062	0.00101449	0.0128868	680	0.00872466	0.00695442	0.0104949	680	0.0168325	0.0123079	0.0213571	1680	-0.00256967	-0.0180262	0.0128869	1680	0.0123428	0.00783206	0.0168536	1680	-0.00334652	-0.0148424	0.00814931	680
	700	0.00682487	-0.0173608	0.0310106	700	0.0202618	0.0194068	0.0211169	700	0.0413145	0.038926	0.0437031	1700	0.0285735	0.0148621	0.0422849	1700	0.0163974	0.00575436	0.0270404	1700	0.0395629	0.0274507	0.051675	700	0.0101217	0.00445587	0.0157874	700	0.0113641	0.00949348	0.0132346	700	0.0201052	0.0140736	0.0261368	1700	-0.00274753	-0.0177849	0.0122898	1700	0.0141852	0.00987471	0.0184958	1700	-0.00472368	-0.0156478	0.0062004	700
	720	0.00757023	-0.0152169	0.0303574	720	0.0199735	0.0184994	0.0214476	720	0.0419399	0.0391314	0.0447483	1720	0.0281045	0.0138378	0.0423712	1720	0.012863	0.00277337	0.0229525	1720	0.0393285	0.0253786	0.0532784	720	0.0118597	0.00518299	0.0185364	720	0.01289	0.0112425	0.0145374	720	0.0207381	0.0140878	0.0273884	1720	-0.000314254	-0.0162094	0.0155809	1720	0.014677	0.0111115	0.0182425	1720	-0.00184415	-0.0125394	0.00885112	720
	740	0.00803942	-0.014099	0.0301778	740	0.0177318	0.0137124	0.0217512	740	0.0412191	0.0377528	0.0446853	1740	0.0265294	0.0125008	0.040558	1740	0.0120045	0.00113867	0.0228704	1740	0.0383224	0.0242012	0.0524436	740	0.0107569	0.00323505	0.0182788	740	0.0118196	0.0100486	0.0135906	740	0.0189368	0.0138954	0.0239783	1740	0.000531672	-0.0160943	0.0171576	1740	0.0141978	0.0109561	0.0174395	1740	-0.000289562	-0.0110451	0.010466	740
	760	0.00666459	-0.0136235	0.0269527	760	0.0180004	0.0151927	0.020808	760	0.0387548	0.0361505	0.0413591	1760	0.0263457	0.0139698	0.0387215	1760	0.0124791	0.00427756	0.0206806	1760	0.0365916	0.0237734	0.0494099	760	0.0105835	0.00340422	0.0177627	760	0.011681	0.0102666	0.0130953	760	0.0165761	0.0133807	0.0197715	1760	-0.00192735	-0.0166801	0.0128254	1760	0.0158749	0.0125228	0.019227	1760	-0.00393702	-0.0146293	0.00675521	760
	780	0.00770491	-0.011715	0.0271248	780	0.0206036	0.017082	0.0241251	780	0.0396689	0.0357095	0.0436284	1780	0.0282764	0.0160143	0.0405384	1780	0.0107661	0.00288638	0.0186459	1780	0.0376219	0.0242438	0.051	780	0.00804999	0.00126351	0.0148365	780	0.0117446	0.0104094	0.0130799	780	0.0168263	0.0119597	0.0216928	1780	-0.00073425	-0.0150715	0.013603	1780	0.01483	0.0113957	0.0182643	1780	-0.00680545	-0.0182627	0.0046518	780
	800	0.00908772	-0.00947837	0.0276538	800	0.0204126	0.0160676	0.0247576	800	0.0400804	0.0354211	0.0447398	1800	0.0264539	0.0145458	0.038362	1800	0.0116329	0.00281525	0.0204506	1800	0.0385658	0.0235144	0.0536173	800	0.00923367	0.00257174	0.0158956	800	0.0116922	0.00964547	0.013739	800	0.0189359	0.0128529	0.025019	1800	-0.000557328	-0.0159683	0.0148537	1800	0.015856	0.0125003	0.0192117	1800	-0.00451533	-0.0164479	0.00741723	800
	820	0.0103357	-0.0097045	0.0303759	820	0.0201515	0.015478	0.0248249	820	0.0395952	0.0343766	0.0448138	1820	0.0287975	0.01726	0.0403349	1820	0.0118705	0.00308071	0.0206603	1820	0.0375969	0.0217535	0.0534404	820	0.00872914	0.00105501	0.0164033	820	0.0122456	0.00968577	0.0148053	820	0.0183053	0.0121976	0.024413	1820	-0.00229015	-0.0166597	0.0120794	1820	0.0135615	0.00968029	0.0174428	1820	-0.00213794	-0.0135067	0.00923079	820
	840	0.00943611	-0.00909898	0.0279712	840	0.0195866	0.0138661	0.0253072	840	0.0419365	0.0377117	0.0461613	1840	0.0286039	0.016404	0.0408039	1840	0.0142036	0.00543009	0.0229771	1840	0.0362256	0.0220184	0.0504327	840	0.00615521	-0.000936288	0.0132467	840	0.0108083	0.00789558	0.0137211	840	0.0160419	0.0100054	0.0220785	1840	-0.00217647	-0.0177944	0.0134415	1840	0.0115407	0.00737006	0.0157114	1840	-0.00100954	-0.0110089	0.00898983	840
	860	0.00772397	-0.00663104	0.022079	860	0.0208052	0.0158092	0.0258011	860	0.0400125	0.0346871	0.0453379	1860	0.0264625	0.013558	0.0393669	1860	0.0140197	0.00458356	0.0234558	1860	0.0359373	0.0226661	0.0492086	860	0.00698673	-0.00155133	0.0155248	860	0.0134402	0.0104057	0.0164747	860	0.016404	0.0102885	0.0225195	1860	-0.00178362	-0.0174858	0.0139185	1860	0.012216	0.00773586	0.0166962	1860	-0.000515977	-0.0100634	0.00903142	860
	880	0.00869673	-0.0026462	0.0200397	880	0.0225402	0.0173204	0.02776	880	0.0376417	0.0326748	0.0426086	1880	0.023468	0.0100629	0.0368731	1880	0.0103964	-0.000449727	0.0212425	1880	0.0349796	0.0202809	0.0496783	880	0.00743698	-0.000840238	0.0157142	880	0.0156304	0.0137031	0.0175578	880	0.0162183	0.00979184	0.0226447	1880	-0.00199596	-0.0177599	0.013768	1880	0.0135255	0.0101684	0.0168826	1880	2.92073e-05	-0.00897484	0.00903326	880
	900	0.0109814	5.18496e-05	0.0219109	900	0.0225229	0.0177837	0.0272621	900	0.0385405	0.0339594	0.0431215	1900	0.021761	0.0104917	0.0330303	1900	0.010607	0.00174644	0.0194676	1900	0.035268	0.0217578	0.0487783	900	0.00512218	-0.00258774	0.0128321	900	0.0136976	0.0111886	0.0162066	900	0.0161418	0.00902102	0.0232626	1900	-0.000388206	-0.0156191	0.0148426	1900	0.0148904	0.012266	0.0175148	1900	-0.00162316	-0.0120892	0.00884285	900
	920	0.00917945	-0.00272747	0.0210864	920	0.0202959	0.0188062	0.0217857	920	0.0382657	0.0335654	0.042966	1920	0.0221638	0.0115105	0.032817	1920	0.0136555	0.00687832	0.0204326	1920	0.0362372	0.0233661	0.0491083	920	0.00483182	-0.00263898	0.0123026	920	0.00997668	0.00736723	0.0125861	920	0.0153697	0.00854917	0.0221902	1920	0.000167474	-0.0145356	0.0148705	1920	0.0118413	0.00941302	0.0142696	1920	-0.00173222	-0.0113489	0.0078845	920
	940	0.00880795	-0.00303507	0.020651	940	0.0194879	0.0173536	0.0216223	940	0.0418432	0.0364815	0.0472049	1940	0.0217852	0.0119348	0.0316355	1940	0.0166375	0.00929112	0.0239838	1940	0.0373091	0.0232578	0.0513605	940	0.00847909	-0.000526173	0.0174844	940	0.00999494	0.00675425	0.0132356	940	0.0139702	0.00675922	0.0211812	1940	0.000271797	-0.0145005	0.0150441	1940	0.010037	0.00776441	0.0123097	1940	-0.00118814	-0.00983687	0.00746059	940
	960	0.00989261	-0.000358679	0.0201439	960	0.0203122	0.0165579	0.0240665	960	0.0411334	0.0351693	0.0470974	1960	0.0246474	0.0132294	0.0360654	1960	0.014659	0.00715154	0.0221665	1960	0.036765	0.0218188	0.0517112	960	0.01074	0.00172294	0.0197571	960	0.0120737	0.00911319	0.0150343	960	0.017039	0.0100505	0.0240275	1960	-0.000793541	-0.0164433	0.0148562	1960	0.0104305	0.00826394	0.012597	1960	-0.00350083	-0.0128377	0.00583606	960
	980	0.010653	0.00151356	0.0197924	980	0.0172564	0.011913	0.0225997	980	0.0416752	0.0349581	0.0483924	1980	0.0269419	0.0148255	0.0390583	1980	0.0143743	0.00567071	0.023078	1980	0.035522	0.0226912	0.0483529	980	0.00991753	0.00250736	0.0173277	980	0.0143449	0.0118803	0.0168094	980	0.0195221	0.0129566	0.0260875	1980	-5.51987e-05	-0.017385	0.0172746	1980	0.0101135	0.00759072	0.0126362	1980	-0.00373935	-0.0133819	0.00590325	980
	1000	0.0113406	0.00366811	0.0190131	1000	0.0183453	0.0125991	0.0240915	1000	0.0392609	0.0325211	0.0460007	2000	0.0255149	0.0136799	0.0373498	2000	0.0140187	0.00595844	0.022079	2000	0.0357242	0.0250779	0.0463706	1000	0.00985129	0.00160937	0.0180932	1000	0.0147686	0.0124124	0.0171248	1000	0.0188714	0.0116722	0.0260705	2000	0.000952218	-0.0149835	0.0168879	2000	0.0118671	0.00961143	0.0141229	2000	-0.00486726	-0.0130362	0.00330167	1000
	1020	0.0103718	0.00222361	0.01852	1020	0.0200365	0.017059	0.0230139	1020	0.0415613	0.0349024	0.0482202	2020	0.0243693	0.0124203	0.0363183	2020	0.00937981	-0.000115884	0.0188755	2020	0.0374962	0.0270503	0.047942	1020	0.00983252	0.00119606	0.018469	1020	0.0135796	0.0118107	0.0153485	1020	0.017564	0.00958761	0.0255403	2020	-0.000893381	-0.0155418	0.013755	2020	0.0128509	0.0103572	0.0153446	2020	-0.00611024	-0.0141711	0.00195067	1020
	1040	0.00992593	0.00267297	0.0171789	1040	0.0189402	0.0158429	0.0220375	1040	0.0410561	0.0350983	0.0470139	2040	0.0247678	0.0131317	0.0364039	2040	0.0119136	0.00355758	0.0202696	2040	0.0381154	0.0284934	0.0477375	1040	0.0124753	0.00277426	0.0221763	1040	0.0121799	0.00856177	0.015798	1040	0.0179109	0.00959485	0.0262269	2040	-0.000449125	-0.0159177	0.0150195	2040	0.0134107	0.0106516	0.0161698	2040	-0.0062841	-0.0145625	0.00199432	1040
	1060	0.00812534	0.00214277	0.0141079	1060	0.0192493	0.0156508	0.0228479	1060	0.0401734	0.0347637	0.0455832	2060	0.0217276	0.0108406	0.0326147	2060	0.00823952	0.000920972	0.0155581	2060	0.0317628	0.0240711	0.0394544	1060	0.0125069	0.00224394	0.0227699	1060	0.00962195	0.00509262	0.0141513	1060	0.0159801	0.00815102	0.0238092	2060	-4.2289e-05	-0.0159922	0.0159077	2060	0.00670762	0.00375602	0.00965923	2060	-0.0106013	-0.0189272	-0.00227542	1060
	1080	0.010601	0.00541661	0.0157854	1080	0.0188731	0.0142768	0.0234694	1080	0.0419993	0.0361702	0.0478283	2080	0.0176706	0.00642273	0.0289185	2080	0.00495123	-0.00303504	0.0129375	2080	0.0238471	0.0152583	0.0324359	1080	0.0104493	-0.00175843	0.0226571	1080	0.00958336	0.00445036	0.0147164	1080	0.0163518	0.00844573	0.0242578	2080	-0.00322615	-0.0183978	0.0119455	2080	-0.000275778	-0.00395762	0.00340606	2080	-0.0143786	-0.0229439	-0.00581328	1080
	1100	0.0177885	0.0127158	0.0228613	1100	0.0197263	0.0158492	0.0236033	1100	0.043947	0.0391498	0.0487441	2100	0.0120022	0.00308428	0.0209201	2100	0.00125214	-0.00715238	0.00965665	2100	0.020068	0.0116693	0.0284667	1100	0.00907485	-0.00269668	0.0208464	1100	0.0112868	0.00624194	0.0163316	1100	0.0180394	0.0102662	0.0258126	2100	-0.00682699	-0.0211941	0.00754008	2100	-0.0033928	-0.00676825	-1.73385e-05	2100	-0.0168772	-0.0271915	-0.00656288	1100
	1120	0.0270469	0.0219682	0.0321256	1120	0.0210024	0.0165165	0.0254882	1120	0.0473663	0.0448422	0.0498904	2120	0.0113453	0.00336149	0.0193292	2120	-0.00310973	-0.00880771	0.00258826	2120	0.0234085	0.0167266	0.0300903	1120	0.0150382	0.00230487	0.0277714	1120	0.0164952	0.0124195	0.0205709	1120	0.0191276	0.01052	0.0277352	2120	-0.0118085	-0.0240852	0.000468248	2120	-0.00230769	-0.00766144	0.00304605	2120	-0.0187942	-0.0296399	-0.00794849	1120
	1140	0.0310428	0.025164	0.0369216	1140	0.0210291	0.016003	0.0260552	1140	0.0471748	0.0428727	0.051477	2140	0.00972469	0.00334351	0.0161059	2140	-0.000736367	-0.00585842	0.00438569	2140	0.0256127	0.0185015	0.0327239	1140	0.019586	0.00636713	0.032805	1140	0.020467	0.0161702	0.0247637	1140	0.0225738	0.0137603	0.0313874	2140	-0.0151521	-0.0278335	-0.00247074	2140	-0.00370632	-0.00938098	0.00196833	2140	-0.0193382	-0.0303756	-0.00830077	1140
	1160	0.0329299	0.0250981	0.0407617	1160	0.0208107	0.0149914	0.02663	1160	0.0470158	0.0426304	0.0514012	2160	0.0100022	0.00464771	0.0153566	2160	0.00170916	-0.00141496	0.00483328	2160	0.0248505	0.0180381	0.0316628	1160	0.0200657	0.00646342	0.0336681	1160	0.0225335	0.0178734	0.0271935	1160	0.025714	0.0166337	0.0347943	2160	-0.0173018	-0.0282987	-0.00630499	2160	-0.00565359	-0.0115903	0.000283104	2160	-0.0215245	-0.0313407	-0.0117083	1160
	1180	0.0324779	0.0249593	0.0399965	1180	0.0189971	0.0119389	0.0260553	1180	0.0429415	0.0397909	0.0460921	2180	0.00956972	0.00303845	0.016101	2180	0.00397418	0.000125235	0.00782313	2180	0.0240933	0.0168023	0.0313843	1180	0.0181103	0.00490985	0.0313108	1180	0.0239155	0.0192544	0.0285766	1180	0.0231392	0.0134579	0.0328204	2180	-0.0190069	-0.0307164	-0.00729749	2180	-0.00696892	-0.0133728	-0.000565059	2180	-0.0199644	-0.0295619	-0.010367	1180
	1200	0.0342392	0.0257716	0.0427069	1200	0.0171266	0.00762843	0.0266247	1200	0.0407105	0.0382117	0.0432093	2200	0.0089309	0.00125267	0.0166091	2200	0.00503185	0.00130976	0.00875395	2200	0.0236158	0.0146618	0.0325698	1200	0.0153455	0.00321831	0.0274728	1200	0.0269189	0.0228132	0.0310246	1200	0.0188888	0.00971535	0.0280622	2200	-0.0222767	-0.0343497	-0.0102038	2200	-0.00903263	-0.016438	-0.00162721	2200	-0.0197352	-0.0279613	-0.0115092	1200
	1220	0.0371379	0.0305759	0.0437	1220	0.0156275	0.00440688	0.0268481	1220	0.0425281	0.0398412	0.0452151	2220	0.0111509	0.00354646	0.0187553	2220	0.00619857	0.000874601	0.0115225	2220	0.0222552	0.0122404	0.03227	1220	0.0164317	0.00469807	0.0281654	1220	0.0254358	0.0203931	0.0304785	1220	0.0178512	0.00757223	0.0281301	2220	-0.0243309	-0.0369094	-0.0117524	2220	-0.0082283	-0.0159986	-0.000458051	2220	-0.0199389	-0.0282212	-0.0116565	1220
	1240	0.0395657	0.0311896	0.0479418	1240	0.0158733	0.00583196	0.0259146	1240	0.0446687	0.0413692	0.0479682	2240	0.00886242	0.00110394	0.0166209	2240	0.000891166	-0.00260158	0.00438391	2240	0.0204895	0.00859379	0.0323852	1240	0.017341	0.00500633	0.0296757	1240	0.0246396	0.0198134	0.0294658	1240	0.0161366	0.00637464	0.0258986	2240	-0.0249608	-0.0362641	-0.0136576	2240	-0.0102114	-0.0173095	-0.00311327	2240	-0.0198222	-0.0286869	-0.0109576	1240
	1260	0.0371856	0.0302136	0.0441576	1260	0.0162906	0.00756083	0.0250204	1260	0.0423867	0.0404566	0.0443167	2260	0.00799294	0.00031695	0.0156689	2260	-0.000355245	-0.00400154	0.00329105	2260	0.0223366	0.00920464	0.0354685	1260	0.0161432	0.00394028	0.0283462	1260	0.0237325	0.0191445	0.0283205	1260	0.0164606	0.00656312	0.0263581	2260	-0.0264145	-0.0368099	-0.0160191	2260	-0.0103989	-0.0159195	-0.00487837	2260	-0.0197628	-0.0285199	-0.0110057	1260
	1280	0.0372471	0.031288	0.0432061	1280	0.0139727	0.00647253	0.0214729	1280	0.0413032	0.0380384	0.044568	2280	0.00914569	-0.000351267	0.0186426	2280	0.00133823	-0.00302563	0.00570209	2280	0.0216335	0.00933143	0.0339356	1280	0.0164587	0.00449764	0.0284198	1280	0.0232705	0.0178663	0.0286747	1280	0.0152599	0.00470364	0.0258161	2280	-0.0249664	-0.034275	-0.0156578	2280	-0.00898407	-0.014797	-0.00317112	2280	-0.0198323	-0.0282239	-0.0114407	1280
	1300	0.0387236	0.0355159	0.0419314	1300	0.0117413	0.0066524	0.0168302	1300	0.0401771	0.0388648	0.0414894	2300	0.00801188	-0.00290443	0.0189282	2300	0.00356961	0.000857485	0.00628174	2300	0.0231572	0.0114861	0.0348284	1300	0.016032	0.00441629	0.0276477	1300	0.022574	0.0170504	0.0280976	1300	0.0157621	0.004751	0.0267733	2300	-0.02269	-0.0331239	-0.0122561	2300	-0.00762312	-0.0126929	-0.00255334	2300	-0.0209254	-0.0292392	-0.0126115	1300
	1320	0.0432119	0.0398865	0.0465373	1320	0.00918758	0.00437218	0.014003	1320	0.0395146	0.0386752	0.040354	2320	0.00574906	-0.0047773	0.0162754	2320	0.00164843	-0.000289035	0.00358589	2320	0.0228398	0.0113977	0.0342819	1320	0.017997	0.00563058	0.0303634	1320	0.020819	0.0163731	0.025265	1320	0.0162393	0.00460233	0.0278763	2320	-0.0223248	-0.032209	-0.0124406	2320	-0.00768186	-0.0119675	-0.00339619	2320	-0.0204694	-0.0291887	-0.0117501	1320
[truncated: 15 more columns]
