# Supplementary material for: Striatal dopamine signals reflect perceived cue–action–outcome associations in mice
Source: Nat Neurosci. 2024 Jan 30;27(4):747–57. doi: 10.1038/s41593-023-01567-2 (PMC11001585; doi:10.1038/s41593-023-01567-2)
Supplement: Supplementary file 12 — Statistical source data. [file 41593_2023_1567_MOESM12_ESM.xlsx]

## Sheet: ED 4a
ED Fig. 4a	VS
	Cue								Out.
	Ipsi				Contra				Ipsi				Contra
	Time from cue (ms)	Mean (z-score)	Mean - s.e.m. (z-score)	Mean + s.e.m. (z-score)	Time from cue (ms)	Mean (z-score)	Mean - s.e.m. (z-score)	Mean + s.e.m. (z-score)	Time from cue (ms)	Mean (z-score)	Mean - s.e.m. (z-score)	Mean + s.e.m. (z-score)	Time from out. (ms)	Mean (z-score)	Mean - s.e.m. (z-score)	Mean + s.e.m. (z-score)
	-100	-0.296506	-0.317951	-0.275061	-100	-0.351875	-0.371372	-0.332378	0				0
	-80	-0.313766	-0.334713	-0.292818	-80	-0.368169	-0.387055	-0.349283	20				20
	-60	-0.330822	-0.351572	-0.310073	-60	-0.384765	-0.403454	-0.366075	40				40
	-40	-0.34631	-0.367256	-0.325364	-40	-0.401505	-0.420307	-0.382703	60				60
	-20	-0.362413	-0.38384	-0.340987	-20	-0.418883	-0.438254	-0.399513	80				80
	0	-0.377551	-0.399458	-0.355645	0	-0.436163	-0.456068	-0.416258	100				100
	20	-0.391654	-0.414154	-0.369153	20	-0.450346	-0.470365	-0.430327	120				120
	40	-0.404482	-0.427465	-0.381499	40	-0.459459	-0.479008	-0.43991	140				140
	60	-0.418443	-0.442292	-0.394593	60	-0.464782	-0.483849	-0.445714	160	0.853765	0.790777	0.916753	160	1.00266	0.935349	1.06998
	80	-0.413641	-0.439577	-0.387705	80	-0.455624	-0.474339	-0.436909	180	0.880812	0.818098	0.943526	180	1.09912	1.0341	1.16415
	100	-0.338952	-0.36984	-0.308064	100	-0.383037	-0.402849	-0.363224	200	0.981731	0.911773	1.05169	200	1.25831	1.19128	1.32534
	120	-0.167089	-0.207719	-0.126459	120	-0.207873	-0.23694	-0.178805	220	1.15796	1.07515	1.24078	220	1.46907	1.39625	1.54189
	140	0.0558394	0.00240249	0.109276	140	0.0411948	-0.00669772	0.0890874	240	1.37726	1.28051	1.47401	240	1.70085	1.62024	1.78146
	160	0.263028	0.198162	0.327895	160	0.293262	0.22835	0.358174	260	1.59413	1.48587	1.70238	260	1.91626	1.82778	2.00474
	180	0.422126	0.349445	0.494808	180	0.507595	0.433286	0.581904	280	1.76712	1.65206	1.88218	280	2.08374	1.98864	2.17884
	200	0.532854	0.455862	0.609846	200	0.679254	0.601279	0.75723	300	1.88933	1.77106	2.00759	300	2.18806	2.08843	2.28768
	220	0.605154	0.526517	0.68379	220	0.816021	0.737793	0.894249	320	1.9762	1.85575	2.09665	320	2.23696	2.13404	2.33988
	240	0.652089	0.573552	0.730626	240	0.92543	0.848486	1.00237	340	2.03714	1.91433	2.15995	340	2.2528	2.14632	2.35928
	260	0.685634	0.608451	0.762816	260	1.01565	0.940232	1.09106	360	2.07071	1.94603	2.1954	360	2.24746	2.13745	2.35746
	280	0.710048	0.634934	0.785163	280	1.08901	1.01474	1.16329	380	2.07576	1.95118	2.20034	380	2.2281	2.11591	2.34029
	300	0.725834	0.652786	0.798881	300	1.14063	1.06684	1.21441	400	2.05004	1.92829	2.17179	400	2.20072	2.08765	2.31379
	320	0.729201	0.657976	0.800425	320	1.16738	1.09379	1.24097	420	1.99751	1.87995	2.11507	420	2.15775	2.0449	2.2706
	340	0.71573	0.64688	0.78458	340	1.17453	1.10175	1.2473	440	1.92617	1.81265	2.03969	440	2.09533	1.98353	2.20713
	360	0.686991	0.621148	0.752834	360	1.16335	1.092	1.23469	460	1.84332	1.73379	1.95284	460	2.01309	1.90342	2.12276
	380	0.64861	0.585887	0.711333	380	1.13627	1.06717	1.20537	480	1.75578	1.65082	1.86073	480	1.92589	1.81835	2.03342
	400	0.605761	0.545722	0.665799	400	1.09571	1.0293	1.16212	500	1.66759	1.56774	1.76745	500	1.84972	1.74367	1.95577
	420	0.556912	0.499028	0.614796	420	1.04484	0.981495	1.10819	520	1.57464	1.47998	1.66931	520	1.78561	1.68044	1.89079
	440	0.501124	0.445077	0.557171	440	0.981491	0.920965	1.04202	540	1.47557	1.3861	1.56505	540	1.72265	1.61953	1.82576
	460	0.442528	0.388198	0.496858	460	0.908965	0.851061	0.966868	560	1.37314	1.28862	1.45766	560	1.65668	1.55638	1.75697
	480	0.388625	0.335814	0.441436	480	0.834499	0.778544	0.890453	580	1.27568	1.19603	1.35533	580	1.58724	1.49007	1.68441
	500	0.343722	0.291135	0.396308	500	0.761819	0.707602	0.816037	600	1.18683	1.11186	1.2618	600	1.51764	1.42349	1.61179
	520	0.303325	0.249229	0.357422	520	0.69331	0.640268	0.746351	620	1.10902	1.03819	1.17985	620	1.45292	1.3617	1.54414
	540	0.261165	0.206876	0.315454	540	0.625022	0.573027	0.677016	640	1.03651	0.969014	1.104	640	1.39519	1.30689	1.48349
	560	0.219155	0.166882	0.271427	560	0.556072	0.50525	0.606895	660	0.964636	0.899935	1.02934	660	1.34336	1.25791	1.42881
	580	0.180331	0.130061	0.230601	580	0.490178	0.440851	0.539506	680	0.892764	0.830686	0.954842	680	1.29596	1.2129	1.37902
	600	0.145234	0.0958417	0.194626	600	0.429359	0.381175	0.477543	700	0.82711	0.767462	0.886759	700	1.25473	1.17346	1.33599
	620	0.112516	0.0635033	0.161528	620	0.374729	0.327657	0.421802	720	0.772103	0.714342	0.829863	720	1.21849	1.13886	1.29812
	640	0.0819775	0.0340236	0.129931	640	0.325748	0.279802	0.371694	740	0.727217	0.67057	0.783865	740	1.18707	1.10894	1.2652
	660	0.0524809	0.00582536	0.0991365	660	0.281948	0.237052	0.326844	760	0.686058	0.629872	0.742244	760	1.15772	1.08121	1.23423
	680	0.025855	-0.0197024	0.0714124	680	0.240307	0.196218	0.284395	780	0.650183	0.594099	0.706268	780	1.13293	1.05793	1.20794
	700	0.00468321	-0.0394257	0.0487922	700	0.200792	0.157285	0.244299	800	0.620442	0.56515	0.675734	800	1.11331	1.03997	1.18664
	720	-0.0121678	-0.0547543	0.0304188	720	0.163434	0.119917	0.20695	820	0.599331	0.545378	0.653283	820	1.10603	1.03419	1.17786
	740	-0.0264942	-0.0681328	0.0151444	740	0.129235	0.0853788	0.173092	840	0.587346	0.535195	0.639497	840	1.11724	1.04292	1.19156
	760	-0.043763	-0.0851601	-0.00236599	760	0.0985419	0.053991	0.143093	860	0.587693	0.536774	0.638612	860	1.13669	1.05447	1.21891
	780	-0.0621531	-0.103685	-0.0206212	780	0.0707625	0.025185	0.11634	880	0.598645	0.548798	0.648493	880	1.14869	1.06142	1.23596
	800	-0.0802966	-0.122263	-0.0383302	800	0.0452719	-0.00173055	0.0922743	900	0.617333	0.567884	0.666781	900	1.14814	1.06297	1.23332
	820	-0.0975844	-0.14023	-0.0549391	820	0.0219578	-0.0265525	0.0704682	920	0.639991	0.591028	0.688954	920	1.14493	1.06522	1.22463
	840	-0.114934	-0.158603	-0.071265	840	0.000134244	-0.0501414	0.0504099	940	0.663937	0.616037	0.711837	940	1.15011	1.07617	1.22406
	860	-0.133691	-0.178593	-0.08879	860	-0.0210654	-0.0731597	0.031029	960	0.691463	0.645352	0.737575	960	1.16755	1.09782	1.23728
	880	-0.155681	-0.201881	-0.109482	880	-0.0432036	-0.0974842	0.011077	980	0.723756	0.678676	0.768836	980	1.19175	1.12457	1.25893
	900	-0.180939	-0.228284	-0.133593	900	-0.0662007	-0.122563	-0.00983809	1000	0.761578	0.716133	0.807023	1000	1.20997	1.14518	1.27477
	920	-0.208204	-0.256441	-0.159967	920	-0.0899572	-0.148471	-0.0314434	1020	0.797194	0.749701	0.844687	1020	1.21921	1.15676	1.28165
	940	-0.23528	-0.284355	-0.186205	940	-0.113384	-0.173965	-0.0528026	1040	0.824616	0.775068	0.874164	1040	1.22023	1.15926	1.28119
	960	-0.262012	-0.311865	-0.212158	960	-0.137672	-0.200089	-0.0752552	1060	0.844751	0.791959	0.897543	1060	1.21735	1.1571	1.2776
	980	-0.292516	-0.342915	-0.242117	980	-0.163485	-0.227459	-0.0995107	1080	0.854278	0.794306	0.914251	1080	1.21339	1.1527	1.27408
	1000	-0.326328	-0.376928	-0.275728	1000	-0.192988	-0.258549	-0.127427	1100	0.846612	0.779885	0.913338	1100	1.20076	1.13994	1.26158
	1020	-0.364488	-0.415222	-0.313753	1020	-0.22382	-0.290721	-0.156918	1120	0.822072	0.756212	0.887931	1120	1.17631	1.11624	1.23637
	1040	-0.404715	-0.455513	-0.353916	1040	-0.25536	-0.323532	-0.187187	1140	0.793784	0.73167	0.855899	1140	1.14488	1.08612	1.20365
	1060	-0.440593	-0.49148	-0.389705	1060	-0.279494	-0.348538	-0.210449	1160	0.763783	0.706099	0.821468	1160	1.11473	1.05664	1.17283
	1080	-0.434861	-0.484809	-0.384914	1080	-0.250804	-0.318443	-0.183166	1180	0.737466	0.682763	0.79217	1180	1.08748	1.02992	1.14504
	1100	-0.271743	-0.322207	-0.221279	1100	-0.0643025	-0.129062	0.000456886	1200	0.714662	0.660327	0.768997	1200	1.06488	1.0069	1.12286
	1120	0.110913	0.0308563	0.190969	1120	0.305991	0.22191	0.390072	1220	0.696517	0.639195	0.753839	1220	1.04518	0.985287	1.10507
	1140	0.554754	0.427797	0.681711	1140	0.706598	0.588916	0.82428	1240	0.677743	0.617014	0.738472	1240	1.02606	0.962542	1.08959
	1160	0.845013	0.694171	0.995855	1160	0.961533	0.829366	1.0937	1260	0.652587	0.592568	0.712607	1260	1.00396	0.93779	1.07014
	1180	0.957377	0.810698	1.10405	1180	1.06076	0.933295	1.18822	1280	0.623102	0.566957	0.679246	1280	0.979154	0.912384	1.04592
	1200	0.984616	0.854417	1.11482	1200	1.08613	0.971669	1.20059	1300	0.592179	0.540328	0.64403	1300	0.952282	0.887242	1.01732
	1220	0.978413	0.865915	1.09091	1220	1.08649	0.98521	1.18777	1320	0.562132	0.513621	0.610643	1320	0.927405	0.864565	0.990244
	1240	0.947999	0.849646	1.04635	1240	1.07073	0.979676	1.16179	1340	0.534495	0.488014	0.580977	1340	0.903689	0.842629	0.964749
	1260	0.891804	0.803504	0.980105	1260	1.04214	0.958259	1.12602	1360	0.510431	0.464943	0.555919	1360	0.878411	0.819245	0.937577
	1280	0.825906	0.744757	0.907054	1280	1.01716	0.938507	1.09582	1380	0.489717	0.444905	0.53453	1380	0.852989	0.796127	0.909851
	1300	0.780194	0.704387	0.856	1300	1.0232	0.948171	1.09823	1400	0.469603	0.426048	0.513158	1400	0.832063	0.776474	0.887652

## Sheet: ED 4b
ED Fig. 4b	DMS
	Cue								Out.
	Ipsi				Contra				Ipsi				Contra
	Time from cue (ms)	Mean (z-score)	Mean - s.e.m. (z-score)	Mean + s.e.m. (z-score)	Time from cue (ms)	Mean (z-score)	Mean - s.e.m. (z-score)	Mean + s.e.m. (z-score)	Time from cue (ms)	Mean (z-score)	Mean - s.e.m. (z-score)	Mean + s.e.m. (z-score)	Time from out. (ms)	Mean (z-score)	Mean - s.e.m. (z-score)	Mean + s.e.m. (z-score)
	-100	-0.0815898	-0.101599	-0.0615803	-100	-0.0718597	-0.0900151	-0.0537044	0				0
	-80	-0.0874401	-0.107509	-0.0673708	-80	-0.0798535	-0.0977417	-0.0619652	20				20
	-60	-0.0930753	-0.112397	-0.0737538	-60	-0.0906016	-0.108533	-0.0726698	40				40
	-40	-0.0987101	-0.117106	-0.0803146	-40	-0.102089	-0.120698	-0.0834802	60				60
	-20	-0.104761	-0.122689	-0.0868335	-20	-0.113273	-0.132428	-0.0941176	80				80
	0	-0.112012	-0.130157	-0.0938665	0	-0.123776	-0.143551	-0.104002	100				100
	20	-0.120994	-0.139526	-0.102462	20	-0.133059	-0.153834	-0.112284	120				120
	40	-0.129055	-0.147723	-0.110388	40	-0.13785	-0.160208	-0.115492	140				140
	60	-0.138292	-0.156592	-0.119991	60	-0.140838	-0.164587	-0.117089	160	0.193192	0.146788	0.239595	160	0.132739	0.0822667	0.183211
	80	-0.138971	-0.156362	-0.121579	80	-0.133148	-0.157664	-0.108631	180	0.108574	0.0612884	0.15586	180	0.0832476	0.0319069	0.134588
	100	-0.0880277	-0.105443	-0.0706123	100	-0.083627	-0.109217	-0.0580372	200	0.0379921	-0.00952819	0.0855124	200	0.0611806	0.00862677	0.113734
	120	0.0602396	0.0359451	0.0845342	120	0.0455626	0.0159954	0.0751299	220	-0.0104041	-0.0575534	0.0367452	220	0.0634789	0.00984748	0.11711
	140	0.285594	0.248214	0.322974	140	0.248388	0.208597	0.28818	240	-0.0352904	-0.0818873	0.0113066	240	0.0828531	0.0283981	0.137308
	160	0.525673	0.475556	0.575789	160	0.476481	0.423313	0.529649	260	-0.0418743	-0.0880796	0.00433107	260	0.110841	0.0557523	0.16593
	180	0.729749	0.671118	0.78838	180	0.681026	0.616576	0.745475	280	-0.0361886	-0.0823767	0.00999953	280	0.141276	0.0854553	0.197097
	200	0.872805	0.810022	0.935589	200	0.834763	0.763241	0.906284	300	-0.0198203	-0.0664593	0.0268186	300	0.169461	0.112585	0.226337
	220	0.947766	0.88395	1.01158	220	0.932263	0.857264	1.00726	320	0.00417271	-0.0432831	0.0516285	320	0.191342	0.133349	0.249336
	240	0.962248	0.89911	1.02539	240	0.982371	0.906547	1.05819	340	0.0295872	-0.0183434	0.0775179	340	0.203477	0.144676	0.262278
	260	0.930067	0.868081	0.992053	260	0.997333	0.922238	1.07243	360	0.0530945	0.00540618	0.100783	360	0.205989	0.146972	0.265006
	280	0.868888	0.808359	0.929418	280	0.988856	0.915538	1.06217	380	0.0745988	0.0280286	0.121169	380	0.203776	0.145065	0.262487
	300	0.794526	0.735686	0.853366	300	0.966094	0.894925	1.03726	400	0.0929087	0.0482849	0.137533	400	0.198664	0.140705	0.256624
	320	0.716958	0.659826	0.77409	320	0.934635	0.865986	1.00328	420	0.107622	0.0652117	0.150032	420	0.188355	0.131523	0.245188
	340	0.638083	0.58237	0.693796	340	0.894039	0.828607	0.959472	440	0.118324	0.077945	0.158703	440	0.17423	0.118818	0.229643
	360	0.560386	0.505751	0.615022	360	0.848191	0.786603	0.909779	460	0.126477	0.0876971	0.165257	460	0.159557	0.105587	0.213527
	380	0.485585	0.431801	0.539369	380	0.798651	0.741024	0.856277	480	0.133735	0.0959714	0.171499	480	0.147887	0.0956725	0.200101
	400	0.413989	0.36078	0.467198	400	0.743714	0.689845	0.797583	500	0.140251	0.102988	0.177514	500	0.137345	0.0876287	0.187061
	420	0.344908	0.292323	0.397493	420	0.684411	0.633664	0.735157	520	0.143973	0.106939	0.181007	520	0.130072	0.0833817	0.176762
	440	0.279947	0.228364	0.33153	440	0.624649	0.576343	0.672954	540	0.144889	0.107674	0.182103	540	0.123539	0.0800716	0.167007
	460	0.220949	0.170632	0.271265	460	0.568484	0.522204	0.614764	560	0.142265	0.104764	0.179765	560	0.115944	0.0754274	0.15646
	480	0.168296	0.119385	0.217206	480	0.517615	0.473089	0.562141	580	0.136601	0.0987094	0.174492	580	0.104569	0.0666494	0.142488
	500	0.122345	0.0750015	0.169688	500	0.470813	0.427742	0.513885	600	0.125537	0.0873678	0.163706	600	0.0899953	0.0542324	0.125758
	520	0.0827301	0.0371308	0.128329	520	0.42656	0.38476	0.46836	620	0.111951	0.0735789	0.150323	620	0.0737521	0.0395963	0.107908
	540	0.0513835	0.007595	0.095172	540	0.38534	0.344652	0.426028	640	0.0962246	0.0580209	0.134428	640	0.05845	0.0253439	0.091556
	560	0.0290732	-0.0131196	0.0712661	560	0.348969	0.309273	0.388665	660	0.0814254	0.0433047	0.119546	660	0.0427356	0.0102614	0.0752097
	580	0.0146131	-0.0264289	0.055655	580	0.31711	0.278161	0.356059	680	0.0673722	0.0296458	0.105099	680	0.0265248	-0.00560685	0.0586564
	600	0.00312069	-0.0369757	0.0432171	600	0.288312	0.250152	0.326472	700	0.0540616	0.0167232	0.0913999	700	0.0114898	-0.0202897	0.0432693
	620	-0.00429999	-0.043308	0.0347081	620	0.263283	0.22571	0.300856	720	0.0425157	0.00488357	0.0801479	720	-0.000936423	-0.0320463	0.0301735
	640	-0.00641052	-0.0444219	0.0316009	640	0.241581	0.204026	0.279136	740	0.0328612	-0.00590913	0.0716315	740	-0.0108114	-0.0412548	0.0196319
	660	-0.00620936	-0.0433843	0.0309656	660	0.224442	0.186468	0.262416	760	0.0234308	-0.016306	0.0631677	760	-0.0185451	-0.0485875	0.0114972
	680	-0.0075007	-0.0433686	0.0283672	680	0.212597	0.174056	0.251138	780	0.0134901	-0.0265675	0.0535478	780	-0.0244167	-0.054394	0.00556056
	700	-0.00859204	-0.0424869	0.0253028	700	0.20654	0.167452	0.245629	800	0.00226922	-0.0370134	0.0415518	800	-0.0304923	-0.0601517	-0.000832865
	720	-0.00710945	-0.0386583	0.0244394	720	0.204994	0.165464	0.244523	820	-0.00977033	-0.0477508	0.0282102	820	-0.0362874	-0.0655796	-0.00699531
	740	-0.00247205	-0.0319753	0.0270312	740	0.204923	0.165074	0.244772	840	-0.0202477	-0.0568927	0.0163974	840	-0.0404055	-0.0695026	-0.0113084
	760	0.00427678	-0.0237724	0.032326	760	0.208515	0.168744	0.248286	860	-0.0279648	-0.0635748	0.00764532	860	-0.0413426	-0.0701859	-0.0124993
	780	0.00982509	-0.0172428	0.036893	780	0.217618	0.178658	0.256579	880	-0.033465	-0.0682685	0.00133843	880	-0.0402326	-0.0687246	-0.0117406
	800	0.0131005	-0.0134097	0.0396107	800	0.23063	0.192964	0.268296	900	-0.0385526	-0.0717868	-0.00531834	900	-0.0371514	-0.0653453	-0.00895745
	820	0.0173267	-0.00902049	0.0436739	820	0.243773	0.207182	0.280364	920	-0.0429227	-0.0736267	-0.0122187	920	-0.0341778	-0.0618074	-0.00654821
	840	0.0253415	-0.00111519	0.0517982	840	0.254672	0.218562	0.290782	940	-0.0468529	-0.0744654	-0.0192405	940	-0.0308129	-0.0576245	-0.00400127
	860	0.0384357	0.0119706	0.0649008	860	0.263447	0.227636	0.299258	960	-0.0490616	-0.0738734	-0.0242498	960	-0.0269148	-0.0529588	-0.000870794
	880	0.0560149	0.029787	0.0822427	880	0.269589	0.234261	0.304917	980	-0.0487143	-0.0719607	-0.0254678	980	-0.0197451	-0.0454098	0.00591952
	900	0.0755648	0.0501541	0.100976	900	0.275386	0.240641	0.310131	1000	-0.0453703	-0.0684216	-0.0223189	1000	-0.0110386	-0.0370653	0.0149881
	920	0.0937892	0.0690922	0.118486	920	0.281746	0.247604	0.315887	1020	-0.0385067	-0.0624287	-0.0145848	1020	-0.00312851	-0.0300802	0.0238232
	940	0.109015	0.0848376	0.133193	940	0.289743	0.256773	0.322713	1040	-0.029162	-0.054499	-0.00382503	1040	0.00258119	-0.025123	0.0302854
	960	0.123412	0.0994169	0.147408	960	0.298971	0.267624	0.330318	1060	-0.0198921	-0.0461442	0.00635995	1060	0.00816971	-0.0201901	0.0365295
	980	0.139708	0.115654	0.163762	980	0.307779	0.277346	0.338212	1080	-0.0126399	-0.0386938	0.013414	1080	0.0132922	-0.0153859	0.0419702
	1000	0.158624	0.133928	0.18332	1000	0.314843	0.284748	0.344939	1100	-0.0078704	-0.0331589	0.0174181	1100	0.0187349	-0.0101979	0.0476676
	1020	0.178877	0.152721	0.205032	1020	0.321381	0.291706	0.351056	1120	-0.00443154	-0.0285968	0.0197338	1120	0.024479	-0.00502426	0.0539824
	1040	0.198218	0.169845	0.226591	1040	0.327562	0.298726	0.356397	1140	0.000723434	-0.0225058	0.0239527	1140	0.0286598	-0.00181629	0.0591358
	1060	0.215437	0.184565	0.24631	1060	0.332878	0.304918	0.360838	1160	0.00884433	-0.0142359	0.0319246	1160	0.0313089	-4.17684e-05	0.0626596
	1080	0.235402	0.20268	0.268124	1080	0.342959	0.315634	0.370285	1180	0.0187443	-0.0052063	0.042695	1180	0.0355874	0.00356469	0.0676101
	1100	0.268185	0.234322	0.302049	1100	0.364426	0.336556	0.392297	1200	0.0279594	0.00324129	0.0526774	1200	0.0420097	0.00929656	0.0747229
	1120	0.324461	0.288729	0.360194	1120	0.401251	0.370183	0.432318	1220	0.0355609	0.0103783	0.0607436	1220	0.0517489	0.0184822	0.0850155
	1140	0.405831	0.36575	0.445911	1140	0.453331	0.414811	0.491851	1240	0.0421169	0.0168489	0.0673848	1240	0.0640314	0.0303488	0.0977139
	1160	0.497137	0.45092	0.543354	1160	0.502786	0.455741	0.54983	1260	0.0465499	0.0218478	0.071252	1260	0.0771824	0.0431079	0.111257
	1180	0.565797	0.514559	0.617035	1180	0.523257	0.471242	0.575273	1280	0.0491549	0.0251907	0.0731192	1280	0.0906078	0.0565348	0.124681
	1200	0.589632	0.535649	0.643616	1200	0.507811	0.454355	0.561266	1300	0.0529988	0.0292393	0.0767584	1300	0.104212	0.0710866	0.137338
	1220	0.561646	0.507108	0.616183	1220	0.461072	0.407542	0.514602	1320	0.0591592	0.0346365	0.0836819	1320	0.119097	0.0874864	0.150708
	1240	0.483213	0.429471	0.536954	1240	0.380465	0.327631	0.433298	1340	0.0646998	0.0392308	0.0901688	1340	0.133384	0.103512	0.163255
	1260	0.370296	0.317661	0.422931	1260	0.27433	0.222618	0.326042	1360	0.0680338	0.0421333	0.0939342	1360	0.147121	0.11836	0.175881
	1280	0.245041	0.19357	0.296513	1280	0.167672	0.116692	0.218652	1380	0.0692113	0.0435552	0.0948674	1380	0.159045	0.130573	0.187517
	1300	0.128748	0.0783423	0.179154	1300	0.0841483	0.0330742	0.135222	1400	0.0679126	0.0429835	0.0928417	1400	0.168528	0.139895	0.197161

## Sheet: ED 4c
ED Fig. 4c	DLS
	Cue								Out.
	Ipsi				Contra				Ipsi				Contra
	Time from cue (ms)	Mean (z-score)	Mean - s.e.m. (z-score)	Mean + s.e.m. (z-score)	Time from cue (ms)	Mean (z-score)	Mean - s.e.m. (z-score)	Mean + s.e.m. (z-score)	Time from cue (ms)	Mean (z-score)	Mean - s.e.m. (z-score)	Mean + s.e.m. (z-score)	Time from out. (ms)	Mean (z-score)	Mean - s.e.m. (z-score)	Mean + s.e.m. (z-score)
	-100	-0.0739638	-0.0879486	-0.0599789	-100	-0.0911454	-0.10697	-0.0753207	0				0
	-80	-0.0751736	-0.0915446	-0.0588026	-80	-0.106011	-0.121342	-0.0906808	20				20
	-60	-0.081015	-0.0973472	-0.0646829	-60	-0.116779	-0.131295	-0.102262	40				40
	-40	-0.0882574	-0.103284	-0.0732309	-40	-0.121978	-0.137036	-0.106919	60				60
	-20	-0.0944158	-0.108624	-0.080208	-20	-0.122195	-0.139892	-0.104499	80				80
	0	-0.0985932	-0.112691	-0.0844957	0	-0.1221	-0.140907	-0.103294	100				100
	20	-0.0996304	-0.114817	-0.0844434	20	-0.120682	-0.137983	-0.103381	120				120
	40	-0.102694	-0.120741	-0.0846461	40	-0.119167	-0.135044	-0.10329	140	0.787632	0.727549	0.847716	140	0.606105	0.52805	0.68416
	60	-0.114031	-0.133231	-0.0948307	60	-0.12348	-0.139254	-0.107707	160	0.682488	0.622397	0.742578	160	0.669769	0.595591	0.743948
	80	-0.126831	-0.144931	-0.108731	80	-0.128353	-0.144965	-0.111741	180	0.85641	0.786988	0.925833	180	1.03313	0.957709	1.10856
	100	-0.122257	-0.141526	-0.102987	100	-0.115397	-0.133825	-0.0969682	200	1.23866	1.15108	1.32625	200	1.60234	1.50933	1.69536
	120	-0.0975335	-0.121935	-0.0731316	120	-0.0723956	-0.0963086	-0.0484827	220	1.62135	1.51904	1.72366	220	2.13171	2.01756	2.24586
	140	-0.0746699	-0.105767	-0.0435724	140	-0.00483685	-0.040574	0.0309003	240	1.80676	1.70137	1.91215	240	2.40151	2.27924	2.52377
	160	-0.0785759	-0.114998	-0.0421539	160	0.0653329	0.0132883	0.117377	260	1.73718	1.63963	1.83474	260	2.35575	2.23881	2.47269
	180	-0.111267	-0.150207	-0.0723269	180	0.111259	0.0441672	0.178351	280	1.49303	1.408	1.57807	280	2.07935	1.9746	2.1841
	200	-0.157997	-0.196714	-0.119279	200	0.12197	0.0461588	0.19778	300	1.19768	1.12332	1.27205	300	1.70365	1.61289	1.79442
	220	-0.198443	-0.234674	-0.162212	220	0.112548	0.0345952	0.190502	320	0.943361	0.875899	1.01082	320	1.34416	1.26744	1.42087
	240	-0.216221	-0.248799	-0.183642	240	0.104684	0.0285696	0.180799	340	0.766262	0.702446	0.830078	340	1.05972	0.993511	1.12592
	260	-0.204464	-0.233726	-0.175201	260	0.111487	0.0395868	0.183388	360	0.651362	0.590101	0.712623	360	0.852141	0.789059	0.915224
	280	-0.167229	-0.194144	-0.140315	280	0.134955	0.0681302	0.201779	380	0.553797	0.496611	0.610983	380	0.69398	0.632759	0.755202
	300	-0.11626	-0.141886	-0.0906328	300	0.167723	0.105901	0.229544	400	0.442624	0.391103	0.494145	400	0.565743	0.510559	0.620927
	320	-0.0655659	-0.0911905	-0.0399412	320	0.201268	0.144334	0.258202	420	0.319596	0.274322	0.36487	420	0.46739	0.419917	0.514863
	340	-0.0228387	-0.0487158	0.00303829	340	0.231144	0.179242	0.283046	440	0.212226	0.172749	0.251702	440	0.404182	0.362191	0.446173
	360	0.00910219	-0.0169474	0.0351518	360	0.25092	0.20396	0.29788	460	0.14942	0.113673	0.185166	460	0.36685	0.325856	0.407844
	380	0.0295607	0.00325799	0.0558635	380	0.255987	0.213839	0.298135	480	0.131116	0.0972722	0.16496	480	0.335925	0.295013	0.376837
	400	0.0382159	0.0119791	0.0644527	400	0.247792	0.209974	0.285611	500	0.133085	0.10133	0.164841	500	0.299154	0.26074	0.337567
	420	0.0368477	0.0109093	0.0627861	420	0.229933	0.195699	0.264167	520	0.130042	0.101506	0.158577	520	0.256984	0.221219	0.29275
	440	0.0286185	0.00279163	0.0544455	440	0.207727	0.176334	0.239119	540	0.108268	0.0833119	0.133224	540	0.213885	0.179927	0.247843
	460	0.0181627	-0.00737595	0.0437013	460	0.186	0.156018	0.215981	560	0.0733175	0.0504839	0.0961512	560	0.177929	0.14629	0.209568
	480	0.00746552	-0.0174212	0.0323523	480	0.164665	0.134903	0.194427	580	0.0395837	0.0166874	0.0624799	580	0.151378	0.12223	0.180526
	500	-0.00513931	-0.0295046	0.0192259	500	0.142908	0.113114	0.172702	600	0.0177018	-0.00630242	0.0417061	600	0.133877	0.107321	0.160433
	520	-0.0211469	-0.0453593	0.00306538	520	0.123229	0.0939272	0.152531	620	0.0109222	-0.0136522	0.0354965	620	0.124114	0.0994746	0.148753
	540	-0.0395244	-0.0628666	-0.0161822	540	0.105019	0.0766295	0.133408	640	0.0133212	-0.0109784	0.0376208	640	0.117545	0.0919488	0.143141
	560	-0.0552304	-0.076073	-0.0343878	560	0.0857794	0.05899	0.112569	660	0.0155344	-0.00838685	0.0394556	660	0.107446	0.0791684	0.135723
	580	-0.0670303	-0.0853514	-0.0487091	580	0.0694342	0.0435231	0.0953453	680	0.00965206	-0.0148165	0.0341207	680	0.0967268	0.0671304	0.126323
	600	-0.0777199	-0.0954154	-0.0600244	600	0.0598507	0.0316113	0.0880902	700	-0.00141174	-0.0271029	0.0242794	700	0.0940114	0.065071	0.122952
	620	-0.08937	-0.107136	-0.0716044	620	0.0525432	0.0203156	0.0847708	720	-0.0100963	-0.0366799	0.0164873	720	0.1076	0.0786062	0.136594
	640	-0.102336	-0.120064	-0.0846076	640	0.0402998	0.00861925	0.0719803	740	-0.00696811	-0.0339386	0.0200024	740	0.132734	0.100563	0.164905
	660	-0.117623	-0.134692	-0.100555	660	0.0223534	-0.00462294	0.0493298	760	0.00855498	-0.0183221	0.0354321	760	0.159126	0.123411	0.194841
	680	-0.134889	-0.150935	-0.118843	680	0.00401782	-0.0180672	0.0261029	780	0.0256295	-0.000409768	0.0516688	780	0.175269	0.138665	0.211872
	700	-0.155289	-0.170536	-0.140042	700	-0.0104894	-0.0296855	0.00870662	800	0.0338595	0.00890695	0.0588121	800	0.180375	0.146397	0.214353
	720	-0.177867	-0.192651	-0.163083	720	-0.0226484	-0.0411215	-0.00417531	820	0.0372926	0.0127456	0.0618395	820	0.182601	0.152241	0.212962
	740	-0.199318	-0.214275	-0.18436	740	-0.0341808	-0.0536418	-0.0147198	840	0.0480595	0.0230283	0.0730907	840	0.19483	0.166864	0.222797
	760	-0.215517	-0.231393	-0.199641	760	-0.0451294	-0.0659442	-0.0243147	860	0.0723759	0.0464592	0.0982926	860	0.225455	0.199118	0.251792
	780	-0.227702	-0.244711	-0.210693	780	-0.0545992	-0.0764796	-0.0327188	880	0.107769	0.0816508	0.133887	880	0.270062	0.245853	0.294272
	800	-0.240419	-0.258007	-0.222831	800	-0.0653069	-0.0887051	-0.0419087	900	0.148177	0.123094	0.17326	900	0.317113	0.29547	0.338756
	820	-0.258587	-0.275539	-0.241634	820	-0.077165	-0.10198	-0.0523503	920	0.18443	0.160356	0.208503	920	0.355669	0.33549	0.375848
	840	-0.281367	-0.297274	-0.26546	840	-0.0887833	-0.114855	-0.0627121	940	0.214323	0.190604	0.238042	940	0.383128	0.362012	0.404243
	860	-0.307585	-0.323041	-0.29213	860	-0.0981837	-0.124962	-0.0714057	960	0.241308	0.217419	0.265197	960	0.403051	0.379641	0.426462
	880	-0.332496	-0.348136	-0.316855	880	-0.107368	-0.134134	-0.0806015	980	0.270608	0.246784	0.294432	980	0.423381	0.397815	0.448947
	900	-0.353613	-0.370723	-0.336504	900	-0.118836	-0.145074	-0.0925969	1000	0.299639	0.276716	0.322562	1000	0.444352	0.418111	0.470592
	920	-0.373414	-0.394896	-0.351932	920	-0.12964	-0.155223	-0.104056	1020	0.321679	0.299152	0.344206	1020	0.460184	0.435237	0.485131
	940	-0.396663	-0.422821	-0.370505	940	-0.139171	-0.163945	-0.114396	1040	0.328574	0.303555	0.353592	1040	0.464462	0.439225	0.4897
	960	-0.423487	-0.452627	-0.394347	960	-0.147966	-0.171479	-0.124452	1060	0.316776	0.288343	0.345209	1060	0.451097	0.42151	0.480683
	980	-0.455099	-0.484792	-0.425407	980	-0.158418	-0.181891	-0.134944	1080	0.290873	0.262337	0.319409	1080	0.419229	0.387979	0.450479
	1000	-0.491409	-0.52024	-0.462578	1000	-0.168426	-0.195624	-0.141229	1100	0.259533	0.233849	0.285217	1100	0.379427	0.351117	0.407737
	1020	-0.528539	-0.557206	-0.499871	1020	-0.173585	-0.206901	-0.140269	1120	0.226923	0.204342	0.249504	1120	0.342714	0.318284	0.367144
	1040	-0.559538	-0.589122	-0.529954	1040	-0.179916	-0.216738	-0.143093	1140	0.195892	0.175232	0.216551	1140	0.311046	0.289213	0.332878
	1060	-0.576536	-0.607619	-0.545452	1060	-0.189636	-0.22559	-0.153681	1160	0.166805	0.146726	0.186884	1160	0.2836	0.262275	0.304926
	1080	-0.518194	-0.550934	-0.485455	1080	-0.14653	-0.180418	-0.112642	1180	0.143359	0.123073	0.163645	1180	0.258673	0.234242	0.283104
	1100	-0.186115	-0.228253	-0.143977	1100	0.125089	0.0841077	0.16607	1200	0.129124	0.109126	0.149122	1200	0.233001	0.205494	0.260508
	1120	0.524384	0.459615	0.589153	1120	0.706187	0.641916	0.770458	1220	0.12466	0.105375	0.143945	1220	0.210024	0.181666	0.238381
	1140	1.32477	1.23887	1.41067	1140	1.33715	1.25099	1.42331	1240	0.124203	0.104549	0.143856	1240	0.196015	0.167032	0.224998
	1160	1.79084	1.70334	1.87833	1160	1.66621	1.57527	1.75716	1260	0.121361	0.0999455	0.142776	1260	0.19245	0.161196	0.223704
	1180	1.8219	1.7483	1.8955	1180	1.63721	1.55041	1.72401	1280	0.114816	0.0916146	0.138016	1280	0.194768	0.161306	0.22823
	1200	1.59073	1.52923	1.65222	1200	1.41083	1.32796	1.4937	1300	0.107605	0.0832096	0.132001	1300	0.196529	0.162888	0.230169
	1220	1.25734	1.20219	1.31248	1220	1.11292	1.0353	1.19054	1320	0.10235	0.0772871	0.127414	1320	0.194911	0.163716	0.226106
	1240	0.914168	0.861446	0.966891	1240	0.81075	0.740367	0.881132	1340	0.100098	0.0742852	0.125911	1340	0.191914	0.162263	0.221564
	1260	0.633445	0.580935	0.685954	1260	0.575875	0.512167	0.639582	1360	0.100284	0.0738154	0.126753	1360	0.194378	0.165041	0.223714
	1280	0.498889	0.444979	0.552798	1280	0.501511	0.440876	0.562146	1380	0.102248	0.0751288	0.129368	1380	0.209568	0.182391	0.236745
	1300	0.578948	0.520104	0.637791	1300	0.662197	0.596238	0.728155	1400	0.103232	0.0753805	0.131084	1400	0.235886	0.211094	0.260678
