# Supplementary material for: Striatal dopamine signals reflect perceived cue–action–outcome associations in mice
Source: Nat Neurosci. 2024 Jan 30;27(4):747–57. doi: 10.1038/s41593-023-01567-2 (PMC11001585; doi:10.1038/s41593-023-01567-2)
Supplement: Supplementary file 13 — Statistical source data. [file 41593_2023_1567_MOESM13_ESM.xlsx]

## Sheet: ED 5a
ED Fig. 5a left	VS
	Pre-training -1				Session 1
	Time from spouts (ms)	Mean (z-score)	Mean - s.e.m. (z-score)	Mean + s.e.m. (z-score)	Time from spouts (ms)	Mean (z-score)	Mean - s.e.m. (z-score)	Mean + s.e.m. (z-score)
	0	-0.445421	-0.531864	-0.358978	0	-0.696002	-0.908826	-0.483178
	20	-0.457843	-0.548248	-0.367437	20	-0.719304	-0.932139	-0.50647
	40	-0.468536	-0.560779	-0.376292	40	-0.734575	-0.946004	-0.523146
	60	-0.464531	-0.559361	-0.3697	60	-0.727967	-0.933269	-0.522665
	80	-0.285565	-0.39586	-0.17527	80	-0.509587	-0.700817	-0.318357
	100	0.507891	0.349141	0.666642	100	0.624742	0.439536	0.809948
	120	2.08336	1.80805	2.35867	120	2.9675	2.69266	3.24234
	140	3.78918	3.37503	4.20333	140	5.46848	5.06618	5.87078
	160	4.74511	4.29142	5.1988	160	6.74845	6.30201	7.19488
	180	4.80672	4.41715	5.19629	180	6.73586	6.31533	7.1564
	200	4.39061	4.08966	4.69157	200	6.11008	5.73118	6.48898
	220	3.85618	3.62813	4.08423	220	5.37312	5.03217	5.71407
	240	3.35943	3.18525	3.53361	240	4.71307	4.40852	5.01763
	260	2.9514	2.81044	3.09235	260	4.16546	3.8998	4.43112
	280	2.64178	2.51163	2.77194	280	3.71106	3.48485	3.93727
	300	2.40773	2.26804	2.54741	300	3.32756	3.13341	3.5217
	320	2.22017	2.05671	2.38364	320	3.0084	2.83531	3.1815
ED Fig. 5a right		z-score
		Mean	Mean - s.e.m.	Mean + s.e.m.
VS	Pre-training -1	4.97303	4.52642	5.41964
	Session 1	7.01079	6.56691	7.45467

## Sheet: ED 5b
ED Fig. 5b left	DMS
	Pre-training -2				Pre-training -1				Session 1
	Time from spouts (ms)	Mean (z-score)	Mean - s.e.m. (z-score)	Mean + s.e.m. (z-score)	Time from spouts (ms)	Mean (z-score)	Mean - s.e.m. (z-score)	Mean + s.e.m. (z-score)	Time from spouts (ms)	Mean (z-score)	Mean - s.e.m. (z-score)	Mean + s.e.m. (z-score)
	0	-0.0647552	-0.0938711	-0.0356393	0	-0.170082	-0.202702	-0.137461	0	-0.0376691	-0.130552	0.0552142
	20	-0.0634077	-0.0845916	-0.0422239	20	-0.172152	-0.208291	-0.136012	20	-0.045463	-0.134824	0.0438981
	40	-0.054004	-0.0689506	-0.0390574	40	-0.167283	-0.207119	-0.127446	40	-0.0530252	-0.139313	0.033263
	60	-0.0384875	-0.0552825	-0.0216926	60	-0.157753	-0.201951	-0.113555	60	-0.0454875	-0.131916	0.0409413
	80	-0.031642	-0.0580182	-0.00526574	80	-0.132015	-0.181434	-0.0825961	80	0.0247195	-0.0700531	0.119492
	100	-0.050139	-0.0871702	-0.0131078	100	-0.0448031	-0.0959855	0.00637921	100	0.235541	0.131321	0.339762
	120	-0.0405244	-0.09718	0.0161312	120	0.209524	0.122779	0.296269	120	0.678365	0.562264	0.794465
	140	0.0670305	-0.0577844	0.191845	140	0.660852	0.487527	0.834177	140	1.32298	1.18891	1.45706
	160	0.250854	0.0356314	0.466078	160	1.16195	0.909356	1.41455	160	1.95633	1.80955	2.1031
	180	0.398601	0.111614	0.685589	180	1.50176	1.21035	1.79316	180	2.36406	2.20022	2.5279
	200	0.433757	0.112904	0.754609	200	1.60402	1.31331	1.89473	200	2.51817	2.31954	2.71679
	220	0.362144	0.0376518	0.686636	220	1.53108	1.26708	1.79507	220	2.4985	2.26691	2.73008
	240	0.228157	-0.0895409	0.545854	240	1.37182	1.14377	1.59986	240	2.37539	2.12899	2.62179
	260	0.0855633	-0.231715	0.402842	260	1.18757	0.995394	1.37974	260	2.21082	1.96545	2.45619
	280	-0.0271748	-0.353113	0.298763	280	1.01819	0.85607	1.18031	280	2.04695	1.80916	2.28475
	300	-0.0905869	-0.432022	0.250848	300	0.888278	0.750736	1.02582	300	1.89483	1.66524	2.12442
	320	-0.108432	-0.464697	0.247832	320	0.799257	0.680681	0.917833	320	1.75598	1.53283	1.97913
ED Fig. 5b right		z-score
		Mean	Mean - s.e.m.	Mean + s.e.m.
DMS	Pre-training -2	0.530554	0.340241	0.720867
	Pre-training -1	1.44154	1.14496	1.73813
	Session 1	2.30231	2.12934	2.47528

## Sheet: ED 5c
ED Fig. 5c left	DLS
	Pre-training -1/-2				Session 1
	Time from spouts (ms)	Mean (z-score)	Mean - s.e.m. (z-score)	Mean + s.e.m. (z-score)	Time from spouts (ms)	Mean (z-score)	Mean - s.e.m. (z-score)	Mean + s.e.m. (z-score)
	0	-0.188815	-0.27068	-0.106951	0	-0.145078	-0.195582	-0.0945732
	20	-0.172091	-0.261483	-0.0826984	20	-0.124915	-0.174828	-0.0750013
	40	-0.15692	-0.247258	-0.0665822	40	-0.0931328	-0.141573	-0.0446922
	60	-0.159978	-0.244602	-0.0753526	60	-0.0431877	-0.0968485	0.0104731
	80	-0.174278	-0.242037	-0.106518	80	0.0861872	0.0231983	0.149176
	100	-0.00635649	-0.0493251	0.0366121	100	0.72409	0.593104	0.855076
	120	0.613378	0.413651	0.813106	120	2.14544	1.73394	2.55693
	140	1.4598	1.04197	1.87763	140	3.57857	2.84625	4.31089
	160	1.93714	1.38584	2.48844	160	4.02004	3.214	4.82607
	180	1.81573	1.26989	2.36156	180	3.52598	2.89186	4.1601
	200	1.37434	0.91078	1.83791	200	2.73879	2.32202	3.15556
	220	0.904367	0.541642	1.26709	220	1.99374	1.72543	2.26205
	240	0.571755	0.301768	0.841741	240	1.37733	1.14174	1.61293
	260	0.449354	0.241784	0.656925	260	0.908184	0.659137	1.15723
	280	0.517653	0.323633	0.711673	280	0.562011	0.281596	0.842427
	300	0.663418	0.457957	0.868879	300	0.286067	-0.0286177	0.600751
	320	0.750348	0.544991	0.955705	320	0.0787354	-0.236332	0.393802
ED Fig. 5c right		z-score
		Mean	Mean - s.e.m.	Mean + s.e.m.
DLS	Pre-training -1/-2	1.93561	1.31107	2.56015
	Session 1	4.20904	3.38933	5.02874
