# Supplementary material for: Striatal dopamine signals reflect perceived cue–action–outcome associations in mice
Source: Nat Neurosci. 2024 Jan 30;27(4):747–57. doi: 10.1038/s41593-023-01567-2 (PMC11001585; doi:10.1038/s41593-023-01567-2)
Supplement: Supplementary file 14 — Statistical source data. [file 41593_2023_1567_MOESM14_ESM.xlsx]

## Sheet: ED 6b
ED Fig. 6b	Fraction correct
	Location					Frequency					Frequency reversed
	Agent					Agent					Agent
Session	1	2	3	4	5	1	2	3	4	5	1	2	3	4	5
1	0.46	0.483333	0.51	0.49	0.51	0.51	0.48	0.566667	0.523333	0.506667	0.526667	0.483333	0.526667	0.49	0.49
2	0.503333	0.54	0.566667	0.553333	0.54	0.543333	0.54	0.54	0.51	0.51	0.54	0.463333	0.533333	0.58	0.51
3	0.566667	0.633333	0.566667	0.59	0.613333	0.663333	0.623333	0.55	0.586667	0.566667	0.603333	0.586667	0.573333	0.586667	0.623333
4	0.633333	0.693333	0.69	0.653333	0.676667	0.666667	0.66	0.696667	0.666667	0.706667	0.696667	0.66	0.653333	0.65	0.663333
5	0.716667	0.746667	0.786667	0.74	0.766667	0.753333	0.803333	0.796667	0.76	0.766667	0.71	0.78	0.783333	0.763333	0.76
6	0.823333	0.85	0.78	0.843333	0.846667	0.856667	0.826667	0.81	0.826667	0.796667	0.823333	0.833333	0.83	0.846667	0.83
7	0.9	0.883333	0.893333	0.896667	0.87	0.903333		0.883333	0.876667	0.89	0.89	0.896667	0.896667	0.9	0.87
8			0.953333							0.933333

## Sheet: ED 6c
ED Fig. 6c	Fraction correct
	Last loc.		First freq.		Last freq.	First freq. rev.
Agent	Stay	Switch	Stay	Switch	Switch	Switch
1	0.958333	0.961538	0.403846	0.541667	0.94	0.55
2	0.92	0.9	0.392157	0.530612	0.81	0.43
3	0.963636	0.955556	0.625	0.568182	0.88	0.5
4	0.907407	0.956522	0.659574	0.528302	0.91	0.46
5	0.830508	0.902439	0.553191	0.45283	0.94	0.49

## Sheet: ED 6d
ED Fig. 6d	Fraction correct
	Location					Frequency					Frequency reversed
	Agent					Agent					Agent
Session	1	2	3	4	5	1	2	3	4	5	1	2	3	4	5
1	0.486667	0.476667	0.51	0.51	0.526667	0.533333	0.476667	0.47	0.49	0.463333	0.186667	0.156667	0.176667	0.11	0.16
2	0.513333	0.57	0.516667	0.52	0.603333	0.51	0.553333	0.55	0.546667	0.52	0.116667	0.126667	0.13	0.06	0.0966667
3	0.573333	0.57	0.596667	0.616667	0.573333	0.5	0.526667	0.506667	0.563333	0.456667	0.0766667	0.0933333	0.113333	0.0466667	0.0633333
4	0.7	0.686667	0.703333	0.7	0.67	0.613333	0.576667	0.6	0.606667	0.583333	0.106667	0.14	0.136667	0.1	0.07
5	0.763333	0.763333	0.756667	0.77	0.733333	0.586667	0.646667	0.523333	0.553333	0.603333	0.106667	0.143333	0.123333	0.103333	0.0933333
6	0.853333	0.813333	0.82	0.8	0.836667	0.646667	0.66	0.603333	0.613333	0.64	0.18	0.213333	0.23	0.206667	0.163333
7	0.89	0.9	0.836667	0.876667	0.9	0.7	0.606667	0.663333	0.663333	0.666667	0.32	0.273333	0.29	0.23	0.24
8						0.716667	0.713333	0.716667	0.733333	0.73	0.36	0.39	0.383333	0.343333	0.333333
9						0.79	0.803333	0.813333	0.753333	0.796667	0.453333	0.483333	0.486667	0.426667	0.456667
10						0.86	0.846667	0.893333	0.79	0.876667	0.503333	0.623333	0.593333	0.46	0.526667
11						0.893333			0.886667	0.886667	0.66	0.69	0.69	0.696667	0.656667
12									0.896667		0.703333	0.79	0.766667	0.73	0.783333
13											0.83	0.843333	0.883333	0.83	0.85
14											0.886667	0.896667	0.913333	0.866667	0.88

## Sheet: ED 6e
ED Fig. 6e	Fraction correct
	Last loc.		First freq.		Last freq.	First freq. rev.
Agent	Stay	Switch	Stay	Switch	Switch	Switch
1	0.981132	0.914894	0.96	0.16	0.88	0.22
2	0.918367	0.901961	0.911111	0.0545455	0.86	0.18
3	0.857143	0.896552	0.976744	0.105263	0.88	0.17
4	0.842105	0.953488	0.862745	0.102041	0.9	0.1
5	0.94	0.94	0.979592	0.0980392	0.94	0.21

## Sheet: ED 6f
ED Fig. 6f			RPE (a.u.)
			Mean	Mean - s.e.m.	Mean + s.e.m.
Loc.	Cue	Nov.	0.0294956	0.0269578	0.0320333
		Int.	0.0874368	0.0850109	0.0898626
		Exp.	0.114679	0.112199	0.117158
	Out.	Nov.	0.80595	0.797351	0.81455
		Int.	0.590881	0.58013	0.601633
		Exp.	0.417684	0.413328	0.42204
Freq.	Cue	Nov.	0.109668	0.104326	0.11501
		Int.	0.155425	0.153841	0.157009
		Exp.	0.117465	0.112957	0.121973
	Out.	Nov.	0.32854	0.323853	0.333227
		Int.	0.336243	0.328841	0.343644
		Exp.	0.327707	0.31269	0.342723
Freq. rev.	Cue	Nov.	-0.244095	-0.254894	-0.233295
		Int.	0.0609006	0.0551957	0.0666055
		Exp.	0.117839	0.115463	0.120215
	Out.	Nov.	1.17742	1.15841	1.19643
		Int.	0.763993	0.7445	0.783487
		Exp.	0.540893	0.526496	0.55529

## Sheet: ED 6g
ED Fig. 6g			Mean	Mean - s.e.m.	Mean + s.e.m.
Perf. (fraction correct)	Last loc.	Stay	0.886699	0.872319	0.901078
		Switch	0.874395	0.863319	0.885471
	First freq.	Stay	0.923824	0.912283	0.935364
		Switch	0.0857077	0.0694833	0.101932
	Fourth freq.	Stay	0.986353	0.979988	0.992719
		Switch	0.150174	0.138528	0.16182
	Seventh freq.	Stay	0.989628	0.985268	0.993987
		Switch	0.343422	0.328262	0.358582
	Last freq	Stay	0.998601	0.997203	1
		Switch	0.764956	0.745698	0.784214
Cue RPE (a.u.)	Last loc.	Stay	0.118153	0.111347	0.124959
		Switch	0.115994	0.110409	0.121578
	First freq.	Stay	0.118604	0.113988	0.123219
		Switch	-0.334241	-0.345943	-0.32254
	Fourth freq.	Stay	0.203409	0.199472	0.207345
		Switch	-0.44564	-0.452473	-0.438808
	Seventh freq.	Stay	0.387823	0.38083	0.394817
		Switch	-0.450065	-0.457411	-0.44272
	Last freq	Stay	0.479527	0.474752	0.484301
		Switch	-0.377843	-0.388596	-0.36709
Out. RPE (a.u.)	Last loc.	Stay	0.388518	0.380872	0.396165
		Switch	0.388353	0.384668	0.392037
	First freq.	Stay	0.318436	0.313096	0.323776
		Switch	1.38812	1.36679	1.40946
	Fourth freq.	Stay	0.169769	0.166094	0.173444
		Switch	1.25849	1.25292	1.26407
	Seventh freq.	Stay	0.084	0.0815683	0.0864317
		Switch	1.09578	1.07959	1.11196
	Last freq	Stay	0.0373267	0.0332039	0.0414496
		Switch	0.678244	0.646804	0.709684

## Sheet: ED 6h
ED Fig. 6h			RPE (a.u.)
			Mean	Mean - s.e.m.	Mean + s.e.m.
Loc.	Cue	Nov.	0.0219918	0.0198725	0.0241111
		Int.	0.0527802	0.0512979	0.0542626
		Exp.	0.066936	0.0659494	0.0679227
	Out.	Nov.	0.805057	0.793424	0.816691
		Int.	0.599974	0.593465	0.606484
		Exp.	0.428752	0.423773	0.43373
Freq.	Cue	Nov.	0.0964	0.0955803	0.0972198
		Int.	0.0560041	0.0513211	0.0606871
		Exp.	0.0700377	0.0677086	0.0723669
	Out.	Nov.	0.777095	0.771965	0.782225
		Int.	0.535965	0.523048	0.548883
		Exp.	0.402935	0.389876	0.415993
Freq. rev.	Cue	Nov.	-0.0197959	-0.0237201	-0.0158718
		Int.	0.0336922	0.0289278	0.0384566
		Exp.	0.0667843	0.0638586	0.06971
	Out.	Nov.	0.764371	0.755904	0.772837
		Int.	0.572916	0.56022	0.585612
		Exp.	0.444792	0.429269	0.460314

## Sheet: ED 6i
ED Fig. 6i			Mean	Mean - s.e.m.	Mean + s.e.m.
Perf. (fraction correct)	Last loc.	Stay	0.882467	0.872366	0.892568
		Switch	0.895606	0.889554	0.901658
	First freq.	Stay	0.901379	0.893299	0.909458
		Switch	0.126484	0.122438	0.130529
	Fourth freq.	Stay	0.896258	0.885837	0.90668
		Switch	0.22802	0.214015	0.242024
	Seventh freq.	Stay	0.933774	0.923127	0.944422
		Switch	0.462938	0.451417	0.474458
	Last freq	Stay	0.971924	0.965834	0.978013
		Switch	0.784419	0.759122	0.809716
Cue RPE (a.u.)	Last loc.	Stay	0.0688431	0.0648197	0.0728664
		Switch	0.0706599	0.0652052	0.0761145
	First freq.	Stay	0.18569	0.180356	0.191025
		Switch	0.158525	0.149308	0.167743
	Fourth freq.	Stay	0.0808779	0.0783574	0.0833984
		Switch	-0.0993646	-0.109044	-0.0896854
	Seventh freq.	Stay	0.184717	0.182602	0.186831
		Switch	-0.208828	-0.212067	-0.205589
	Last freq	Stay	0.273159	0.266305	0.280013
		Switch	-0.159253	-0.162345	-0.15616
Out. RPE (a.u.)	Last loc.	Stay	0.394578	0.390827	0.398328
		Switch	0.389202	0.382449	0.395954
	First freq.	Stay	0.905309	0.904081	0.906538
		Switch	0.986986	0.986459	0.987512
	Fourth freq.	Stay	0.600902	0.594308	0.607496
		Switch	0.919928	0.915392	0.924465
	Seventh freq.	Stay	0.395098	0.389558	0.400638
		Switch	0.785837	0.777835	0.793838
	Last freq	Stay	0.228276	0.213653	0.242898
		Switch	0.539308	0.522824	0.555792

## Sheet: ED 6j
ED Fig. 6j			RPE (a.u.)
			Mean	Mean - s.e.m.	Mean + s.e.m.
Loc.	Cue	Nov.	0.182266	0.177694	0.186838
		Int.	0.139497	0.130238	0.148756
		Exp.	0.0417975	0.0377707	0.0458243
	Out.	Nov.	0.451288	0.425946	0.47663
		Int.	0.136864	0.12717	0.146559
		Exp.	0.0281043	0.0262923	0.0299163
Freq.	Cue	Nov.	0.238759	0.234017	0.2435
		Int.	0.222963	0.212661	0.233265
		Exp.	0.0827881	0.0758304	0.0897457
	Out.	Nov.	0.368314	0.354681	0.381948
		Int.	0.109045	0.104051	0.114039
		Exp.	0.0299741	0.0259887	0.0339595
Freq. rev.	Cue	Nov.	0.152675	0.144074	0.161275
		Int.	0.0732869	0.0652329	0.081341
		Exp.	0.04724	0.0450671	0.0494128
	Out.	Nov.	0.392012	0.37605	0.407973
		Int.	0.10166	0.0910655	0.112254
		Exp.	0.0172978	0.014175	0.0204206

## Sheet: ED 6k
ED Fig. 6k			Mean	Mean - s.e.m.	Mean + s.e.m.
Perf. (fraction correct)	Last loc.	Stay	0.865043	0.853602	0.876485
		Switch	0.889945	0.883411	0.896479
	First freq.	Stay	0.90448	0.900867	0.908094
		Switch	0.0960295	0.0840834	0.107976
	Fourth freq.	Stay	0.885	0.878733	0.891267
		Switch	0.233926	0.212197	0.255655
	Seventh freq.	Stay	0.933452	0.928503	0.9384
		Switch	0.452818	0.439541	0.466096
	Last freq	Stay	0.974327	0.968374	0.98028
		Switch	0.787957	0.762387	0.813528
Cue RPE (a.u.)	Last loc.	Stay	0.0130456	0.00422152	0.0218697
		Switch	0.0435908	0.0351152	0.0520664
	First freq.	Stay	0.146432	0.136274	0.156589
		Switch	-0.057839	-0.0864732	-0.0292049
	Fourth freq.	Stay	0.590112	0.576873	0.603352
		Switch	-0.610126	-0.627424	-0.592828
	Seventh freq.	Stay	0.636185	0.630052	0.642318
		Switch	-0.59332	-0.611621	-0.575019
	Last freq	Stay	0.32954	0.309303	0.349777
		Switch	-0.257491	-0.285865	-0.229118
Out. RPE (a.u.)	Last loc.	Stay	0.0167701	0.0153996	0.0181406
		Switch	0.0152356	0.0137649	0.0167064
	First freq.	Stay	0.61401	0.611328	0.616692
		Switch	0.95299	0.944313	0.961666
	Fourth freq.	Stay	0.0792904	0.0764279	0.0821529
		Switch	0.672641	0.656539	0.688743
	Seventh freq.	Stay	0.0102261	0.00968527	0.010767
		Switch	0.305268	0.285767	0.324769
	Last freq	Stay	0.000579244	0.000410394	0.000748093
		Switch	0.0433471	0.0349824	0.0517119
